# Supplementary material for: Evolution of the Metazoan Protein Domain Repertoire Revealed by a Birth-Death-Gain Model
Source: J Mol Evol. 2025 Dec 29;93(6):777–99. doi: 10.1007/s00239-025-10286-0 (PMC12756402; doi:10.1007/s00239-025-10286-0)
Supplement: Supplementary file 2 — (xlsx 8042 KB) [file 239_2025_10286_MOESM2_ESM.xlsx]

## Sheet: genomeIdentifiers
Species	Abbreviation	GenBank ID
Gallus gallus	CHICK	GCF_000002315.2
Anolis carolinensis	ANOCA	GCF_000090745.1
Homo sapiens	HUMAN	GCF_000001405.14
Xenopus tropicalis	XENTR	GCF_000004195.1
Tetraodon nigroviridis	TETNI	GCA_000180735.1
Petromyzon marinus	PETMA	GCA_000148955.1
Ciona intestinalis	CIOIN	GCF_000224145.1
Branchiostoma floridae	BRAFL	GCF_000003815.2
Lottia gigantea	LOTGI	GCF_000327385.1
Helobdella robusta	HELRO	GCA_000326865.1
Caenorhabditis elegans	CAEEL	GCF_000002985.3
Ixodes scapularis	IXOSC	GCF_000208615.1
Drosophila melanogaster	DROME	GCF_000001215.1
Hydra vulgaris	HYDME	GCF_037890685.1
Nematostella vectensis	NEMVE	GCF_000209225.1
Trichoplax adhaerens	TRIAD	GCA_000150275.1
Amphimedon queenslandica	AMPQE	GCF_000090795.2
Monosiga brevicollis MX1	MONBR	GCF_000002865.3
Salpingoeca rosetta	SALS5	GCF_000188695.1
Strongylocentrotus purpuratus	STRPU	GCF_000002235.5
Saccoglossus kowalevskii	SACKO	GCF_000003605.2
Arabidopsis thaliana	ARATH	CP002684.1
Neurospora crassa	NEUCR	AABX00000000.2
Dictyostelium discoideum	DICDI	AAFI00000000.2

## Sheet: inputProfiles
family	AMPQE	ANOCA	ARATH	BRAFL	CAEEL	CHICK	CIOIN	DICDI	DROME	HELRO	HUMAN	HYDMA	IXOSC	LOTGI	MONBR	NEMVE	NEUCR	PETMA	SACKO	SALS5	STRPU	TETNI	TRIAD	XENTR
46458	1	7	3	15	34	11	5	3	3	5	13	4	6	16	2	13	2	15	21	2	32	10	5	19
46548	3	2	7	3	3	2	2	1	4	3	2	5	2	3	2	5	2	0	5	1	2	3	1	2
46561	3	1	8	1	1	1	1	2	1	1	1	2	1	1	2	2	1	0	2	1	1	2	2	1
46565	57	51	157	43	33	40	29	39	42	46	54	30	29	45	42	49	29	17	54	39	49	56	33	50
46579	10	15	13	11	8	17	9	8	10	8	28	11	8	9	7	9	6	4	14	7	9	9	7	13
46585	4	8	0	6	2	7	4	1	5	3	13	0	5	4	1	4	2	1	6	1	6	14	4	11
46589	6	1	5	1	1	0	1	2	2	1	1	1	1	2	1	1	2	1	2	2	3	4	3	2
46596	2	2	0	1	1	2	1	0	1	1	2	1	1	1	0	1	0	1	3	0	2	4	1	2
46604	1	1	0	1	0	0	1	0	1	0	1	0	1	1	0	1	0	1	1	0	1	1	1	1
46609	3	1	10	2	2	1	1	1	1	2	1	2	2	1	1	3	3	1	2	1	2	1	3	1
46626	8	2	7	5	3	1	3	2	4	2	2	3	5	2	3	5	2	3	9	2	6	3	3	3
46689	200	305	603	215	159	230	124	71	164	322	406	253	169	207	30	241	43	145	439	27	216	379	83	339
46767	4	1	0	1	1	1	1	1	1	0	1	2	1	1	1	7	1	0	1	1	1	1	1	1
46774	5	13	13	6	5	11	5	2	6	10	15	5	5	6	2	6	4	8	30	2	9	15	6	12
46785	151	190	285	170	106	174	124	66	119	140	234	117	89	142	76	177	58	107	352	84	211	258	102	209
46894	3	0	0	0	0	0	0	0	0	0	0	3	0	0	0	2	0	0	0	0	0	0	0	0
46906	2	1	6	1	2	1	2	1	2	2	2	3	2	1	1	3	2	0	5	2	3	2	2	2
46911	2	3	2	3	3	2	2	1	3	3	9	3	3	2	0	3	1	2	2	1	2	2	3	3
46915	0	1	1	1	0	1	0	0	1	1	1	0	2	0	1	0	0	1	0	0	0	1	1	1
46924	1	1	2	1	1	1	0	1	1	3	1	1	1	1	0	1	1	0	1	1	1	0	1	2
46934	33	51	93	41	25	51	25	24	42	33	64	41	28	35	24	37	22	16	219	24	35	63	24	51
46938	7	9	46	10	7	10	8	5	27	7	13	5	30	6	6	9	5	5	35	8	14	13	13	11
46942	3	9	10	4	1	6	1	2	3	3	8	4	2	3	1	2	2	5	8	2	2	8	2	7
46946	2	2	8	3	1	3	0	2	1	1	8	5	1	4	2	2	3	0	2	2	4	3	2	5
46950	1	1	3	1	1	1	1	1	1	1	1	1	1	0	1	1	1	1	0	1	1	1	1	1
46955	7	11	4	9	5	12	6	2	7	8	11	6	7	9	2	6	3	4	10	3	6	14	6	9
46966	94	291	0	179	103	284	65	4	124	96	400	110	56	185	52	134	2	157	2079	79	287	300	135	289
46977	2	1	3	1	2	1	1	1	2	1	1	4	2	1	1	2	1	1	2	1	2	1	1	1
46984	0	1	0	1	0	1	0	0	0	0	1	0	1	1	0	0	0	1	1	0	1	3	0	1
46988	1	2	2	1	1	1	0	1	2	1	1	1	1	1	1	1	1	1	1	1	2	1	1	2
46992	0	0	1	0	0	0	0	0	0	0	0	0	0	0	0	0	0	0	0	0	0	0	0	0
47005	3	2	9	3	2	4	3	3	1	2	4	3	4	2	3	3	3	0	3	3	4	3	3	3
47027	4	7	12	6	10	6	6	2	9	6	7	7	3	5	3	7	2	4	8	2	6	6	2	6
47031	32	52	3	26	20	48	20	10	24	36	56	22	14	25	16	30	0	29	72	21	31	77	20	52
47040	6	2	0	1	7	2	1	0	2	4	2	3	1	1	0	1	0	1	3	1	1	4	2	2
47045	0	1	0	1	3	3	3	0	3	0	3	1	3	3	0	3	0	3	5	0	3	3	0	3
47050	3	8	8	2	2	6	3	10	3	5	8	2	2	4	4	3	0	4	14	4	4	13	4	7
47055	0	1	1	1	0	1	1	0	1	1	2	0	1	1	0	0	0	0	2	0	1	1	1	0
47060	8	10	6	9	10	8	7	2	12	7	9	4	7	7	7	6	2	4	24	6	11	8	5	8
47072	4	4	9	3	1	3	2	3	6	3	6	2	2	4	1	2	3	1	4	6	0	2	6	5
47090	0	18	6	19	4	11	6	3	2	15	21	13	3	5	1	18	0	6	11	2	20	19	1	26
47095	21	52	44	32	20	38	30	4	32	78	64	35	28	38	17	38	16	34	91	20	37	76	21	54
47113	41	60	121	102	87	54	20	29	111	61	121	142	25	120	18	191	26	54	173	26	385	78	24	168
47144	1	0	1	2	1	1	1	1	1	1	1	0	0	1	1	1	1	1	0	1	1	1	1	1
47157	1	1	0	0	2	1	1	0	2	1	2	1	1	1	1	2	1	1	3	1	1	1	1	1
47162	2	0	0	0	0	1	0	0	0	0	0	0	0	1	0	0	0	0	0	0	0	1	0	0
47170	0	0	0	0	0	0	0	0	0	0	0	0	0	0	1	0	0	0	0	0	0	0	0	0
47188	0	0	0	0	0	0	0	0	0	18	0	0	0	0	0	2	0	0	0	0	0	0	0	0
47195	0	0	0	0	0	0	0	0	1	0	0	0	0	0	0	0	0	0	0	0	0	0	0	0
47203	36	17	18	31	30	16	18	24	21	14	22	21	13	21	12	25	9	9	55	12	28	18	40	24
47212	2	0	2	1	1	1	1	1	1	1	1	2	0	1	2	1	1	0	2	1	1	1	1	1
47216	2	4	0	0	1	1	3	1	1	1	3	1	1	1	0	2	0	1	2	0	1	3	1	3
47220	19	32	0	24	16	32	18	13	17	16	31	12	16	18	9	16	0	16	190	9	32	40	15	26
47226	0	0	11	0	0	0	0	1	0	0	0	4	0	0	1	1	3	0	0	1	0	0	0	0
47240	13	7	20	15	6	5	11	5	7	6	7	24	6	7	3	19	3	11	18	2	7	9	3	12
47266	0	24	0	8	0	25	0	0	0	0	54	0	0	0	0	0	0	1	0	0	0	25	0	26
47323	13	13	18	15	11	10	11	12	13	12	23	10	16	15	11	12	9	7	16	10	17	13	12	13
47336	4	2	12	16	15	2	3	44	6	3	4	7	3	6	7	4	23	4	14	15	5	4	8	3
47353	36	114	0	0	0	0	1	0	0	3	56	0	4	2	0	0	0	0	7	0	27	0	0	19
47364	1	2	8	1	2	2	2	2	1	2	2	2	1	1	1	1	1	1	3	2	2	1	1	0
47370	47	46	43	25	23	47	23	14	29	41	74	26	25	29	27	27	11	24	153	26	46	67	23	49
47384	1	0	14	0	0	0	0	15	0	0	0	4	1	0	1	6	11	0	0	1	0	0	0	0
47391	12	10	0	12	3	9	10	0	6	12	16	5	2	16	6	14	0	4	32	6	13	8	8	8
47396	2	2	6	1	3	3	1	1	3	7	4	2	2	1	1	1	2	3	3	2	1	3	2	4
47413	15	26	4	20	13	20	6	2	10	24	42	3	10	8	1	10	3	9	30	1	13	41	5	32
47446	2	3	5	0	1	1	1	2	1	2	1	4	0	1	1	2	1	1	1	1	1	1	1	1
47454	3	13	0	4	3	9	5	0	4	4	16	3	4	3	5	5	0	6	5	3	5	20	3	17
47459	20	89	238	83	41	75	43	0	57	71	115	14	47	82	14	75	15	46	115	5	59	127	27	103
47473	168	255	273	363	121	216	180	78	132	212	327	176	123	297	116	260	33	151	456	153	256	311	156	251
47565	0	0	0	0	0	0	0	0	47	0	0	0	1	0	0	0	0	0	0	0	0	0	0	0
47571	0	0	0	0	0	0	0	0	0	0	0	0	0	0	0	0	1	0	0	0	0	0	0	0
47576	52	64	19	43	33	55	25	36	30	62	77	37	25	50	22	65	5	37	85	36	53	91	34	65
47587	4	4	3	4	3	3	3	6	1	4	4	3	3	5	3	5	1	1	10	5	9	3	11	5
47592	1	5	27	5	3	7	3	3	3	2	8	1	2	5	2	4	2	2	8	3	3	7	2	7
47598	0	0	0	0	0	0	0	0	0	0	0	0	0	0	0	0	0	0	0	0	0	0	1	0
47616	33	32	87	79	72	25	40	27	50	23	54	38	55	47	19	39	14	15	107	16	67	33	67	31
47644	3	1	0	1	1	1	1	1	0	1	1	3	0	1	1	1	0	1	2	1	1	1	0	1
47648	1	1	3	1	0	0	0	0	0	0	1	2	0	1	1	1	1	1	1	2	1	1	0	1
47655	2	5	0	3	1	4	3	4	1	1	7	1	1	1	0	1	0	4	6	1	1	7	2	7
47661	24	18	37	10	10	13	9	14	10	12	21	8	8	8	7	11	7	9	22	7	10	18	12	16
47668	1	2	0	1	1	1	1	0	1	3	3	1	1	0	1	1	0	1	0	1	0	5	1	2
47672	2	5	2	12	3	4	5	0	0	1	6	3	7	2	0	17	2	1	6	0	13	5	2	6
47676	4	8	22	6	2	7	5	2	4	8	19	5	3	6	3	5	3	4	10	3	3	9	5	9
47686	0	3	0	2	0	3	1	0	0	0	11	0	3	0	0	0	0	2	0	0	0	6	0	9
47694	2	2	4	0	1	1	0	2	2	2	3	1	1	2	2	4	2	0	5	2	2	1	1	2
47699	0	0	148	0	0	0	0	0	0	0	0	0	0	0	0	0	0	0	0	0	0	0	0	0
47719	0	2	0	3	0	2	2	0	0	1	3	0	0	1	0	1	0	1	11	0	0	3	1	3
47729	0	0	0	0	0	0	0	0	0	0	0	3	0	0	0	0	0	0	0	0	0	0	0	0
47741	8	3	8	7	3	3	3	1	5	2	2	1	3	7	1	5	1	2	12	1	6	2	6	2
47762	7	5	77	5	1	8	5	3	4	4	8	3	5	5	3	4	3	3	13	3	6	11	5	8
47769	69	130	16	96	30	120	54	24	51	56	142	53	41	66	56	61	7	55	194	67	92	164	32	111
47781	4	9	13	9	4	9	7	4	7	9	12	2	10	7	3	12	5	5	19	4	18	12	8	10
47789	0	1	3	0	0	0	0	0	0	0	1	1	0	0	0	0	0	0	0	0	0	0	0	1
47794	3	2	3	0	1	2	1	2	1	0	2	2	2	0	0	0	1	2	4	3	3	2	1	1
47798	2	1	0	1	1	1	1	0	1	1	2	1	2	4	0	5	0	2	1	1	5	3	1	2
47802	3	4	1	3	1	3	3	3	1	3	5	1	2	4	4	3	3	3	7	4	4	5	4	4
47807	2	4	17	4	4	4	3	3	4	4	4	3	3	3	2	2	4	5	11	6	6	5	2	5
47819	9	4	15	4	5	5	5	5	3	6	6	5	3	3	3	4	4	8	6	4	7	4	5	5
47823	28	33	0	3	0	0	0	5	0	0	0	0	0	4	0	8	0	0	67	0	10	0	0	151
47831	1	0	0	0	0	0	0	0	0	0	0	0	0	0	0	0	0	0	0	0	0	0	0	0
47836	0	2	0	0	0	0	0	0	0	0	1	0	0	0	0	0	0	0	0	0	0	0	0	0
47857	0	0	0	0	0	0	0	0	1	0	0	0	0	0	0	0	0	0	0	0	0	0	1	0
47862	28	7	9	13	34	11	9	41	8	7	14	19	11	48	2	12	0	2	77	4	15	10	24	7
47874	3	10	9	9	4	13	5	3	9	6	17	4	2	17	7	6	2	7	25	6	26	16	3	15
47895	6	17	6	6	22	13	10	13	11	12	18	8	10	9	3	6	3	9	12	2	9	23	8	14
47912	3	4	0	1	0	2	1	3	1	1	4	3	1	1	2	2	0	5	5	1	1	5	2	6
47917	6	3	9	4	3	3	3	3	6	3	3	4	4	3	3	4	3	3	7	3	4	5	3	5
47923	54	79	79	53	40	71	40	59	43	55	98	40	36	52	36	61	25	39	78	44	68	85	52	78
47928	0	1	4	1	1	1	1	1	1	1	2	2	1	1	1	1	1	0	2	1	2	1	2	1
47933	2	1	3	2	0	2	0	1	1	2	1	2	1	2	2	2	1	0	2	1	0	0	0	1
47938	1	1	2	1	1	1	1	1	2	2	1	1	1	1	1	1	1	1	2	1	1	1	1	1
47943	0	3	0	0	0	1	0	0	0	0	0	0	0	0	0	0	0	0	0	0	0	0	0	0
47954	39	61	127	43	45	58	32	34	37	52	74	32	37	44	26	43	27	33	94	33	57	85	38	91
47973	3	2	8	2	2	1	1	2	3	2	2	6	3	2	2	2	2	2	4	2	3	2	2	2
47986	336	50	0	648	9	55	25	0	10	38	108	107	10	74	0	58	0	22	290	0	258	56	127	66
48008	2	0	0	0	0	0	0	0	0	0	0	0	0	0	0	0	0	0	0	0	0	0	0	0
48013	1	0	2	0	0	0	0	0	0	0	0	0	0	0	0	0	0	0	0	0	0	0	0	0
48019	13	6	16	6	4	6	5	6	5	5	7	6	7	6	5	8	6	6	7	5	7	6	5	5
48024	1	0	0	0	0	0	0	0	0	0	0	0	0	0	0	0	0	0	0	0	0	0	0	0
48029	0	0	0	0	0	0	0	0	0	0	0	0	0	0	1	0	0	0	0	0	0	0	2	0
48034	3	4	0	15	6	3	8	0	4	0	5	2	6	7	6	17	0	0	14	4	8	10	0	3
48050	0	0	0	0	0	0	0	0	10	0	0	0	0	0	0	0	0	0	0	0	0	0	0	0
48056	6	3	0	10	6	4	14	2	8	1	4	3	0	3	1	5	8	1	6	7	1	4	0	5
48065	50	62	0	37	21	60	21	48	25	54	73	28	21	34	21	41	6	35	61	28	44	106	26	66
48092	2	5	0	2	0	3	2	0	0	2	7	1	1	1	0	0	0	3	5	1	1	8	3	6
48097	14	41	1	21	23	39	30	13	11	20	44	12	13	21	6	17	7	22	58	9	28	50	21	39
48108	4	1	1	2	1	1	1	1	1	1	2	2	0	2	2	4	2	0	3	2	3	2	1	2
48113	7	9	101	32	16	8	14	1	11	1	10	22	25	24	5	7	8	8	17	3	10	10	2	8
48140	1	2	4	1	1	1	1	2	1	3	1	1	1	1	1	1	1	1	2	1	1	2	1	1
48150	4	4	28	5	1	4	3	4	2	4	4	7	4	3	3	8	7	0	6	6	6	4	5	5
48163	1	0	1	1	1	1	1	1	1	0	1	0	2	1	1	0	1	0	1	1	1	1	1	1
48168	1	1	1	1	1	1	0	1	1	3	1	6	2	1	1	1	1	0	4	1	1	2	2	1
48173	5	4	9	5	0	4	0	0	4	0	2	2	1	5	3	10	2	2	0	4	10	8	4	6
48179	16	14	41	21	19	11	15	6	13	14	16	18	13	16	16	22	24	8	27	20	14	17	9	15
48201	0	2	0	0	0	2	0	0	0	0	9	0	0	0	0	0	0	0	0	0	0	0	0	0
48208	25	11	56	23	12	7	18	17	9	8	11	7	8	29	19	23	31	6	84	15	19	11	6	11
48225	8	7	6	4	7	7	5	6	5	7	7	6	8	6	5	8	8	8	6	5	14	10	5	7
48230	0	2	0	0	0	2	1	0	0	0	1	2	0	0	4	5	0	1	0	3	1	2	0	2
48239	9	16	79	13	4	16	10	7	10	16	23	10	10	18	6	9	7	12	27	5	27	18	9	33
48256	4	2	8	2	3	1	2	5	3	2	3	1	2	2	1	3	5	3	4	2	3	3	3	2
48264	47	121	288	288	77	55	77	45	86	46	73	31	234	76	9	100	46	36	178	13	172	73	108	117
48295	7	0	0	0	1	0	0	0	0	1	1	0	3	1	0	0	0	0	0	0	0	0	1	0
48300	1	1	6	1	1	1	1	1	1	1	3	2	1	1	1	1	1	1	1	1	1	1	1	1
48305	0	1	0	0	0	1	0	0	0	0	1	0	0	0	0	0	0	0	0	0	0	1	0	1
48310	2	0	0	0	0	0	0	0	0	0	0	0	0	0	0	0	0	0	0	0	0	0	0	0
48317	7	19	17	12	5	14	5	10	9	8	19	7	10	11	5	12	7	7	17	3	10	25	5	22
48334	6	5	10	5	4	5	5	6	2	4	17	5	6	5	7	7	6	3	5	8	7	5	6	5
48340	4	5	4	18	2	6	2	0	1	2	11	1	1	1	1	4	0	8	2	1	9	3	2	12
48350	55	88	15	41	30	81	34	61	29	64	94	29	39	37	45	36	14	40	64	42	69	120	30	91
48366	27	28	0	12	8	22	10	29	10	17	35	8	10	14	14	19	4	8	26	15	20	34	12	26
48371	353	365	624	355	219	352	246	282	245	263	448	238	225	341	226	361	154	227	635	320	469	386	279	364
48403	1545	224	162	258	115	207	124	117	102	180	329	202	114	219	216	208	72	121	531	236	1379	279	121	246
48425	7	14	10	6	5	13	6	7	6	13	17	3	6	4	6	10	4	8	10	7	11	20	5	12
48431	1	5	0	17	6	8	1	0	4	3	2	2	12	5	2	2	0	1	18	0	7	6	2	6
48435	1	0	0	0	0	0	0	0	0	0	0	0	0	0	0	0	0	0	0	0	0	0	0	0
48439	1	4	5	4	2	3	2	4	3	2	4	4	5	3	3	3	3	2	7	4	5	7	4	3
48445	12	6	29	13	3	6	7	2	4	8	7	5	2	4	1	4	3	5	9	2	5	9	2	6
48452	259	237	486	916	128	234	174	165	169	145	307	237	136	216	170	392	82	147	469	297	298	245	614	257
48464	16	27	53	14	15	26	14	11	14	26	31	10	12	13	13	14	13	14	71	14	17	42	13	28
48479	1	1	0	0	1	1	1	0	1	1	1	1	1	1	1	1	2	2	2	1	1	2	1	1
48484	1	7	6	33	0	2	10	2	0	4	7	12	1	4	0	13	1	5	5	0	28	3	6	5
48498	0	0	0	0	0	0	0	0	0	0	0	0	0	0	0	1	0	0	0	0	0	0	0	0
48508	4	49	0	35	279	41	19	0	18	35	54	8	20	31	0	20	0	30	77	0	42	71	5	52
48537	0	0	6	0	0	1	0	0	0	0	0	0	0	0	1	0	2	0	0	1	0	0	0	0
48552	0	10	0	3	0	12	0	0	0	0	14	0	0	0	0	0	0	1	0	0	0	4	0	6
48557	6	3	14	4	3	5	4	7	6	6	5	6	5	4	3	8	4	2	10	5	9	3	6	6
48576	8	12	64	8	3	5	3	19	5	6	6	6	7	6	6	5	7	5	7	5	11	6	6	5
48592	13	12	25	12	10	10	13	18	12	10	14	18	8	12	9	19	10	7	23	9	20	11	13	11
48600	0	0	3	0	0	0	0	0	0	0	0	0	0	0	1	0	1	0	0	0	0	0	0	0
48613	0	1	10	1	0	2	0	0	2	2	2	0	0	2	1	2	4	1	0	0	2	2	0	2
48619	0	11	7	19	10	11	7	0	7	1	17	10	16	19	0	19	2	8	13	0	23	10	6	12
48647	1	0	0	0	0	0	0	0	0	0	0	0	0	0	0	0	0	0	0	0	0	0	0	0
48652	21	33	0	35	17	26	25	0	37	60	33	19	19	35	0	28	0	19	37	0	25	46	16	35
48662	1	1	3	0	1	1	1	1	1	1	2	1	1	1	1	1	1	0	0	1	1	1	1	1
48670	3	10	0	1	4	10	4	1	5	6	17	2	3	4	1	4	1	4	6	0	7	17	2	11
48678	2	5	0	2	2	5	2	0	2	3	5	2	0	3	2	2	0	2	2	3	3	9	1	6
48690	1	1	1	0	3	1	1	1	2	1	2	2	1	0	1	0	1	0	0	1	0	0	0	0
48695	0	1	1	0	1	0	0	3	0	0	0	0	0	0	0	4	0	0	5	0	2	0	1	3
48726	941	1053	0	992	389	1123	297	1	549	600	2360	221	645	539	1	451	0	493	3527	7	1408	1417	165	1516
49265	1091	449	7	471	131	446	204	1	146	216	739	128	188	195	30	199	3	273	2237	131	897	650	107	447
49299	7	31	0	37	0	31	13	0	4	4	35	11	7	24	7	22	0	10	49	5	52	36	5	34
49303	14	0	9	5	2	4	3	1	3	1	4	2	2	9	9	6	10	3	3	5	3	4	1	3
49309	6	22	0	11	0	16	6	0	2	0	18	2	8	8	0	2	0	5	13	0	8	18	0	26
49313	386	879	0	414	135	511	116	1	215	343	816	268	178	633	269	487	3	183	997	333	264	715	100	605
49329	9	3	8	9	4	3	7	9	9	3	3	4	10	15	9	4	4	1	11	16	9	7	7	3
49344	7	0	0	29	4	0	10	1	1	0	0	0	0	7	1	6	9	3	6	3	1	0	12	0
49348	6	8	12	7	4	9	5	5	5	7	11	6	6	4	5	5	4	5	13	5	5	14	5	10
49354	7	7	22	6	115	4	5	1	5	6	6	5	3	5	2	4	1	5	13	3	9	5	4	7
49363	6	1	23	3	7	0	0	8	1	1	1	1	2	5	8	8	2	1	5	9	2	1	1	1
49367	0	0	0	0	0	0	0	0	0	0	0	0	0	0	1	0	0	0	0	1	0	0	0	0
49373	2	4	1	2	1	3	1	3	1	0	3	0	1	1	0	2	0	2	1	2	1	1	2	1
49384	2	0	0	4	0	0	3	28	0	1	0	0	0	11	3	3	0	0	0	11	0	0	0	0
49401	2	0	0	0	0	0	0	0	0	0	0	0	0	0	0	0	0	0	0	0	0	0	0	0
49410	0	9	0	7	1	10	4	0	7	9	16	4	6	14	0	2	0	3	9	0	14	11	2	23
49417	18	42	0	26	29	34	18	9	20	32	44	15	24	21	6	25	3	19	56	8	21	59	15	45
49441	0	0	1	0	0	0	0	0	0	0	0	0	0	0	0	0	0	0	0	0	0	0	0	0
49447	13	11	14	8	6	10	5	6	5	6	12	8	8	6	5	10	4	7	10	6	10	12	8	12
49452	1	4	19	6	2	6	3	9	9	2	13	5	1	17	1	3	3	3	8	3	5	7	3	6
49464	3	13	2	21	3	14	4	1	6	3	18	7	7	5	6	11	0	4	16	4	10	16	8	13
49468	0	1	0	1	1	1	1	0	1	1	2	2	1	1	0	0	0	1	1	0	1	0	1	1
49472	0	1	3	1	2	3	0	1	1	1	2	0	0	0	0	1	1	0	0	0	1	2	1	2
49478	0	0	1	0	0	0	1	3	1	1	0	1	0	1	2	0	0	1	2	0	1	0	1	0
49482	1	0	0	3	0	0	0	0	0	0	0	0	0	0	0	0	4	0	0	0	0	0	0	0
49493	17	19	57	13	10	16	10	10	16	14	17	17	10	11	13	20	10	12	14	15	14	24	11	20
49503	77	37	187	72	8	43	35	3	20	4	45	29	2	43	14	12	38	9	34	24	45	39	0	32
49562	103	234	203	178	75	206	102	65	73	133	274	141	76	131	56	186	23	101	221	82	162	334	98	262
49584	1	0	0	0	0	0	0	0	0	0	0	0	0	0	0	0	0	0	0	0	0	0	0	0
49590	0	0	42	0	0	0	0	4	0	0	0	0	0	2	0	0	0	0	5	0	0	0	0	0
49594	0	1	0	1	0	0	0	0	0	0	1	0	0	1	0	0	0	0	2	0	0	1	0	1
49599	442	27	166	68	161	28	21	74	15	20	32	49	68	34	12	71	2	19	127	7	31	37	13	30
49606	0	0	0	2	0	2	0	0	0	1	2	0	0	1	0	0	0	1	1	0	2	2	0	2
49695	0	15	0	6	0	18	1	2	0	0	21	0	0	0	0	1	1	14	0	0	0	44	0	70
49723	1	35	15	159	6	20	22	0	4	40	40	57	3	68	22	71	0	33	126	19	66	36	38	37
49742	25	8	0	61	6	6	23	0	8	6	6	5	4	32	3	19	0	14	24	1	9	7	17	6
49758	4	14	5	15	9	13	5	7	3	13	19	6	7	9	2	6	3	9	11	3	5	20	5	20
49764	18	25	66	21	23	25	19	31	21	24	32	70	27	25	8	35	8	9	35	17	20	27	12	30
49777	2	3	8	14	6	2	3	2	9	7	3	0	7	4	1	3	3	1	7	1	7	1	1	3
49785	59	73	106	642	68	68	39	36	34	239	92	88	54	163	26	582	21	47	260	34	333	102	29	132
49842	0	37	0	63	1	38	11	1	1	16	76	20	2	16	5	7	0	20	37	0	20	59	1	38
49854	10	131	0	418	121	137	131	1	98	83	167	71	94	146	4	130	0	79	623	6	606	176	63	191
49863	0	0	0	0	0	0	0	0	0	0	0	1	0	0	1	1	0	0	0	0	0	0	0	0
49870	0	0	32	0	6	0	0	2	0	0	0	0	0	0	0	0	1	0	0	0	0	0	0	0
49879	30	45	28	39	23	42	29	26	27	24	65	30	19	33	16	35	10	20	79	27	50	62	25	55
49899	86	297	147	371	118	233	146	31	106	104	408	163	100	256	69	327	39	162	625	81	517	369	178	379
49998	0	4	10	7	0	1	0	0	0	0	3	0	0	9	0	4	2	2	0	0	0	3	0	3
50022	9	5	13	11	3	5	4	1	4	3	3	3	10	6	2	6	5	2	13	3	5	8	4	8
50044	260	244	8	169	81	237	106	36	88	132	319	95	85	107	108	118	29	103	363	140	148	354	64	265
50084	0	1	0	1	0	2	0	1	1	1	2	0	0	0	0	4	1	2	1	0	0	5	0	6
50090	0	0	4	0	0	0	0	0	0	0	0	0	0	0	1	0	0	0	0	1	0	0	0	0
50104	18	14	44	14	12	9	11	14	11	12	15	22	12	12	9	14	12	7	37	11	14	13	14	12
50122	0	0	0	0	0	0	0	0	0	0	1	0	0	0	0	0	0	0	0	0	0	0	0	0
50129	32	26	91	54	18	26	21	62	13	11	30	21	23	25	14	14	36	7	56	12	36	26	28	43
50156	146	240	29	135	96	228	93	2	109	169	280	111	108	131	186	120	5	98	357	237	176	367	97	256
50182	22	16	71	16	19	16	14	20	19	20	33	24	16	20	16	19	21	9	28	17	20	20	19	20
50193	4	2	8	1	1	2	1	2	2	3	2	3	1	2	1	2	2	2	3	1	2	2	2	2
50199	7	3	17	7	6	2	6	5	5	5	9	7	5	8	5	7	6	5	7	6	10	5	6	7
50242	0	21	0	13	4	18	12	0	3	3	33	3	5	7	0	16	0	7	17	0	29	30	5	30
50249	146	85	225	79	72	90	70	77	68	76	105	98	67	91	64	104	74	117	146	73	135	106	75	93
50324	1	2	6	1	1	2	1	1	1	1	2	3	1	1	1	2	2	1	3	1	1	3	2	2
50331	7	0	0	0	0	0	0	0	0	0	0	1	0	0	0	1	0	0	0	0	0	0	0	0
50341	0	0	0	0	0	0	0	0	0	0	0	0	0	0	0	1	0	0	0	0	0	0	0	0
50346	0	3	2	1	1	2	0	0	1	2	3	2	1	1	1	2	0	1	1	1	1	6	0	3
50353	3	27	2	13	2	21	10	0	3	2	35	6	3	4	2	17	0	9	29	1	3	33	1	27
50370	6	26	3	35	9	27	17	20	15	36	33	13	8	18	25	17	2	15	24	22	17	28	10	24
50386	0	0	7	0	0	0	0	0	0	0	0	0	0	0	0	0	0	0	0	0	0	0	0	0
50405	5	10	9	3	4	4	4	7	5	10	18	32	5	5	9	5	1	0	5	11	12	21	2	9
50447	38	27	68	37	26	26	25	27	25	25	30	35	24	31	21	32	22	19	49	26	25	33	30	27
50465	10	8	18	17	9	7	10	7	8	8	10	8	9	8	6	11	7	4	19	6	8	15	9	9
50475	6	3	15	5	1	2	2	2	4	1	3	2	0	2	3	3	8	1	7	3	2	2	2	3
50486	3	2	2	5	1	3	2	0	2	2	4	5	4	1	0	5	0	2	5	0	4	3	4	3
50494	13	93	25	123	19	72	79	7	272	57	154	45	138	73	4	100	4	82	93	2	113	125	26	169
50615	5	3	9	4	3	4	4	3	6	3	3	4	5	3	3	2	3	1	8	3	3	5	4	4
50621	4	3	2	2	2	3	6	3	2	1	3	6	7	3	3	3	1	4	14	4	2	4	13	3
50630	72	14	83	8	25	19	4	24	14	35	20	24	10	24	5	17	20	3	22	4	70	8	13	28
50677	8	5	9	6	5	4	5	6	6	5	16	6	7	5	5	5	5	2	10	6	9	6	6	6
50685	0	0	45	0	0	0	0	11	0	0	0	0	1	4	0	4	5	0	8	0	0	0	0	0
50692	4	5	5	3	4	4	3	3	4	3	4	3	0	2	2	2	4	2	5	2	3	4	2	3
50715	3	2	7	2	2	2	2	3	2	2	2	3	2	2	1	3	2	0	6	2	2	2	2	2
50723	1	1	0	1	1	1	1	0	2	1	1	1	1	1	0	1	0	1	2	0	1	0	1	1
50729	304	423	86	235	135	408	167	156	166	252	532	166	152	205	189	229	40	230	456	318	291	641	149	446
50784	2	3	6	1	3	3	1	2	3	9	4	2	2	2	1	1	3	2	1	1	2	3	2	4
50800	6	3	19	6	6	3	1	4	6	4	7	4	2	7	2	3	4	1	4	2	4	6	3	4
50809	0	0	2	1	0	0	0	1	0	0	1	1	0	1	0	1	0	0	1	0	1	1	1	1
50814	0	22	10	44	29	25	7	4	12	3	46	5	51	19	0	4	0	8	70	2	31	33	6	22
50876	4	0	0	3	0	6	0	0	0	0	0	0	0	0	0	4	0	0	3	0	17	0	1	1
50886	0	0	0	0	0	0	0	0	0	0	0	0	1	0	0	0	0	0	0	0	0	0	0	0
50891	39	15	50	23	19	16	16	13	19	17	29	24	17	18	16	18	11	9	27	15	24	20	14	16
50904	0	1	0	0	0	1	0	0	0	0	3	0	0	0	0	0	0	0	0	0	0	0	0	0
50911	36	23	2	36	3	20	23	73	7	13	23	3	18	21	38	26	4	6	48	37	26	29	33	23
50916	2	1	4	2	2	1	2	2	2	2	3	2	2	2	0	2	2	2	3	2	2	3	2	2
50923	1	19	0	20	6	16	8	0	2	8	28	14	2	8	0	7	0	8	14	0	30	29	0	28
50934	0	0	0	0	0	0	0	0	0	0	0	0	0	0	0	1	0	0	0	0	0	0	0	6
50939	2	12	4	21	0	8	0	0	0	3	19	0	0	2	10	4	3	4	19	7	16	6	1	9
50952	2	5	3	10	16	4	1	2	0	0	6	1	1	3	4	1	3	2	6	5	4	3	0	5
50956	0	0	0	0	0	0	0	0	1	0	0	0	0	0	0	0	0	0	0	0	1	0	0	0
50960	1	1	2	0	0	1	0	1	0	1	1	0	1	1	1	3	0	1	3	1	2	1	0	0
50965	99	8	104	14	4	10	8	8	3	5	13	10	2	11	14	14	10	4	36	35	16	14	5	13
50969	5	6	10	10	2	6	5	3	4	7	8	1	3	7	6	7	4	4	14	19	59	10	3	6
50974	2	0	1	2	0	1	0	0	0	0	1	1	0	1	0	0	1	0	2	16	0	3	0	0
50978	372	288	399	318	167	269	244	212	214	237	337	273	189	281	194	341	130	173	553	259	394	325	279	307
50985	36	26	50	30	12	28	14	37	17	17	30	20	7	27	13	35	6	17	53	19	48	27	27	25
50989	1	1	2	2	1	2	1	1	1	1	2	1	2	2	1	1	1	1	4	1	3	4	2	2
50993	3	3	6	2	1	3	1	2	2	2	4	2	2	1	5	4	1	0	5	6	5	4	4	3
50998	33	32	27	36	19	28	15	20	18	20	39	19	24	35	46	34	11	20	55	64	62	32	23	35
51004	0	0	2	3	0	0	1	0	0	1	1	0	0	2	4	2	0	0	6	10	1	0	0	0
51011	15	19	25	30	10	13	22	7	11	13	30	10	16	28	25	15	14	9	34	18	39	17	16	13
51045	39	74	32	46	30	73	35	10	40	32	89	32	21	38	40	37	13	37	78	53	53	91	30	70
51064	1	2	6	1	1	2	1	1	1	1	2	4	1	1	1	1	1	1	1	1	1	0	2	2
51069	6	18	9	10	6	16	6	0	15	24	18	20	10	17	0	8	1	11	16	0	20	26	8	19
51092	0	3	0	0	24	1	0	0	0	0	1	1	0	0	0	0	0	0	0	0	0	1	0	2
51101	9	4	174	2	0	0	0	0	0	3	2	2	0	0	0	1	2	0	1	0	0	1	1	2
51110	0	0	55	0	0	0	0	5	0	0	0	2	0	0	0	0	1	0	2	0	0	1	0	0
51120	0	0	0	2	0	0	0	1	0	0	0	2	0	1	0	12	0	0	27	0	0	0	0	0
51126	172	11	175	47	11	10	10	35	6	14	14	13	7	15	45	28	18	9	57	15	7	12	9	14
51156	0	0	1	0	0	0	0	0	0	3	0	0	0	8	0	28	0	0	4	0	1	0	0	0
51161	10	5	25	13	5	2	8	8	2	8	5	18	4	29	4	58	10	9	51	2	8	4	6	3
51182	26	9	96	22	10	7	8	22	5	10	10	14	19	14	10	18	16	6	32	12	14	11	10	11
51197	71	37	192	131	26	36	69	37	29	39	49	43	30	66	83	87	42	28	128	91	73	43	65	46
51206	29	38	49	68	23	43	33	10	35	61	55	32	31	68	17	60	8	22	105	21	63	75	38	47
51215	1	0	0	0	0	0	0	0	0	0	0	0	0	0	0	0	0	0	0	0	0	0	0	0
51219	0	0	4	0	0	0	0	1	0	0	0	0	0	0	0	0	2	0	0	2	0	0	0	0
51225	0	0	0	0	0	0	0	0	0	0	0	0	0	1	0	0	0	0	1	0	0	0	0	0
51230	10	13	34	8	11	12	12	15	8	12	14	16	10	10	12	15	8	5	17	8	8	13	10	13
51246	3	6	11	6	6	6	6	5	4	4	7	9	3	6	6	10	5	1	8	4	6	5	7	7
51261	0	0	0	1	0	0	0	0	0	0	0	0	0	0	0	1	0	0	0	0	0	0	0	0
51269	0	1	0	2	0	1	0	0	1	0	1	0	0	0	0	0	0	0	2	0	0	1	0	1
51278	0	0	1	2	0	0	0	0	0	0	0	0	1	1	0	1	1	0	1	0	1	0	0	0
51283	2	1	1	1	3	9	1	3	1	1	1	22	2	1	1	3	1	1	2	1	1	1	1	0
51294	5	3	1	5	10	2	2	1	1	2	3	4	1	10	6	7	0	2	1	10	1	4	0	2
51306	4	4	12	4	3	4	4	3	3	2	4	6	3	3	2	6	3	2	4	3	2	2	3	3
51316	6	4	20	8	5	5	3	7	3	3	6	7	3	6	2	6	12	4	10	3	5	6	5	4
51322	0	0	0	0	0	0	0	0	0	0	0	0	0	0	0	0	9	0	0	0	0	0	0	0
51338	13	15	6	16	9	13	5	8	5	7	15	7	8	7	2	19	11	5	32	6	13	16	7	19
51344	2	1	2	1	1	0	1	1	1	1	1	2	1	1	1	1	1	1	1	0	1	1	1	1
51351	2	1	3	1	1	1	1	1	1	1	1	1	1	1	1	4	2	1	1	1	1	1	2	1
51366	8	3	26	3	3	3	4	3	3	2	2	3	3	4	7	11	9	1	4	8	2	3	3	3
51391	0	0	3	0	0	0	0	0	0	0	0	0	0	0	0	0	1	0	0	0	0	0	1	0
51395	19	7	41	24	17	8	9	16	8	6	8	15	32	10	11	21	14	3	36	10	36	7	8	9
51412	4	6	4	3	3	3	3	2	1	4	7	10	3	3	3	9	5	3	4	2	3	9	3	6
51419	5	4	9	7	3	4	9	5	3	2	4	8	7	5	6	11	3	6	20	7	3	6	16	4
51430	19	11	31	41	16	13	13	9	13	8	23	8	6	21	9	13	18	9	35	10	15	20	7	16
51445	86	64	281	123	84	51	48	50	58	50	72	86	123	189	119	84	82	35	112	75	108	60	44	56
51556	31	22	15	40	15	20	14	19	20	19	25	15	17	22	13	33	26	13	59	19	45	27	16	27
51569	18	12	47	10	6	9	8	4	9	9	13	18	6	9	15	19	23	8	25	14	13	13	11	14
51604	10	6	5	4	1	3	3	3	1	4	5	3	1	4	3	5	5	4	5	3	5	5	3	4
51621	9	2	42	7	4	2	2	6	4	4	5	7	3	4	6	9	9	1	5	5	3	5	3	3
51645	0	0	2	1	1	0	0	2	0	0	0	0	0	0	0	2	2	0	1	0	2	1	0	1
51649	0	0	3	0	0	0	0	0	0	0	0	0	0	0	0	0	0	0	0	0	0	0	0	0
51658	3	1	2	5	2	1	1	1	1	3	1	2	2	3	3	4	4	2	4	5	5	2	1	2
51679	1	0	0	0	0	0	0	0	0	0	0	0	0	0	0	0	4	0	0	0	0	0	0	0
51690	3	4	6	3	1	2	2	2	2	3	4	1	2	3	2	5	3	2	8	3	6	3	4	3
51695	10	29	43	18	13	22	14	8	13	16	25	20	14	13	7	26	14	18	26	14	28	35	14	30
51703	4	1	0	1	1	1	2	1	0	1	1	2	1	1	1	3	0	0	1	1	1	1	0	1
51713	4	2	0	2	2	1	2	3	2	2	2	4	3	1	1	5	2	1	2	2	2	2	3	2
51717	4	1	3	2	1	1	1	2	0	1	1	3	0	1	1	1	1	1	2	1	1	2	0	1
51726	1	1	18	3	0	1	1	4	1	1	1	3	1	1	1	5	5	1	13	1	2	1	2	1
51730	5	2	6	5	2	2	2	2	3	3	3	4	2	3	2	5	3	0	6	2	2	3	2	3
51735	236	172	482	389	159	149	153	261	151	130	183	185	215	185	134	205	212	101	402	139	281	200	173	184
51905	107	68	205	129	60	60	80	68	60	45	69	82	83	65	65	92	112	50	221	64	146	82	82	83
51971	7	4	6	13	7	4	5	5	5	6	6	6	10	5	3	11	6	2	9	2	8	6	6	2
51984	3	0	0	0	0	0	0	0	0	0	0	0	0	0	0	3	0	0	0	0	0	0	0	0
51989	0	0	0	0	0	0	2	0	0	0	0	0	0	0	0	0	3	0	0	0	0	0	0	0
51998	3	1	1	4	1	1	1	2	1	3	1	9	3	1	3	2	1	0	8	4	2	2	3	1
52009	2	0	6	1	1	0	0	0	0	0	0	0	4	0	0	0	0	0	1	1	1	0	1	0
52016	8	2	10	2	2	3	2	2	4	2	3	3	3	2	4	4	6	2	5	3	2	2	2	3
52021	1	1	2	2	1	2	1	1	1	1	2	4	0	2	2	4	3	0	3	2	3	2	1	1
52025	3	12	30	16	4	13	11	0	4	3	19	10	13	6	5	18	5	2	12	5	25	14	8	13
52029	15	13	31	13	10	11	11	16	13	11	14	16	9	13	10	19	10	7	23	9	18	12	12	11
52042	2	1	3	1	1	0	1	1	1	1	2	3	1	0	1	1	1	1	5	1	2	1	1	2
52047	293	80	398	190	60	64	49	123	55	52	149	32	118	87	52	165	18	35	162	149	305	108	40	77
52058	136	245	741	1083	240	218	133	139	158	144	266	63	120	170	197	117	16	313	320	359	739	276	134	267
52075	15	9	4	21	3	9	10	10	8	8	5	5	6	11	11	16	2	4	21	10	12	9	11	7
52080	4	4	9	4	3	2	3	3	3	3	3	5	3	4	3	3	3	1	6	3	3	2	3	3
52087	12	24	55	15	16	23	15	9	33	11	29	9	56	14	12	15	5	11	44	11	24	31	18	24
52091	2	10	14	5	8	11	6	4	6	4	11	4	2	7	4	2	3	3	12	3	6	7	1	15
52096	38	27	54	30	22	27	25	22	19	18	36	34	21	25	17	36	15	24	46	15	31	30	31	34
52113	39	37	45	41	43	31	22	36	28	29	48	22	28	36	20	35	24	23	63	34	38	38	36	38
52121	1	0	1	0	0	0	0	0	0	0	0	0	0	0	1	1	1	0	0	1	0	0	0	0
52129	73	11	6	44	5	13	17	2	7	14	15	26	8	18	0	14	2	10	29	1	47	13	7	12
52141	4	2	1	3	1	4	3	3	2	4	3	5	3	4	4	3	2	1	8	3	5	3	2	3
52151	31	19	23	49	16	18	13	65	9	13	18	8	10	21	9	18	22	10	32	10	22	19	21	14
52156	3	2	8	2	2	2	1	2	2	2	2	3	3	2	2	3	2	2	2	2	3	2	2	2
52161	3	2	9	1	2	1	2	2	2	2	2	3	2	2	2	2	2	2	6	2	2	2	2	2
52166	2	2	9	3	2	1	3	2	2	2	2	3	3	2	2	3	2	2	7	2	2	3	2	2
52172	2	0	63	1	0	0	1	29	0	0	0	11	3	0	2	17	15	0	0	1	1	1	2	0
52200	8	26	182	128	2	26	13	2	11	16	28	15	12	88	9	23	0	15	100	65	293	21	20	26
52210	7	6	10	4	6	4	3	4	5	4	5	6	5	4	4	5	5	3	7	4	8	5	5	4
52218	16	7	13	8	4	8	6	4	3	4	11	10	6	6	6	7	6	6	8	5	11	7	8	8
52242	6	2	0	2	2	2	2	2	0	2	2	4	1	2	2	2	0	0	3	2	3	2	1	2
52255	2	1	2	1	1	1	1	1	2	1	1	2	1	1	1	1	1	0	1	0	1	1	1	2
52266	9	7	103	38	12	7	15	4	4	16	10	42	5	43	6	32	10	10	140	6	48	4	0	9
52279	8	0	20	0	0	1	1	1	0	1	0	0	0	20	12	0	8	0	4	5	1	0	0	0
52283	13	13	23	10	5	14	8	6	10	7	10	7	11	11	7	16	12	9	22	7	14	18	9	14
52304	0	0	0	0	0	0	0	0	0	0	0	0	0	0	0	0	1	0	0	0	0	0	0	0
52309	4	1	0	1	0	2	1	0	0	3	3	8	0	2	0	3	1	1	5	0	10	3	4	2
52313	3	2	6	2	2	2	2	2	2	2	3	3	1	3	2	2	2	2	4	1	3	1	2	2
52317	19	15	57	15	8	11	10	18	9	7	13	23	9	15	14	28	19	10	24	13	11	12	13	23
52335	3	3	3	3	2	3	1	2	2	2	3	3	2	3	3	6	3	1	21	3	4	1	2	2
52343	17	16	45	18	8	16	12	12	10	7	20	11	9	15	9	16	25	10	26	11	27	13	13	17
52374	61	27	50	38	30	25	24	27	26	26	41	30	31	27	27	30	24	12	48	25	41	32	30	28
52402	20	10	99	17	13	10	22	23	13	25	12	48	12	28	16	40	15	5	19	17	21	13	16	12
52413	1	1	6	1	1	1	1	0	1	1	1	3	2	1	1	2	2	0	4	1	1	1	1	2
52418	3	1	4	1	0	0	0	0	0	0	1	4	0	1	1	1	1	1	1	2	2	1	1	1
52425	6	3	10	5	0	4	0	0	3	0	2	2	0	5	3	11	2	2	0	4	5	9	4	6
52440	11	10	20	12	10	11	10	8	9	11	14	18	6	12	11	24	11	6	18	9	15	14	8	15
52467	31	13	18	14	9	9	11	12	8	11	12	16	10	14	8	18	15	7	20	11	24	15	11	14
52490	15	22	26	22	16	19	15	7	14	14	36	26	15	98	7	36	6	9	67	8	67	30	15	28
52499	1	2	5	6	3	1	2	7	3	4	2	3	5	4	2	3	3	1	4	3	3	2	2	2
52507	1	1	2	1	1	1	1	1	1	1	1	2	1	1	1	1	2	0	1	1	2	1	1	1
52518	29	20	46	18	14	12	14	18	17	13	22	27	15	23	12	31	24	10	31	16	19	24	14	18
52540	2436	986	1690	1399	638	885	688	776	663	738	1196	1171	781	1001	767	1185	491	616	2344	880	1826	1187	801	1043
52738	0	0	0	0	0	0	0	0	0	0	0	1	0	0	0	1	0	0	0	0	0	0	0	0
52743	49	10	63	29	5	10	7	18	5	16	11	12	5	8	9	17	11	5	87	6	93	14	6	11
52768	16	15	19	12	10	14	8	6	7	7	16	13	9	12	4	15	8	10	20	5	15	18	8	14
52777	19	25	39	50	33	29	18	6	17	6	20	37	50	22	13	35	31	15	39	19	29	39	27	25
52788	4	2	2	0	1	1	1	1	4	0	2	0	2	1	0	1	1	2	6	0	2	1	3	1
52799	186	122	51	91	128	112	69	48	43	111	123	79	53	95	69	112	16	73	120	75	148	155	52	116
52821	30	24	38	17	23	20	11	11	9	14	26	11	8	44	13	24	11	12	37	23	31	24	9	25
52833	146	137	365	206	184	126	120	100	145	109	179	142	149	147	93	182	69	87	288	111	180	156	156	141
52913	0	0	0	1	0	1	1	1	1	1	1	1	0	1	1	1	0	1	1	1	2	1	0	1
52922	6	4	12	3	3	3	3	4	4	3	5	6	2	4	4	6	6	1	6	5	3	4	4	4
52935	3	1	14	2	2	1	1	1	6	3	4	4	1	2	1	1	2	1	1	1	1	3	1	2
52943	3	1	3	1	1	1	1	1	1	1	1	1	2	1	1	2	1	1	2	1	1	1	1	1
52949	47	13	10	34	2	11	21	7	13	10	16	6	5	14	2	8	2	28	60	13	10	13	23	19
52954	17	12	18	12	8	13	8	14	10	11	14	9	10	13	8	14	9	8	23	10	10	16	12	15
52972	5	3	5	2	2	3	2	4	2	3	3	3	4	2	4	4	2	2	6	4	4	3	3	2
52980	54	5	8	20	3	2	3	11	4	5	5	35	25	16	4	23	4	4	58	7	15	4	6	4
53032	1	2	4	2	2	2	1	4	3	2	11	2	3	3	3	5	3	0	5	2	4	3	0	3
53036	4	0	6	1	1	1	1	1	1	2	1	1	1	1	2	1	1	0	2	2	1	1	1	1
53056	0	0	18	1	2	0	0	2	1	1	0	0	0	1	0	1	3	0	1	0	1	0	1	0
53067	258	108	149	158	69	97	84	124	88	79	166	85	71	99	63	99	77	51	190	87	167	114	59	106
53092	7	4	5	10	3	3	4	4	6	3	4	4	5	4	3	9	4	1	9	4	8	4	3	3
53098	683	76	177	48	89	39	50	67	33	174	76	520	86	93	27	88	31	38	234	24	521	59	39	71
53137	6	7	25	6	6	6	5	4	7	7	6	9	7	6	6	8	5	4	11	6	8	7	6	6
53150	5	2	4	4	0	3	2	6	1	3	1	1	1	5	3	6	3	2	3	4	4	3	4	3
53155	1	1	0	1	0	1	0	1	0	0	1	1	1	0	0	1	0	0	1	0	1	1	0	1
53167	60	4	6	5	3	4	3	2	8	6	5	4	5	9	4	4	4	3	14	5	6	9	5	4
53178	1	0	6	0	0	0	0	3	0	0	1	1	0	1	0	1	1	0	1	1	0	1	0	1
53182	1	2	5	1	8	2	1	1	1	1	2	1	1	1	0	1	1	1	1	1	1	2	1	2
53187	44	43	36	84	33	39	31	15	60	30	51	41	53	35	23	67	19	19	111	22	96	54	31	48
53213	0	0	1	1	0	0	0	1	0	0	0	0	0	0	1	1	1	0	1	0	0	0	0	0
53218	5	3	3	3	4	2	6	2	2	3	3	5	3	4	2	3	4	5	5	2	6	5	3	3
53223	5	9	20	7	3	8	4	6	9	7	9	5	7	6	6	7	11	3	12	8	6	10	6	7
53244	2	1	8	2	1	0	2	1	1	1	1	0	1	1	1	3	3	1	13	1	6	1	2	1
53254	17	18	46	14	34	18	13	13	16	21	22	19	13	13	13	16	17	7	23	15	19	25	11	17
53271	10	16	35	15	10	14	11	14	10	11	15	17	10	9	9	14	15	6	22	11	13	19	10	11
53300	100	152	55	244	80	117	117	56	17	89	194	153	25	138	45	237	16	82	125	72	102	153	36	122
53323	1	0	0	0	0	0	0	0	0	0	0	0	0	0	1	0	1	0	0	0	0	0	0	0
53328	3	4	5	6	2	4	3	2	3	3	5	7	2	3	2	5	3	2	4	1	5	3	4	5
53335	195	124	429	262	109	102	111	161	83	134	133	116	168	149	100	175	120	84	313	118	196	135	110	154
53383	91	46	143	75	43	40	53	38	36	42	43	92	52	64	44	75	49	30	137	49	88	53	53	41
53448	82	91	170	122	59	74	81	26	52	75	91	65	88	107	66	86	38	61	195	70	103	108	54	113
53474	109	121	450	329	209	101	105	113	158	92	146	78	244	144	102	136	144	75	230	109	251	140	144	133
53590	0	0	7	4	2	0	1	2	3	2	0	2	6	3	3	3	3	0	9	2	3	3	5	3
53597	2	1	6	2	1	1	2	1	1	2	2	2	0	2	1	4	2	1	3	2	1	2	1	2
53613	15	6	34	7	6	6	8	8	14	10	7	12	7	10	8	12	10	8	11	11	12	10	6	8
53623	4	1	8	2	1	1	2	1	2	1	1	0	1	1	1	4	3	1	14	0	7	1	2	1
53633	3	1	24	2	1	1	1	3	1	0	2	5	1	3	3	5	3	0	4	2	4	3	2	2
53639	7	4	3	6	3	3	2	2	2	3	4	5	2	2	1	5	2	1	12	1	3	5	4	4
53649	71	36	16	84	21	30	32	12	45	14	35	43	79	50	41	71	9	20	200	31	94	36	16	30
53659	12	5	16	4	6	3	5	4	7	4	5	9	9	5	5	11	5	3	8	4	9	6	5	5
53671	3	1	2	3	1	1	1	1	1	1	2	1	1	2	2	3	2	0	3	2	2	2	1	2
53681	0	0	2	0	0	0	0	0	0	0	0	0	0	0	0	0	0	0	0	0	0	0	0	0
53686	19	6	36	18	15	8	10	6	2	5	7	19	6	12	13	21	11	4	27	12	22	6	7	6
53697	7	2	8	4	3	3	4	3	3	3	6	14	3	4	5	10	3	5	7	6	8	7	3	3
53706	5	1	2	1	1	1	1	1	1	1	1	1	2	1	1	2	1	1	3	1	4	2	0	1
53720	29	14	33	24	13	14	18	12	13	13	20	39	22	18	13	32	16	8	35	13	30	28	14	19
53732	8	3	5	2	2	3	3	2	4	2	3	5	3	2	3	3	4	2	4	2	3	3	2	3
53738	16	15	31	8	9	17	9	9	13	8	19	14	6	9	7	13	6	6	9	9	10	18	9	15
53748	1	1	5	1	1	1	1	1	2	3	2	4	1	1	1	1	1	1	2	1	1	2	1	1
53756	38	26	216	138	94	25	51	32	49	34	50	45	24	39	22	53	23	11	69	16	129	50	60	37
53774	2	2	0	1	1	1	0	1	2	1	1	1	1	1	1	3	3	0	2	1	3	0	1	1
53784	2	6	12	2	4	5	4	2	4	8	6	3	1	4	2	2	2	8	8	2	3	11	2	4
53790	3	1	5	1	1	1	1	1	1	1	1	2	2	1	3	2	2	2	1	3	2	1	0	1
53795	2	2	2	1	3	2	1	3	2	4	2	10	2	2	1	4	1	1	1	2	2	2	1	2
53800	2	1	5	1	1	1	0	1	1	1	1	2	1	1	1	2	1	1	2	3	3	1	1	1
53807	1	0	1	0	0	0	0	0	0	0	0	0	0	0	0	0	0	0	0	0	0	0	0	0
53822	88	82	25	62	42	31	13	3	28	42	49	45	50	64	4	74	0	25	120	9	87	83	88	385
53850	28	29	37	85	15	22	14	2	61	31	29	7	45	61	14	69	7	13	63	16	24	46	18	27
53901	18	18	94	37	21	20	15	59	20	15	19	24	24	31	16	36	26	11	35	21	32	15	20	19
53920	1	2	1	1	1	2	1	1	1	1	2	1	1	1	1	1	1	0	1	2	1	2	1	2
53927	33	8	33	4	9	9	6	14	7	5	21	8	4	6	7	13	9	3	34	8	7	10	5	8
53933	0	0	0	0	0	0	0	0	0	0	0	0	0	0	0	0	2	0	0	0	0	0	0	0
53955	9	9	17	11	9	3	5	7	19	0	11	4	5	4	1	2	0	2	11	1	5	3	1	5
54001	212	129	168	164	100	108	72	88	72	108	154	155	81	151	61	153	38	90	195	66	153	146	65	131
54060	3	9	0	26	4	9	4	3	16	3	9	18	3	4	2	6	1	4	11	5	4	13	7	15
54076	0	9	0	0	0	3	0	0	0	0	17	0	0	0	0	0	0	0	0	0	0	0	0	1
54098	0	2	0	0	0	1	0	0	0	0	2	0	0	0	0	0	0	0	0	0	0	1	0	1
54106	3	5	8	2	14	4	1	8	4	3	6	2	1	1	3	3	14	1	3	2	1	5	2	4
54111	0	0	1	1	0	0	0	0	0	0	0	0	1	1	0	2	1	0	1	0	3	0	0	0
54117	0	3	0	0	0	21	0	0	0	0	53	0	0	0	0	0	0	0	0	0	0	9	0	2
54160	23	38	23	14	28	30	11	23	32	15	46	34	14	14	11	25	15	16	106	19	27	48	15	41
54171	5	9	217	5	2	4	2	0	6	4	11	2	7	6	0	3	0	5	11	0	5	9	1	11
54189	5	4	12	5	5	4	4	5	4	4	4	6	4	4	4	5	4	4	12	3	6	3	3	4
54197	8	10	12	16	7	8	11	8	12	8	12	11	8	11	9	11	8	7	20	6	8	13	7	11
54211	58	34	119	35	42	33	29	34	26	30	36	42	38	33	37	45	30	24	39	34	42	35	34	37
54236	235	174	270	147	102	159	103	137	114	113	239	100	86	137	55	132	33	96	377	75	147	232	91	178
54277	11	16	118	12	6	17	8	5	5	7	19	16	6	8	2	11	4	5	38	5	10	20	6	21
54285	9	2	5	0	2	1	0	2	2	1	1	1	1	1	1	1	2	1	4	2	2	1	1	0
54292	16	8	32	12	6	7	7	4	10	6	7	7	6	11	4	7	6	3	19	6	8	7	7	6
54364	1	1	4	0	0	1	0	1	0	0	1	0	0	0	1	2	0	1	1	1	1	1	1	1
54368	2	2	11	2	5	3	1	1	3	7	2	9	2	2	1	1	4	1	9	1	19	3	1	3
54373	32	18	32	42	18	16	23	19	31	18	20	21	25	22	8	29	29	14	46	7	37	20	26	19
54403	7	20	26	3	4	19	0	3	5	10	31	7	13	4	1	3	0	1	2	2	3	15	0	21
54416	0	4	19	13	1	3	0	1	0	0	6	0	0	16	0	6	4	4	0	0	0	4	0	6
54427	15	11	57	20	23	10	7	42	10	10	18	14	6	8	5	12	16	5	44	6	9	16	9	14
54447	1	1	11	2	1	1	1	2	1	0	1	1	1	1	0	0	1	0	7	2	6	1	0	1
54452	0	26	0	0	0	22	0	0	0	0	180	0	0	0	0	0	0	0	0	0	0	16	0	31
54495	69	42	94	54	35	42	35	38	43	41	59	49	39	50	34	57	28	31	82	44	60	59	42	54
54506	3	3	5	9	4	2	3	8	0	2	2	2	1	6	3	5	1	1	8	4	5	1	8	1
54511	0	3	0	16	1	3	2	0	1	2	4	0	1	1	0	6	0	1	4	0	3	5	0	4
54518	4	7	45	6	5	5	3	1	4	3	6	2	4	6	1	4	0	2	8	1	9	10	6	8
54523	1	0	0	0	0	0	0	0	0	0	0	0	0	0	0	0	0	0	0	0	0	0	0	0
54529	1	1	15	1	1	1	1	1	1	1	1	1	1	1	1	1	1	1	1	1	1	1	1	1
54534	20	25	40	17	15	21	12	13	12	15	36	21	10	16	11	17	6	13	33	15	18	29	14	25
54556	0	7	7	6	8	3	1	0	20	4	5	8	34	24	1	5	7	0	3	1	0	3	0	3
54565	2	0	3	0	1	1	1	0	1	0	1	1	1	1	1	2	1	0	1	1	2	2	3	2
54570	1	1	10	1	1	1	1	2	1	1	1	2	1	2	1	1	2	1	1	1	1	1	2	1
54575	2	1	4	1	1	1	1	1	1	1	1	2	1	1	1	1	1	1	3	1	1	1	1	1
54585	4	4	5	2	4	3	3	3	4	3	3	5	0	2	2	2	4	3	4	2	4	3	2	3
54593	17	7	34	7	5	5	8	9	4	2	7	8	5	7	10	9	6	5	11	10	9	9	6	11
54616	0	0	0	0	0	0	0	0	0	0	0	0	0	0	0	0	5	0	0	0	0	0	0	0
54626	0	0	10	0	0	0	0	1	0	0	0	0	0	0	2	0	1	0	0	2	0	0	0	0
54631	13	21	55	14	21	15	11	38	8	22	20	13	7	11	25	14	13	13	18	23	16	26	13	18
54637	14	16	35	43	24	13	15	16	15	14	18	13	8	17	11	17	19	9	41	13	19	17	37	15
54648	2	3	7	7	6	5	3	1	3	2	3	2	10	8	2	2	1	0	2	2	19	4	2	3
54654	0	0	7	0	0	0	0	0	0	5	0	0	0	1	0	0	0	0	1	0	1	0	0	0
54665	12	3	8	5	3	3	3	1	5	2	2	1	1	7	1	5	1	1	15	1	4	3	4	2
54675	1	2	6	2	1	1	2	2	1	2	2	2	1	2	1	3	3	0	7	2	3	2	2	1
54680	1	1	0	1	0	0	0	0	0	0	1	1	0	1	0	1	0	1	1	1	2	1	0	1
54686	4	2	7	2	2	1	2	2	2	2	3	3	2	2	1	2	2	2	4	1	2	2	2	2
54690	2	1	3	0	1	1	1	1	1	1	1	1	2	1	1	2	1	1	1	1	1	1	1	1
54695	49	175	136	500	182	166	103	43	89	92	208	86	62	118	14	171	23	81	194	22	156	205	42	176
54713	3	2	5	2	2	0	1	1	1	2	2	5	1	2	1	2	0	0	2	1	1	2	1	2
54719	4	1	10	2	2	1	1	2	1	2	1	3	3	1	1	3	3	1	2	1	2	1	3	1
54736	1	3	13	2	2	3	2	1	2	2	6	2	3	2	2	1	1	3	3	2	3	3	2	3
54747	2	1	5	1	2	1	2	2	2	2	2	4	2	2	1	3	2	1	5	1	1	2	2	2
54752	0	0	3	0	0	0	0	1	0	0	0	0	0	0	0	0	0	0	0	0	0	0	0	0
54762	2	2	4	1	2	2	1	3	2	2	2	1	2	2	0	1	1	1	2	1	1	1	2	1
54768	25	46	55	33	22	36	18	12	27	32	48	30	19	29	9	36	8	17	76	9	33	53	10	45
54782	1	1	1	0	0	1	1	1	1	1	2	2	0	1	0	1	1	1	1	1	1	1	1	2
54786	0	0	0	0	0	0	0	1	0	0	0	0	0	0	0	0	0	0	0	0	0	0	0	0
54791	43	100	113	43	65	74	45	8	58	106	98	59	43	49	40	61	27	59	244	47	68	120	45	75
54810	4	2	1	2	2	2	2	2	2	2	2	3	2	2	2	3	1	1	4	2	2	3	3	2
54814	3	2	7	2	2	2	1	2	1	2	2	2	1	1	2	2	1	3	5	2	2	1	5	2
54821	2	1	5	1	1	1	1	2	1	1	1	2	0	1	1	1	1	1	3	1	1	0	2	1
54826	9	5	5	3	1	3	3	3	1	4	5	3	1	4	3	2	6	3	3	2	3	5	3	4
54843	3	2	8	2	2	3	2	2	2	2	3	3	3	2	1	3	2	2	7	2	3	2	2	2
54849	13	10	26	8	9	8	10	15	12	9	12	14	8	9	9	14	8	6	20	9	11	9	11	9
54862	16	5	12	4	5	4	5	5	5	4	5	7	5	4	3	6	5	5	10	5	7	6	1	5
54897	17	12	5	21	11	12	11	8	20	13	19	11	3	6	3	15	11	3	79	3	74	13	2	16
54909	9	3	8	13	2	9	4	11	2	3	11	5	2	3	4	8	10	5	9	2	12	12	6	9
54913	1	0	5	0	1	1	0	0	1	1	2	0	2	1	2	2	1	0	1	2	1	2	0	3
54919	10	8	7	9	4	14	9	4	5	6	15	10	3	11	8	16	1	3	111	8	20	11	8	11
54928	227	297	649	180	171	270	183	156	214	313	390	242	158	205	120	238	116	154	766	124	242	339	146	323
54966	0	0	1	0	0	0	0	0	0	0	0	0	0	0	0	0	0	0	0	0	0	0	0	0
54975	1	2	1	4	0	2	1	0	7	1	2	0	2	2	0	1	1	1	2	1	2	1	0	2
54980	23	10	34	13	13	12	12	18	12	10	12	16	12	12	14	14	11	10	16	14	15	11	14	14
54984	2	2	5	2	1	2	1	3	2	2	2	4	2	2	0	2	1	1	4	0	2	4	2	2
54991	2	0	1	2	1	1	2	1	1	1	3	2	2	2	1	2	1	1	2	1	3	2	1	1
54995	2	1	4	0	1	1	0	0	1	1	1	2	1	1	1	1	1	0	1	1	0	0	1	1
54999	2	2	9	2	3	3	1	2	3	3	3	4	4	3	2	4	2	2	3	2	3	3	2	3
55003	2	2	17	1	3	2	1	1	1	8	3	2	1	1	1	3	2	2	4	1	1	1	1	2
55008	9	15	107	9	5	14	8	10	5	5	15	4	9	6	5	8	10	5	25	10	12	13	19	15
55021	17	6	110	4	2	9	0	2	3	1	13	5	2	3	6	8	10	4	8	4	6	8	4	9
55031	9	3	14	12	5	2	2	6	6	2	4	6	10	5	4	5	4	2	12	3	9	4	7	4
55035	2	1	2	1	1	1	1	2	1	1	1	2	1	1	1	1	1	1	3	1	2	2	1	1
55040	2	1	2	1	1	0	1	1	1	1	2	1	3	1	0	1	1	1	2	1	2	1	1	1
55044	0	1	0	0	0	1	0	0	0	0	1	0	0	0	0	0	0	1	0	0	0	2	0	1
55048	0	2	2	15	2	3	3	40	4	2	2	0	5	2	2	3	9	0	10	2	4	3	7	2
55060	5	4	14	6	5	5	5	4	3	5	5	3	5	6	7	7	5	1	4	6	6	5	5	6
55068	1	1	6	1	1	1	0	1	1	1	1	1	1	1	1	2	1	0	3	3	2	3	2	2
55073	23	32	0	45	42	23	17	9	39	45	28	32	30	54	23	49	1	18	79	37	51	49	36	28
55083	0	0	3	4	0	0	0	1	0	0	0	0	0	0	0	1	1	0	0	0	0	0	0	0
55103	5	2	12	4	3	3	3	3	2	3	3	7	3	3	2	4	4	1	5	2	4	4	4	3
55116	2	2	3	3	0	2	2	2	0	2	3	0	2	2	1	4	0	2	2	0	6	3	0	3
55120	14	13	26	13	9	12	9	17	9	12	13	10	10	10	12	11	7	6	25	11	17	13	9	13
55124	0	0	4	0	0	0	0	0	0	0	0	0	0	0	2	2	3	0	0	2	0	0	0	0
55129	2	3	9	2	1	3	2	2	3	3	4	1	2	2	2	2	2	3	4	3	2	4	2	2
55136	4	4	9	72	1	4	3	0	0	0	3	5	2	9	0	7	0	3	5	2	22	7	1	5
55144	1	4	9	5	0	3	3	3	2	5	7	1	4	5	3	3	2	3	7	4	3	5	1	3
55149	0	0	0	0	3	0	0	0	0	0	0	0	0	0	0	0	0	0	0	0	0	0	0	0
55154	2	1	4	2	2	0	1	2	2	1	1	0	3	3	1	3	1	0	5	1	3	2	2	1
55159	2	4	9	4	3	5	3	3	3	3	5	2	2	4	3	4	2	4	6	1	3	3	3	5
55166	2	3	0	6	0	2	6	1	1	1	3	1	2	2	3	2	0	1	2	6	2	3	1	3
55174	7	3	13	4	3	2	5	7	4	5	11	2	5	3	2	5	3	2	10	3	8	2	5	3
55186	6	6	8	5	4	7	4	5	5	5	8	4	6	5	2	3	3	4	9	5	7	7	6	6
55190	2	2	2	1	1	2	1	1	1	1	2	1	1	1	1	2	1	0	1	1	1	1	2	3
55194	1	0	2	1	1	1	1	1	1	1	2	1	1	1	1	1	1	0	1	1	1	1	1	1
55200	1	1	4	0	0	1	1	1	1	1	1	0	1	0	1	2	1	1	1	1	1	1	1	1
55205	4	2	4	3	1	3	3	3	3	3	4	6	1	3	3	6	4	2	3	4	5	3	2	3
55234	0	0	1	0	0	0	0	0	0	0	0	0	0	0	0	0	2	0	0	0	0	0	0	0
55239	0	0	7	0	0	0	0	0	0	0	0	0	0	0	0	0	0	0	0	0	0	0	0	0
55248	4	2	3	1	1	2	1	2	1	1	2	1	1	1	1	3	0	1	1	1	2	1	1	1
55257	5	6	14	4	4	4	4	4	4	5	7	7	4	4	3	4	4	3	5	5	5	3	4	4
55261	0	1	1	1	0	1	1	1	1	1	1	1	1	1	0	0	0	1	1	1	2	1	1	1
55271	1	2	5	2	1	2	1	3	1	1	2	2	2	2	3	5	3	2	2	3	3	4	3	2
55277	2	4	14	2	4	2	1	1	2	2	4	4	3	3	2	4	2	2	5	2	3	4	3	3
55282	3	1	8	1	2	1	1	1	1	1	1	2	2	1	1	1	2	1	3	1	2	1	1	1
55287	3	0	6	1	1	1	1	1	1	2	1	1	1	1	2	1	1	0	2	2	1	1	1	1
55298	1	1	3	2	1	1	2	4	3	2	1	2	7	3	1	3	4	1	7	3	3	2	1	2
55307	9	20	23	21	17	17	13	6	12	13	34	25	17	94	6	30	5	6	62	7	52	26	14	27
55315	12	12	28	10	9	12	7	10	9	9	17	10	9	10	9	14	8	7	21	11	15	17	10	13
55326	3	8	4	4	4	3	4	4	6	5	6	4	5	5	3	4	3	2	5	1	8	5	5	6
55331	0	2	5	6	4	2	2	0	0	3	3	0	1	4	0	1	1	1	2	0	10	1	2	2
55347	31	13	44	19	8	7	7	9	11	10	12	18	7	12	10	19	11	8	34	10	20	17	6	11
55387	2	1	1	1	1	1	0	1	1	1	1	1	1	1	1	1	1	1	1	1	1	1	1	0
55394	6	18	10	5	23	21	11	6	1	11	23	2	1	2	4	7	1	4	14	3	3	7	1	13
55418	6	4	7	7	5	3	3	6	7	3	5	5	3	3	2	5	5	3	7	3	3	7	5	7
55424	7	7	17	6	6	7	5	3	6	4	7	8	5	7	7	9	3	2	9	11	11	8	7	9
55447	8	3	8	5	1	3	3	1	5	2	2	1	0	6	0	3	1	2	11	1	4	2	4	2
55455	2	4	147	3	2	3	3	4	2	6	5	3	2	3	3	3	2	0	14	2	3	9	3	4
55469	3	1	3	1	1	1	0	0	1	0	1	1	0	0	0	2	1	1	2	1	1	1	0	1
55481	1	1	4	0	1	1	1	1	1	1	1	2	1	1	1	1	1	1	1	1	1	1	1	1
55486	154	91	23	148	111	83	52	17	85	127	112	145	337	119	23	204	12	61	180	34	197	112	62	118
55545	5	2	3	2	2	2	3	5	3	3	2	4	1	11	7	7	2	1	4	7	3	1	4	2
55550	111	105	10	36	70	99	55	15	38	73	125	44	38	33	152	30	1	49	87	182	61	149	28	116
55604	1	0	0	0	0	0	0	0	0	0	0	0	0	0	0	0	0	0	0	0	0	0	0	0
55608	0	0	1	0	0	0	0	7	0	2	0	0	0	0	0	0	0	0	0	0	0	0	0	0
55620	5	4	10	8	2	4	3	5	4	2	2	2	1	2	1	7	4	3	9	2	7	7	3	6
55637	1	2	2	2	2	1	1	1	2	1	2	4	1	1	1	3	1	1	2	2	2	0	1	2
55653	1	0	2	0	0	0	0	1	0	0	0	0	0	0	0	1	0	0	0	1	0	0	0	0
55658	3	2	3	2	2	1	1	1	2	1	2	4	1	1	1	2	3	2	10	1	1	2	1	2
55666	9	7	22	7	8	6	5	6	7	7	9	8	10	6	8	12	5	6	7	5	11	8	7	8
55681	52	21	51	28	20	21	19	30	22	22	26	28	33	25	18	26	23	18	38	23	37	29	24	22
55711	5	5	10	4	3	5	2	4	3	5	5	6	4	3	3	3	2	4	6	3	4	5	3	6
55718	3	3	1	7	4	4	4	3	4	4	5	7	4	5	1	4	1	3	6	2	5	4	5	4
55724	0	1	19	1	0	0	0	1	0	0	1	1	0	1	1	0	1	0	1	1	0	1	0	1
55729	52	42	67	68	55	31	34	65	49	27	47	35	36	42	26	51	46	23	112	31	50	45	48	46
55753	39	42	65	31	19	39	33	64	29	33	50	51	22	45	29	62	11	19	60	32	33	65	37	55
55770	5	3	8	3	3	3	1	14	1	3	5	6	1	7	3	4	2	0	7	3	3	3	3	2
55781	13	12	20	9	2	11	7	3	4	2	16	10	5	15	2	18	7	8	18	3	15	18	10	15
55785	14	44	52	21	12	44	11	17	28	26	52	10	22	25	5	30	18	27	50	0	32	69	16	46
55797	3	17	23	35	39	11	22	16	32	24	15	77	12	20	4	72	3	11	57	1	31	9	8	16
55804	2	10	0	6	4	9	3	1	2	9	11	3	2	6	0	4	0	7	3	0	8	15	3	9
55811	19	21	49	27	13	20	12	22	16	21	30	19	16	22	17	26	18	10	41	32	29	24	17	20
55816	3	1	0	7	0	1	1	0	5	6	1	3	13	3	2	1	3	0	11	1	8	1	3	1
55821	4	1	7	5	1	2	1	1	1	1	1	2	2	3	2	1	2	1	0	2	1	2	2	2
55826	1	1	3	1	0	1	1	1	0	0	0	2	0	2	3	1	0	1	2	3	1	1	0	1
55831	1	1	3	1	1	1	2	0	1	1	1	3	3	1	1	2	1	1	3	1	8	0	1	1
55846	0	2	0	19	0	0	0	0	14	0	6	0	4	7	0	0	0	0	4	0	5	2	1	3
55856	14	14	17	13	11	16	8	18	16	12	15	9	6	14	11	22	21	7	20	13	12	12	15	12
55874	51	26	51	30	9	19	12	35	7	21	23	27	12	23	16	29	21	11	35	17	36	24	16	25
55895	2	1	6	1	1	1	1	3	1	1	2	2	2	3	1	2	1	1	1	1	5	2	1	1
55909	5	5	3	19	4	6	3	4	2	4	14	6	2	3	2	8	2	8	10	3	6	6	2	8
55920	18	9	19	15	10	7	8	8	10	9	10	15	9	9	10	15	9	6	21	10	16	11	11	8
55931	11	12	17	16	13	8	13	5	9	10	9	12	14	11	9	21	7	4	26	8	33	16	5	8
55945	3	6	9	5	4	7	5	3	11	5	7	5	5	2	5	4	3	4	7	7	8	11	5	7
55957	3	5	9	3	3	5	3	3	3	3	6	6	2	3	3	4	2	2	4	3	3	6	3	5
55961	23	30	169	46	13	27	15	16	11	15	26	18	22	13	8	21	5	18	41	11	23	31	9	32
55973	6	6	21	6	12	6	3	3	6	3	6	7	6	6	3	11	3	0	6	3	3	15	3	6
55979	6	6	9	5	5	5	5	5	7	6	6	5	4	5	3	5	4	4	7	4	8	5	4	6
56003	20	3	11	6	3	3	4	1	5	2	2	1	1	8	1	8	1	1	17	1	5	3	4	2
56014	0	0	6	0	0	0	0	0	0	0	0	0	0	0	2	1	3	0	0	2	0	0	1	0
56019	3	2	5	3	5	4	2	3	2	3	5	3	2	3	2	4	3	2	3	3	3	4	2	3
56024	23	19	34	9	15	16	7	26	10	6	25	7	9	8	6	7	15	14	18	9	11	36	5	20
56037	1	1	2	1	1	1	1	1	1	1	1	0	1	1	1	1	1	0	1	1	1	1	2	1
56042	3	8	4	4	4	3	4	4	6	5	6	4	5	4	4	4	3	1	3	1	7	5	5	6
56047	2	2	8	1	1	1	1	2	2	1	2	3	1	1	1	1	2	1	2	1	1	1	1	1
56053	2	2	9	2	2	4	2	3	2	3	2	4	2	2	2	2	4	2	0	2	2	2	3	2
56059	36	36	46	60	23	25	24	15	23	33	40	50	18	36	28	51	17	18	72	40	52	36	28	48
56091	11	4	9	5	4	6	4	7	5	12	5	8	4	8	6	5	7	4	12	7	8	6	4	6
56104	8	15	27	10	9	13	11	16	11	11	16	9	9	9	10	9	7	9	14	10	13	29	8	16
56112	790	523	1409	656	501	461	321	307	303	512	567	447	254	377	465	443	147	309	752	496	614	707	272	708
56176	19	8	61	16	8	8	8	12	7	6	6	9	5	14	4	11	23	5	23	8	14	6	12	7
56194	0	0	0	0	0	0	0	0	0	0	0	0	0	0	0	1	0	0	0	0	0	0	0	0
56204	76	26	12	32	9	30	16	6	14	17	30	30	9	25	21	33	7	10	106	20	64	36	19	26
56209	0	0	0	0	0	0	0	0	0	0	0	0	0	0	1	0	0	0	0	1	0	0	0	0
56214	2	2	8	2	4	2	2	3	2	2	2	1	2	2	0	2	4	2	2	1	4	2	3	2
56219	57	164	63	51	14	24	17	59	12	620	27	49	42	89	23	162	15	16	127	22	243	37	21	177
56228	1	0	0	0	0	0	0	0	0	0	0	0	0	0	0	0	0	0	0	0	0	0	0	0
56235	38	26	82	35	28	24	30	24	42	29	53	64	49	31	20	54	26	19	48	20	50	41	24	32
56266	0	0	2	0	0	0	0	1	0	0	0	1	0	0	0	0	1	0	0	0	0	0	0	0
56276	1	1	8	1	1	1	1	1	1	1	1	2	1	1	1	1	1	0	1	1	1	2	1	1
56281	35	19	37	24	19	18	13	22	11	13	22	20	12	19	20	29	20	12	35	21	25	24	16	17
56300	49	31	100	49	70	22	32	38	35	32	29	41	64	40	38	56	31	18	73	43	51	37	24	28
56317	8	5	13	6	4	6	4	6	8	5	9	7	25	7	4	11	10	4	6	6	9	6	4	6
56322	1	0	9	0	0	0	0	0	0	0	0	0	0	0	1	1	3	0	0	2	0	0	0	0
56327	6	6	16	3	3	6	4	3	6	9	10	6	6	3	4	4	4	4	9	2	4	8	3	6
56349	107	2	5	4	1	4	1	25	1	2	2	8	2	30	1	25	1	1	118	1	54	4	4	4
56366	8	6	0	4	6	8	5	0	4	5	8	5	4	4	0	6	0	7	10	0	6	12	4	9
56399	51	28	24	36	3	25	17	20	3	19	24	11	6	20	51	15	4	21	36	53	14	21	27	33
56420	0	1	3	1	0	0	0	2	2	0	1	3	3	0	0	2	0	0	3	1	1	1	4	1
56425	3	1	3	1	3	1	1	1	2	2	1	3	2	1	3	2	3	0	1	2	2	1	1	1
56436	6	151	1	920	363	128	129	2	47	202	191	63	14	225	30	108	1	38	765	37	534	141	75	118
56487	1336	97	0	268	4	139	11	0	8	27	91	17	3	116	0	133	0	77	77	0	1328	60	142	97
56491	0	3	0	1	1	3	0	0	1	3	3	1	1	1	0	1	0	0	1	0	1	4	1	3
56496	271	34	0	234	5	32	49	0	14	119	37	28	27	72	19	147	0	24	67	7	66	45	15	61
56507	5	1	0	1	1	1	1	1	0	1	1	3	0	1	1	1	0	0	2	1	2	1	0	1
56512	1	3	0	3	0	2	1	0	1	0	3	1	1	1	0	1	0	2	0	0	4	1	3	3
56519	2	0	0	0	0	0	0	0	0	0	0	0	0	0	0	0	0	0	0	0	0	0	1	0
56524	2	1	5	1	1	0	1	1	1	1	1	1	1	1	0	4	3	1	3	0	1	1	1	1
56529	4	2	4	3	2	3	3	3	4	2	4	7	2	5	3	5	6	2	5	4	3	2	3	3
56534	2	5	0	3	3	5	3	1	3	3	4	3	7	4	1	1	0	4	3	1	5	5	1	5
56542	2	1	2	1	1	1	1	2	1	1	1	2	1	1	1	1	1	1	3	1	2	3	1	1
56553	4	3	8	2	2	2	3	2	2	3	2	4	2	2	2	2	2	2	3	3	4	1	2	3
56568	0	1	0	0	0	1	0	0	0	0	1	0	0	0	0	0	0	0	0	0	0	1	0	1
56574	0	28	14	6	15	26	10	0	30	16	37	1	47	8	0	4	0	10	7	0	14	22	3	24
56601	5	4	2	28	12	2	4	11	1	9	4	3	2	10	5	9	6	6	19	10	8	7	4	3
56634	5	2	7	10	3	1	1	2	2	4	1	2	3	1	1	2	3	1	1	1	3	1	2	3
56645	29	13	10	22	23	13	15	16	14	10	16	21	11	16	11	19	9	10	39	11	25	13	27	18
56655	9	6	17	7	4	6	4	4	10	6	7	2	6	5	3	6	7	7	15	4	10	12	6	11
56672	596	49	30	17	16	10	17	130	10	17	15	270	64	273	35	77	10	7	81	17	709	18	16	37
56712	3	2	4	3	2	2	2	1	2	2	2	8	2	2	2	3	1	2	2	2	3	3	2	2
56719	3	2	6	2	4	2	1	2	1	1	2	4	2	2	1	6	1	1	3	1	9	2	2	2
56726	2	0	3	0	1	1	1	0	1	1	1	1	1	1	3	1	1	1	1	1	1	1	1	1
56731	1	1	2	0	0	1	0	1	0	0	0	1	0	1	0	1	0	1	1	0	1	0	0	1
56741	3	2	3	0	1	2	1	1	1	2	2	1	1	1	1	1	1	1	4	1	2	4	1	2
56747	3	1	1	1	2	0	1	1	1	1	1	1	1	0	1	1	1	1	1	2	1	0	1	2
56752	4	2	18	1	2	1	1	1	1	2	2	4	1	1	3	3	4	0	1	4	0	2	1	2
56762	1	1	2	1	2	1	1	1	2	1	1	2	1	1	1	3	1	0	4	1	2	1	2	1
56770	2	0	2	1	2	1	0	1	2	1	1	3	1	1	1	2	1	0	1	1	1	1	1	1
56784	40	80	210	63	54	64	42	54	58	70	84	66	31	45	38	60	51	44	84	49	69	90	46	87
56796	2	1	2	2	1	2	1	3	1	0	1	3	2	1	2	5	2	1	3	2	3	1	0	1
56801	56	31	55	61	33	28	24	39	29	25	36	38	125	39	15	57	31	18	98	21	62	60	24	27
56808	5	2	11	3	3	3	3	2	4	3	3	5	4	4	3	3	3	2	6	6	7	3	3	3
56815	6	9	14	10	6	7	6	7	5	7	10	8	5	8	6	10	4	5	10	6	13	13	7	7
56821	0	0	3	0	0	0	0	1	0	1	0	0	0	0	0	0	0	0	0	0	0	1	0	0
56849	0	0	0	3	0	0	0	14	0	0	0	0	0	0	0	0	0	0	0	0	0	0	0	0
56854	7	9	0	4	1	10	4	0	2	11	15	12	3	8	0	14	0	3	16	0	11	11	3	11
56925	0	0	3	0	0	0	0	0	0	0	0	0	0	0	0	1	0	0	0	0	0	0	3	0
56935	0	0	0	0	0	0	0	0	0	0	1	0	0	2	1	12	0	0	0	2	1	0	1	0
56954	0	0	0	0	0	0	0	0	0	0	0	0	0	0	0	2	0	0	0	1	0	0	1	0
56968	1	11	0	28	12	17	1	0	7	5	3	2	21	5	0	6	0	3	35	0	15	11	5	13
56973	0	0	0	2	2	0	0	1	0	4	0	4	18	3	0	10	0	23	1	1	0	0	0	5
56988	2	0	0	3	0	1	0	1	0	0	2	10	0	1	22	12	0	1	0	2	2	1	2	2
56994	0	6	0	5	27	5	4	0	7	2	10	1	3	4	0	2	0	2	6	0	2	7	1	8
57016	0	0	10	5	0	0	0	0	0	0	0	0	0	0	0	0	6	0	2	0	0	0	0	0
57055	0	0	0	0	0	2	0	0	0	0	2	0	0	0	0	0	0	0	0	0	0	4	0	0
57095	0	0	28	2	1	0	0	0	9	0	0	0	9	0	0	0	0	0	0	0	0	0	0	0
57180	0	0	0	0	0	0	0	0	0	0	0	0	0	0	0	0	20	0	0	0	0	0	0	0
57184	284	201	0	703	44	183	180	20	65	167	274	196	58	168	108	318	0	100	846	182	785	260	239	228
57190	0	5	0	11	0	6	1	0	0	0	6	0	0	0	0	0	0	2	0	0	0	4	0	4
57196	433	510	5	1608	241	516	408	19	218	407	710	340	156	627	53	1039	0	203	3261	129	2661	693	574	553
57256	1	20	0	26	6	11	0	0	2	2	26	1	0	38	0	16	0	8	663	1	44	7	4	8
57262	1	3	0	13	2	3	2	0	2	37	6	29	0	24	2	0	0	5	82	2	31	2	0	2
57277	6	6	4	24	2	0	5	1	0	3	6	11	17	10	3	9	0	9	9	1	26	12	6	9
57283	2	1	0	1	0	0	0	0	0	0	0	1	0	3	0	0	0	0	37	0	0	1	8	1
57288	0	4	0	2	0	4	0	0	0	1	4	0	0	0	0	0	0	2	14	0	1	4	0	3
57302	0	46	1	31	25	23	33	0	12	12	65	6	7	15	0	25	0	14	48	0	9	36	0	59
57362	21	54	0	27	141	22	14	0	55	18	29	11	138	48	2	24	0	17	104	7	16	31	0	21
57392	0	0	0	0	0	9	0	0	0	0	13	0	2	0	0	9	0	0	0	0	0	0	0	0
57414	1	3	1	36	50	3	3	1	16	57	6	5	22	48	2	85	0	1	40	4	48	7	0	2
57424	13	223	0	775	126	171	143	0	168	208	219	75	139	212	17	144	0	168	1261	2	601	307	103	220
57429	0	0	4	0	0	0	0	0	0	0	0	0	0	0	0	0	0	0	0	0	0	0	0	0
57440	4	45	0	300	4	40	25	0	2	12	71	12	2	31	5	23	0	18	101	9	54	48	29	43
57492	9	6	0	15	2	5	34	0	0	2	13	6	1	4	8	4	0	2	18	1	5	5	4	13
57501	10	51	0	46	19	48	22	0	21	16	72	14	35	30	0	24	0	28	54	0	55	76	6	61
57535	273	258	0	932	49	252	368	0	55	57	414	44	90	351	30	120	0	113	436	102	760	248	7	243
57546	0	7	0	0	0	1	0	0	0	0	3	0	0	0	0	0	0	3	0	0	0	2	0	4
57552	7	22	0	8	4	16	4	0	5	27	23	9	4	6	3	6	1	9	10	2	6	18	11	17
57567	17	95	0	117	39	49	39	0	10	5	48	8	52	7	0	6	0	49	135	0	68	41	3	155
57581	0	39	0	9	0	36	10	0	0	0	45	1	3	9	0	6	0	17	25	0	15	33	0	39
57586	1	22	0	33	0	31	2	0	0	1	52	1	0	30	21	9	0	11	30	76	8	31	1	25
57593	0	1	0	0	0	1	0	0	0	0	1	0	0	0	0	0	0	3	0	0	0	2	0	1
57603	7	92	0	134	7	62	49	0	26	7	84	11	25	84	0	18	0	42	266	0	124	95	30	102
57610	9	30	0	40	12	27	14	0	9	5	31	13	8	7	0	49	0	16	234	0	21	25	6	26
57625	0	3	0	77	44	2	25	0	284	18	2	51	72	179	0	31	0	0	3	0	0	2	0	3
57630	0	9	0	1	0	12	4	0	0	0	15	0	0	0	0	0	0	4	1	0	0	19	0	15
57662	0	0	1	0	0	0	0	0	0	0	0	0	0	0	0	0	0	0	0	0	0	0	0	0
57667	162	5846	178	6393	220	991	375	26	820	593	4393	278	777	1476	54	880	77	548	2230	92	1624	1165	114	2325
57701	0	0	0	0	0	0	0	3	0	0	0	0	0	0	0	0	100	0	0	0	0	0	0	0
57716	114	237	129	151	360	224	82	83	260	246	312	181	149	149	36	154	19	113	354	40	141	354	57	261
57756	94	84	78	32	27	23	24	15	15	79	31	50	42	88	10	37	20	10	143	14	113	25	17	117
57770	1	1	1	1	1	0	1	1	1	1	1	2	1	2	1	2	1	0	3	1	1	1	1	1
57774	0	3	2	2	1	2	3	1	1	2	4	3	1	5	1	3	1	1	2	2	3	2	2	2
57783	13	11	16	12	9	12	5	10	11	14	21	9	8	9	5	12	8	4	17	8	9	16	9	12
57798	1	1	10	1	1	0	1	1	18	1	14	2	1	1	1	3	2	1	2	1	1	2	1	1
57802	2	1	7	1	1	0	0	1	3	1	1	1	1	2	1	1	1	0	1	1	1	2	1	2
57829	8	8	24	5	7	7	4	8	8	6	9	13	7	5	4	8	10	6	15	7	7	8	4	6
57840	0	1	3	1	1	1	0	1	1	1	1	0	1	1	0	0	1	0	1	0	0	1	1	0
57845	254	81	2	255	19	37	10	79	9	35	152	12	7	52	0	85	0	18	174	2	351	68	6	157
57850	688	312	863	494	218	261	148	195	168	326	462	175	175	333	110	328	89	159	558	124	610	351	114	396
57863	19	18	29	9	6	19	12	12	8	15	33	7	6	10	13	12	5	15	30	12	13	36	11	22
57868	0	2	0	0	0	1	0	0	0	0	11	0	0	0	0	0	1	0	0	0	6	2	0	1
57879	0	0	0	0	0	0	0	0	0	0	0	0	0	0	0	0	2	0	0	0	0	0	0	0
57889	50	64	621	32	45	59	21	11	32	39	83	32	28	31	15	38	5	32	97	21	38	91	25	66
57903	162	143	159	113	68	160	66	44	83	209	187	123	74	103	51	115	30	71	291	67	185	194	67	142
57924	10	13	0	19	4	11	28	0	7	4	20	3	7	33	1	4	2	5	11	2	15	11	1	20
57933	11	4	19	6	9	4	1	0	2	10	4	2	3	2	2	2	0	2	5	3	3	8	2	4
57938	6	6	23	7	3	4	2	5	4	3	5	4	3	3	2	4	4	2	10	3	3	6	2	5
57944	0	2	0	0	0	1	0	0	0	0	5	0	0	0	0	0	0	0	0	0	0	3	0	1
57953	0	2	0	3	0	2	5	0	0	0	2	0	0	0	0	1	0	1	14	0	0	4	0	2
57959	19	41	125	27	24	35	22	19	17	26	56	16	19	36	14	35	21	20	60	18	24	60	15	48
57997	17	31	36	37	15	27	25	4	13	17	23	35	10	26	17	52	11	16	157	26	52	44	9	37
58002	0	3	0	0	0	3	0	0	0	0	4	0	0	0	0	0	0	1	0	0	0	4	0	2
58006	0	2	0	0	0	2	1	0	0	0	3	0	0	0	0	0	0	0	0	0	0	5	0	2
58010	0	3	0	0	0	3	1	0	0	0	3	0	0	0	0	1	0	4	0	0	0	3	0	3
58014	1	2	6	1	1	2	1	1	1	1	2	4	2	1	1	1	1	1	1	1	1	0	2	2
58018	0	0	0	1	0	0	0	2	0	0	0	0	0	0	0	0	0	1	0	0	0	0	0	0
58022	1	1	3	1	0	1	0	1	1	1	1	1	1	1	0	1	1	0	2	0	1	2	1	1
58026	0	3	0	1	3	2	1	0	1	3	4	0	1	1	0	2	0	1	1	0	1	7	1	4
58038	24	36	59	23	21	27	20	25	22	26	35	19	18	22	11	24	11	24	27	15	26	36	23	29
58042	0	0	0	0	0	0	0	0	0	1	0	0	0	0	0	0	0	0	0	0	0	0	0	0
58050	0	1	0	0	0	1	1	0	0	0	2	0	0	1	0	0	0	0	1	0	1	2	0	2
58069	0	8	0	0	0	4	0	0	0	0	4	0	0	0	0	0	0	0	0	0	0	0	0	0
58100	4	0	0	10	0	2	0	0	0	0	0	1	1	2	0	2	2	2	25	1	0	1	0	0
58104	2	2	1	9	0	1	0	4	1	1	1	19	0	22	0	24	2	0	121	1	0	0	5	2
58113	9	4	12	3	3	5	1	15	0	3	5	1	3	14	1	9	2	0	23	0	3	6	0	8
63380	21	16	45	14	8	16	11	12	10	7	20	12	8	15	11	16	23	9	25	13	26	11	13	17
63393	3	1	6	1	2	3	2	2	2	2	2	2	2	2	2	2	2	0	1	2	3	1	1	2
63411	32	25	58	23	35	19	14	22	22	21	20	24	12	21	14	29	18	18	33	15	33	23	18	22
63418	0	0	1	0	0	0	0	0	0	0	0	0	0	0	0	0	0	0	0	0	0	0	0	0
63433	1	1	1	1	1	1	1	1	1	1	1	1	1	1	1	2	1	0	0	1	1	0	1	1
63446	1	0	0	0	0	0	0	0	0	0	0	0	0	0	3	0	0	0	0	5	0	0	1	0
63451	4	7	0	4	3	4	4	0	4	2	8	3	3	1	0	1	0	2	5	0	5	12	5	7
63491	4	6	8	2	1	5	2	2	1	2	7	1	0	2	1	6	1	1	0	3	1	5	1	7
63501	10	20	0	97	5	19	11	6	8	8	23	5	7	9	0	25	0	10	51	0	46	23	3	23
63562	2	1	2	1	1	1	1	1	1	1	1	0	1	2	0	1	1	0	1	1	2	1	1	1
63570	1	4	9	5	3	5	2	2	2	3	5	5	2	7	2	8	1	2	18	8	5	8	2	7
63600	0	2	0	0	0	2	0	0	0	2	2	0	0	1	0	0	0	0	2	0	0	0	0	2
63697	0	1	0	0	0	0	0	0	0	0	2	0	0	0	0	0	0	0	0	0	0	0	0	0
63707	0	1	0	6	6	1	0	0	3	1	1	6	11	8	1	3	0	1	9	1	2	1	0	1
63712	0	41	0	177	103	41	17	0	24	85	49	29	38	87	3	106	0	28	144	0	75	73	0	48
63724	0	0	0	0	0	2	0	0	0	0	0	3	0	0	0	1	1	0	0	0	0	4	0	0
63737	6	11	9	16	19	11	7	6	24	21	14	14	18	13	2	15	4	8	48	4	22	16	23	11
63748	58	104	48	79	24	106	38	6	60	53	129	47	55	85	15	78	3	51	125	13	65	109	27	95
63763	2	6	1	8	5	8	3	0	3	5	12	2	2	7	0	2	0	3	7	0	4	11	2	9
63825	36	47	2	105	21	41	26	5	34	31	48	28	18	54	0	34	1	28	128	39	160	70	9	42
63829	69	7	23	103	25	6	11	4	9	13	10	7	12	10	5	11	7	5	51	36	69	6	5	8
63862	2	1	6	1	1	1	0	1	1	1	1	1	0	1	1	1	1	1	0	1	1	1	1	1
63867	2	1	1	1	1	1	2	1	1	1	1	1	1	1	0	1	2	2	2	1	1	2	1	1
63877	0	0	0	0	0	0	0	0	14	0	0	0	0	0	0	0	0	0	0	0	0	0	0	0
63882	2	1	1	1	2	1	3	1	1	1	1	2	0	1	1	1	2	2	2	1	1	2	1	1
63887	5	4	9	2	2	3	1	2	4	3	4	3	2	2	2	2	1	3	3	2	2	5	2	4
63892	1	0	0	0	0	0	0	0	0	0	0	0	0	0	0	0	0	0	0	0	0	0	0	0
63965	0	0	0	0	0	0	0	0	0	0	0	0	0	0	0	1	0	0	0	0	0	0	0	0
63999	2	1	6	1	1	1	0	1	1	1	1	1	1	1	1	1	1	1	1	1	1	2	1	1
64005	15	2	10	2	2	2	1	2	2	2	2	0	8	2	1	2	3	1	2	2	3	1	2	2
64076	3	2	2	2	1	2	0	1	1	1	2	1	1	1	0	2	1	1	2	0	1	2	1	1
64153	2	4	2	2	1	2	2	1	1	2	4	2	1	2	1	2	2	1	3	1	2	2	1	3
64158	2	0	3	1	1	0	0	0	0	0	0	1	1	0	0	4	1	0	1	0	1	0	1	0
64167	1	0	3	0	0	0	0	0	0	0	0	1	0	0	0	0	1	0	0	0	0	0	0	0
64182	2	2	1	1	0	1	1	0	1	1	2	0	3	1	1	2	2	1	1	2	1	1	2	2
64234	0	0	2	0	0	0	0	0	0	0	0	0	0	0	0	0	0	0	0	0	0	0	0	0
64263	1	1	3	1	1	1	1	1	1	1	1	3	1	1	1	2	1	0	1	1	1	1	1	1
64268	37	44	11	37	13	46	20	12	16	22	52	25	24	29	24	38	13	23	40	30	31	61	21	47
64288	1	0	0	0	0	0	0	0	0	0	0	0	0	0	0	0	0	0	0	0	0	0	0	0
64307	3	0	0	0	0	0	0	0	0	0	0	0	0	0	0	1	0	0	0	0	0	0	0	0
64356	29	26	50	23	16	21	15	26	17	23	29	27	16	16	16	22	16	15	22	18	23	28	19	27
64397	0	0	0	0	0	0	0	1	0	0	0	0	0	0	0	0	0	0	0	0	0	0	0	0
64438	0	1	0	1	0	1	1	0	0	0	1	0	0	0	0	1	0	0	0	0	0	1	0	1
64484	19	7	16	8	6	7	10	7	6	16	6	19	10	7	6	16	6	4	12	7	24	8	9	7
64518	0	0	0	0	0	0	0	1	0	1	0	0	0	1	0	2	0	0	0	4	0	0	0	0
64546	0	1	0	0	0	0	0	0	0	0	1	0	0	0	0	0	0	0	0	0	0	2	0	2
64586	2	1	4	1	1	1	1	1	1	2	1	1	1	1	0	1	1	1	3	1	1	1	0	1
64593	4	82	0	51	21	62	12	0	4	21	184	4	2	11	1	2	0	53	2	2	5	90	0	96
64602	1	1	0	0	2	1	1	0	2	1	1	1	2	1	0	1	2	0	2	0	1	1	1	1
68906	11	16	18	11	7	16	7	10	7	94	28	11	11	10	15	18	5	7	55	17	10	20	7	22
68912	0	0	2	0	0	0	0	0	0	0	0	3	0	0	0	0	0	0	0	0	0	0	0	0
68923	2	2	2	1	3	2	1	3	2	4	2	6	2	2	1	4	1	0	1	2	3	2	1	2
68993	1	2	0	1	1	2	1	0	1	1	2	0	1	1	0	1	0	1	2	0	1	4	0	3
69000	3	2	4	2	4	3	1	3	5	4	4	2	1	1	3	2	2	0	3	2	3	3	2	3
69012	0	5	1	2	1	3	1	0	1	5	5	2	2	2	3	2	3	3	2	3	2	6	3	4
69036	0	1	0	0	0	1	0	0	0	0	1	0	0	0	0	0	0	0	0	0	0	1	0	1
69047	0	0	0	0	0	0	0	0	0	0	0	0	0	0	0	0	1	0	0	0	0	0	0	0
69055	0	0	2	0	0	0	0	0	0	0	0	0	0	0	0	0	0	0	0	0	0	0	1	0
69060	1	1	2	2	1	1	1	1	2	1	1	1	1	1	1	1	1	0	3	1	1	1	1	1
69065	9	5	31	5	4	5	5	9	7	5	5	7	8	5	1	6	7	1	5	3	7	4	15	5
69075	0	0	3	0	0	0	0	0	0	0	0	0	0	0	0	0	0	0	0	0	0	0	0	0
69099	1	1	0	1	0	1	1	0	1	1	1	1	1	1	0	0	0	1	1	0	2	2	1	1
69103	2	3	2	2	2	2	1	1	1	2	2	2	1	1	0	1	1	1	1	1	1	2	1	2
69118	2	4	0	2	1	4	1	1	1	2	3	1	1	1	1	3	2	0	2	0	5	4	1	3
69125	0	5	0	1	0	5	0	0	0	0	5	0	0	0	0	0	0	3	2	0	3	9	0	5
69179	23	56	0	30	7	30	25	0	16	18	64	8	10	13	0	11	0	34	21	0	54	63	7	60
69189	0	0	0	0	0	0	0	0	0	0	0	0	0	0	0	0	0	0	0	0	0	0	1	0
69203	2	3	0	0	0	3	1	0	2	0	3	1	0	1	1	1	0	1	1	1	1	3	1	4
69255	0	0	0	0	0	0	0	0	0	0	0	0	0	0	0	1	0	0	0	0	0	0	0	0
69279	2	0	0	0	0	0	0	0	0	0	0	0	0	0	0	4	0	0	0	0	0	0	0	0
69304	1	0	4	2	0	0	0	3	1	0	0	0	0	2	0	5	0	0	3	0	6	0	2	0
69318	18	23	4	24	3	14	22	13	8	17	24	12	6	11	111	13	0	15	18	14	30	24	6	22
69322	3	3	4	9	6	4	4	3	7	4	9	3	3	6	2	7	3	3	23	18	28	4	16	6
69336	0	0	6	1	1	0	0	0	1	1	0	1	1	1	1	2	1	0	1	0	0	0	0	0
69340	3	4	1	3	2	4	3	2	1	4	4	2	1	2	3	2	1	3	1	2	3	4	2	4
69349	0	0	1	8	0	0	0	0	0	0	0	4	0	15	0	34	0	11	39	0	3	0	0	0
69360	0	0	0	1	0	0	0	0	0	0	0	0	0	5	0	4	0	0	9	0	0	0	0	0
69500	1	2	1	2	1	2	2	1	1	2	3	3	2	2	1	2	1	1	3	2	2	21	4	2
69572	23	13	25	13	9	12	9	12	9	13	13	17	9	11	11	14	9	9	26	24	16	13	11	11
69593	8	18	28	16	17	17	13	10	11	11	25	8	10	14	10	17	5	10	33	9	21	18	12	18
69618	2	1	1	1	0	1	1	1	2	1	1	1	0	1	0	1	1	0	1	1	2	0	0	1
69645	3	3	8	3	3	3	3	3	3	3	4	3	3	3	3	3	3	3	7	3	3	4	3	3
69687	1	7	0	4	1	6	2	0	1	2	8	1	2	4	0	3	0	5	3	0	3	9	1	6
69695	1	1	1	1	1	1	0	1	1	1	1	2	0	1	1	1	1	1	2	1	1	1	1	1
69705	0	0	0	0	0	0	0	0	0	0	0	0	0	0	0	0	0	0	0	0	0	0	1	0
69721	1	0	0	0	0	0	0	0	0	0	0	0	0	0	0	0	0	0	0	0	0	0	0	0
69742	0	0	3	0	0	0	0	0	0	0	0	0	0	0	0	0	0	0	0	0	0	0	0	0
69754	0	0	1	0	0	0	0	0	0	0	0	0	0	0	0	0	0	0	0	0	0	0	0	0
69761	1	1	0	1	1	1	1	0	0	0	1	0	2	1	0	1	0	0	1	0	0	1	0	1
69765	1	0	2	0	0	0	0	0	0	0	0	0	0	0	0	0	0	0	0	0	0	0	0	0
69786	0	1	4	1	1	1	0	1	1	0	1	1	1	0	0	1	1	0	3	0	1	0	1	1
69796	0	0	0	0	0	0	0	1	0	0	0	0	0	0	0	0	0	0	0	0	0	0	0	0
69819	1	1	0	1	1	1	1	1	1	1	1	1	1	1	1	1	0	1	2	1	1	1	1	1
69848	0	8	3	21	0	8	17	0	0	0	8	0	2	1	0	0	2	5	1	0	0	11	0	6
69864	0	0	2	1	0	1	1	0	1	1	1	1	1	1	1	1	2	0	1	1	2	1	1	1
69979	0	1	0	0	1	1	1	0	0	0	0	1	1	0	0	0	0	0	4	0	1	0	1	0
69989	0	4	0	1	2	4	2	0	3	4	4	3	1	2	0	1	0	3	4	1	5	5	2	4
74650	19	12	42	17	9	11	12	10	16	12	21	18	20	22	17	13	13	9	41	15	21	13	16	11
74653	2	0	0	0	0	0	0	0	0	0	0	0	0	0	0	0	0	0	0	0	0	0	0	0
74731	1	1	2	1	1	1	0	2	1	1	1	1	1	1	0	2	0	1	1	0	1	1	2	1
74784	2	2	3	2	0	2	1	2	2	2	2	2	2	2	2	2	2	1	3	2	4	2	3	2
74788	14	14	50	10	9	12	9	11	10	11	13	9	8	9	8	19	5	8	16	6	14	19	12	12
74853	1	6	0	11	12	3	1	1	2	13	5	1	1	2	3	3	0	2	6	3	6	5	1	4
74924	47	19	2	16	5	14	10	3	8	14	22	13	9	18	21	16	4	11	33	28	14	21	4	17
74942	1	0	0	0	0	0	0	0	0	0	0	0	0	0	0	0	0	0	0	0	0	0	0	0
74982	0	0	0	0	0	0	0	0	0	0	0	0	0	0	0	0	0	0	0	0	0	0	1	0
75001	0	1	0	4	0	1	0	0	0	1	1	2	1	2	0	0	0	2	1	0	1	1	1	1
75005	4	0	18	0	0	0	0	1	0	0	0	0	0	0	14	0	10	0	0	6	0	0	0	0
75011	5	7	6	7	5	5	3	0	1	6	4	2	2	5	2	5	4	2	5	0	69	2	1	5
75169	2	0	0	0	0	0	0	1	0	0	0	0	0	0	0	0	0	0	0	1	0	0	0	0
75217	6	5	14	5	4	6	3	11	4	5	6	6	6	2	4	5	3	2	6	6	7	6	8	4
75304	8	4	8	24	8	5	6	2	6	3	3	3	9	4	2	10	9	2	14	3	17	3	1	6
75399	0	32	0	9	0	9	11	0	14	14	50	0	0	31	0	0	0	13	212	0	0	26	0	20
75420	1	0	2	0	0	0	0	0	0	0	0	0	0	0	0	1	0	0	0	0	0	0	0	0
75445	1	1	4	1	1	1	1	1	1	1	1	1	0	1	1	1	2	0	0	0	2	1	1	1
75471	0	0	36	0	0	0	0	0	0	0	0	0	0	0	0	0	0	0	0	0	0	0	0	0
75553	4	5	10	4	6	5	5	4	4	3	6	3	5	4	3	5	4	5	6	5	9	5	1	6
75615	0	0	0	0	0	0	0	0	0	0	0	0	0	0	0	0	2	0	0	0	0	0	0	0
75620	2	3	9	3	2	3	0	2	2	2	3	5	2	2	1	4	3	3	2	1	4	3	2	2
75625	1	1	1	1	1	0	1	0	2	1	1	3	2	1	1	2	1	1	1	1	2	1	2	1
75632	11	9	10	6	7	8	8	6	7	7	9	6	5	6	5	7	4	6	9	6	12	11	6	8
75689	2	2	6	2	2	2	1	2	2	2	2	3	1	2	2	2	2	1	3	1	1	2	2	2
75704	0	0	1	1	0	1	1	1	1	0	1	1	1	1	1	2	1	0	5	1	0	2	1	1
75712	0	1	0	0	1	1	0	1	2	0	1	0	1	1	0	0	0	0	1	1	1	1	0	0
81271	4	5	13	4	4	7	3	6	4	4	7	6	6	3	4	4	4	1	8	3	5	6	5	6
81296	336	172	71	372	120	134	85	239	131	301	232	84	101	182	239	164	20	86	393	159	249	267	138	232
81301	21	18	50	26	18	17	13	21	11	24	27	16	15	16	10	15	9	8	23	10	15	17	11	16
81321	220	425	1	645	1034	564	162	21	95	260	869	48	167	339	2	1151	6	231	581	4	1193	472	424	788
81324	33	189	60	191	151	166	67	8	70	212	243	117	66	122	30	257	8	92	179	41	113	283	53	180
81327	0	2	0	1	4	1	1	0	2	2	4	0	1	2	0	0	0	1	1	0	1	6	0	3
81330	0	0	0	0	0	0	0	0	0	0	0	0	0	0	0	0	1	0	0	0	0	0	0	0
81333	6	9	23	5	9	6	5	4	15	10	7	7	7	5	4	7	5	5	9	3	5	9	7	6
81336	0	1	4	0	1	1	0	1	1	2	1	4	0	0	0	2	0	0	0	0	0	1	1	0
81338	5	15	47	11	12	10	5	5	8	15	16	8	9	16	3	10	1	8	31	2	14	16	2	16
81340	9	10	10	8	6	8	5	6	3	9	9	6	3	6	7	9	3	6	6	4	12	10	6	8
81342	1	1	5	0	1	1	0	1	1	4	1	3	1	0	1	4	0	0	0	1	1	1	0	0
81343	1	1	4	2	1	1	1	1	3	2	2	3	1	1	2	1	2	1	2	0	2	2	1	2
81345	3	0	0	0	0	0	0	0	0	0	0	0	0	0	0	0	0	0	0	0	0	0	0	0
81382	3	1	23	1	22	1	1	4	8	1	2	1	0	1	2	1	2	0	1	3	1	1	2	1
81383	32	51	731	58	102	49	30	46	26	33	68	17	43	59	20	72	36	28	110	33	56	58	41	56
81406	2	2	0	1	1	1	1	0	2	1	2	1	0	2	1	1	1	0	3	1	2	1	1	3
81411	2	1	2	1	1	1	1	0	3	1	4	2	1	1	1	1	2	0	1	1	1	2	0	2
81415	3	0	0	1	3	1	1	1	2	1	1	0	1	0	0	0	0	0	1	0	1	1	0	1
81419	2	1	0	2	0	2	0	0	3	1	3	0	1	0	0	1	0	2	1	0	1	3	0	3
81423	0	1	0	0	0	1	0	0	0	0	2	0	0	0	0	0	0	0	1	0	0	1	0	1
81427	1	1	0	0	1	1	1	0	1	1	1	1	0	0	0	1	1	0	1	0	0	1	0	1
81431	0	0	0	0	0	2	0	0	1	0	2	0	1	0	0	0	0	0	1	0	1	3	0	0
81442	5	1	1	0	1	1	0	1	1	2	1	3	2	0	0	6	0	0	2	0	0	1	0	0
81452	5	1	2	0	1	1	0	2	1	1	1	1	1	0	0	1	0	0	0	0	0	1	1	0
81464	1	1	3	0	1	1	0	1	1	2	1	1	1	0	0	1	0	0	0	0	0	1	0	0
81483	0	0	2	0	0	0	0	0	0	0	0	0	0	0	0	0	0	0	0	0	0	0	0	0
81496	3	1	3	1	1	0	1	1	2	1	1	1	1	1	1	1	1	1	3	1	1	1	1	0
81502	2	1	2	1	1	1	1	1	1	1	1	1	1	1	1	1	1	0	2	1	2	2	1	1
81508	1	1	2	0	2	1	1	1	1	1	1	2	1	1	1	1	1	0	1	1	1	1	1	1
81514	1	1	1	0	1	1	0	1	1	1	1	0	1	1	0	1	1	0	1	1	0	0	0	1
81518	1	0	0	0	1	1	0	0	2	0	2	1	0	0	0	0	0	0	0	1	0	2	0	0
81524	1	1	4	2	1	1	0	1	2	1	1	1	1	1	0	1	1	1	2	1	2	1	1	0
81531	2	1	4	1	1	1	1	1	2	1	1	1	1	1	1	1	1	0	2	1	1	2	1	0
81536	0	0	1	0	0	0	0	0	0	0	0	0	0	0	0	0	0	0	0	0	0	0	0	0
81540	0	0	1	0	0	0	0	0	0	0	0	0	0	0	0	0	0	0	0	0	0	0	0	0
81544	0	0	1	0	0	0	0	0	0	0	0	0	0	0	0	0	0	0	0	0	0	0	0	0
81558	0	0	2	0	0	0	0	0	0	0	0	0	0	0	0	0	0	0	0	0	0	0	2	0
81563	0	0	1	0	0	0	0	0	0	0	0	0	0	0	0	0	0	0	0	0	0	0	0	0
81568	0	0	1	0	0	0	0	0	0	0	0	0	0	0	0	0	0	0	0	0	0	0	0	0
81573	0	0	0	0	0	0	0	0	0	0	0	0	0	0	0	0	0	0	0	0	0	0	1	0
81585	3	3	1	3	0	3	1	1	0	2	3	0	2	3	1	2	2	3	5	2	3	4	3	3
81593	14	2	0	4	0	1	0	0	0	1	1	3	1	1	0	4	0	0	5	0	12	2	0	4
81601	0	3	0	1	0	2	1	0	2	2	3	1	0	1	0	1	0	1	2	0	1	5	1	2
81606	19	20	123	13	12	19	10	17	16	19	20	19	13	15	16	17	7	12	16	19	17	25	11	17
81624	1	0	2	1	0	3	0	0	0	0	2	1	0	3	1	1	1	0	1	1	1	2	1	2
81631	12	12	33	19	17	11	9	12	8	18	20	12	9	9	3	11	5	6	14	5	10	11	6	10
81648	0	1	3	0	1	1	0	1	1	0	1	3	1	0	0	0	0	0	0	0	0	1	0	0
81653	11	38	59	13	21	29	15	24	15	35	39	33	12	13	16	19	18	13	20	22	19	36	17	42
81660	11	37	36	14	21	27	15	22	14	35	37	30	10	13	17	19	16	12	20	17	18	36	14	37
81665	14	48	59	16	22	31	20	25	18	44	41	53	17	17	17	21	18	22	24	21	24	44	18	43
81698	10	14	20	10	14	13	8	4	10	16	19	10	8	10	6	8	6	11	28	7	11	11	10	18
81730	1	2	0	0	1	2	1	1	0	1	2	1	1	1	1	1	0	1	0	1	1	3	1	2
81767	0	0	5	0	0	0	0	1	0	0	0	3	0	0	1	0	0	0	0	0	0	0	1	0
81778	0	0	0	0	3	0	0	0	2	0	0	0	1	0	0	0	0	0	0	0	0	0	0	0
81783	0	1	0	0	0	1	0	0	0	0	1	0	0	1	0	0	0	0	2	0	0	1	0	1
81790	1	3	0	1	1	2	0	0	1	1	5	1	1	2	0	0	0	2	1	0	1	4	1	4
81799	0	1	1	1	0	1	1	1	1	1	1	0	2	1	0	2	0	0	3	0	1	1	1	1
81811	4	6	15	3	3	6	3	4	3	4	6	4	3	3	3	3	3	4	8	3	6	7	3	6
81822	1	2	8	4	0	2	1	4	1	1	2	0	0	2	0	2	2	2	3	0	1	1	0	2
81837	13	7	7	7	4	7	4	7	5	5	10	5	5	9	5	9	1	6	5	5	11	10	6	8
81853	0	0	0	0	1	0	0	0	0	0	0	1	0	1	0	0	0	1	4	0	0	1	0	0
81872	1	1	3	0	0	1	0	1	0	1	1	0	2	1	0	1	0	0	1	0	2	1	0	1
81878	1	1	3	0	0	1	0	0	0	0	1	0	1	0	0	1	0	0	0	0	2	1	0	1
81886	0	0	5	0	0	0	0	0	0	0	0	1	0	0	0	1	0	0	0	0	0	0	1	0
81891	4	1	8	0	1	1	1	2	1	1	1	2	1	1	2	2	1	1	1	2	2	1	1	1
81901	15	16	114	75	8	13	16	24	6	13	19	10	7	15	15	27	10	6	23	35	22	19	103	14
81923	1	0	19	0	0	0	0	1	0	0	0	0	0	0	1	0	1	0	0	1	0	0	0	0
81995	6	11	25	5	4	9	3	147	31	42	13	4	4	8	12	4	8	5	13	126	13	8	4	10
82051	4	2	2	2	2	2	2	1	2	3	2	2	3	2	2	4	1	1	4	2	2	2	3	2
82061	0	0	0	0	0	0	1	0	0	0	0	0	1	0	0	0	1	0	0	0	0	0	0	0
82093	0	0	1	0	0	0	0	1	0	0	0	0	0	0	0	0	0	0	0	0	0	0	0	0
82109	20	14	1	8	5	13	7	1	7	9	18	6	5	13	9	8	3	5	21	13	10	23	10	12
82114	1	1	1	0	1	2	1	1	1	1	1	1	1	1	1	1	2	1	1	0	1	1	2	1
82153	10	17	38	28	3	21	7	0	12	3	26	6	15	29	28	19	6	8	13	18	28	21	0	15
82171	15	13	21	14	13	11	12	9	9	15	11	9	8	12	8	13	10	8	25	9	29	17	28	12
82185	21	22	29	14	2	24	13	9	12	37	30	28	4	19	22	38	0	11	49	27	17	28	23	21
82199	27	44	71	37	36	37	21	33	32	36	54	35	19	34	23	40	25	28	85	23	79	51	18	35
82215	1	1	4	1	1	1	0	1	1	1	1	1	1	0	1	1	1	2	4	1	2	1	1	1
82282	10	2	6	21	2	3	6	1	2	2	3	4	2	6	1	9	1	2	19	2	17	4	3	3
82544	1	1	0	1	1	1	1	0	1	1	1	2	1	1	1	2	0	1	1	1	1	1	1	1
82549	3	1	2	2	1	1	1	1	0	1	1	0	1	2	0	1	2	1	2	1	3	1	0	1
82607	0	0	3	0	0	0	0	0	0	0	0	0	0	0	0	0	0	0	0	0	0	0	0	0
82615	2	8	0	5	6	8	5	2	3	8	10	5	4	10	2	5	2	2	12	3	8	7	2	10
82649	1	1	6	1	1	1	1	2	1	1	1	2	0	1	1	2	1	0	1	1	2	2	1	1
82657	4	1	4	4	3	0	2	4	2	3	6	3	3	3	2	2	3	1	2	3	3	2	3	3
82671	0	17	0	34	3	18	1	0	2	0	48	7	3	16	0	10	0	0	55	0	34	17	3	13
82679	0	0	1	0	0	0	0	0	0	0	0	0	0	0	0	0	0	0	0	0	0	0	0	0
82689	0	0	0	0	0	0	0	0	0	0	0	0	0	0	0	0	0	0	0	0	0	0	1	0
82693	3	0	0	0	0	0	0	0	0	0	0	3	0	0	0	3	0	0	0	0	0	0	0	0
82697	0	1	1	1	1	0	0	1	1	1	1	1	1	1	1	1	1	1	1	0	1	1	1	1
82704	0	2	6	3	2	2	0	3	2	2	3	0	0	1	1	2	0	1	1	2	2	3	2	2
82708	5	9	9	8	4	10	7	3	6	5	11	7	3	8	3	11	5	6	16	6	10	9	6	9
82714	3	0	0	0	0	0	0	0	0	0	0	3	0	0	0	4	0	0	0	0	0	0	0	0
82754	8	16	13	4	3	12	5	5	5	4	13	4	4	3	3	4	3	6	12	4	7	11	3	15
82771	4	1	1	4	0	0	1	0	1	1	2	1	1	1	0	2	0	1	10	1	2	1	1	1
82784	0	0	0	0	0	0	0	2	0	0	0	0	0	0	1	0	0	0	0	1	0	0	0	0
82861	0	0	1	0	0	0	0	0	0	0	0	0	0	0	0	0	0	0	0	1	0	0	1	0
82866	7	20	6	60	62	17	10	4	12	6	24	17	11	22	13	31	3	8	43	14	32	20	8	19
82895	44	264	0	453	102	240	333	2	52	108	272	303	42	171	6	295	0	130	431	15	260	240	35	274
82919	4	4	15	4	3	4	3	5	3	4	4	3	1	4	3	3	3	4	9	5	7	6	3	4
82927	0	7	0	9	14	3	2	0	4	3	7	3	6	4	0	12	0	2	5	0	4	6	3	5
82931	0	1	0	1	0	1	0	0	0	0	3	0	0	1	0	0	0	0	1	0	1	2	0	2
82936	0	0	0	0	0	0	0	0	0	0	1	0	0	0	0	0	0	0	0	0	0	0	0	0
88633	0	0	4	0	0	1	0	0	0	0	1	0	0	0	0	0	1	0	0	0	0	1	0	0
88645	0	0	0	0	0	0	0	0	0	0	0	0	1	0	0	0	0	0	0	0	0	0	0	0
88659	0	0	13	0	0	0	0	0	0	0	0	1	0	0	0	0	0	0	1	0	0	0	0	0
88688	7	3	7	2	3	4	2	7	9	5	5	4	7	6	1	3	1	3	7	5	4	5	2	5
88697	22	17	56	18	6	19	13	9	10	13	19	15	13	14	6	17	10	5	20	10	12	16	13	18
88713	11	4	7	6	6	5	4	9	16	7	7	29	26	13	4	8	8	7	20	9	7	6	3	6
88723	37	12	28	14	8	9	12	8	10	10	13	12	10	14	8	21	9	7	28	18	17	14	8	13
88798	1	2	5	2	2	1	2	3	2	2	2	2	2	2	2	2	2	1	2	2	3	3	2	2
88802	1	1	1	0	1	1	1	1	1	1	1	1	2	1	1	1	1	0	1	1	2	1	1	1
88874	1	0	0	0	0	0	0	1	0	0	0	0	0	0	0	0	0	0	0	2	0	0	1	0
88946	0	0	7	0	0	0	0	0	0	0	0	0	0	0	0	0	0	0	0	0	0	0	1	0
89000	0	1	0	1	1	0	1	0	1	1	1	1	0	1	1	4	2	2	2	1	2	1	1	1
89009	5	9	28	3	3	9	3	3	3	6	9	4	4	3	3	3	5	7	31	3	4	15	3	8
89028	4	0	0	1	1	1	1	2	0	1	1	1	0	1	1	3	0	1	2	3	1	1	1	0
89095	1	1	3	0	0	1	0	1	1	0	1	0	1	1	0	0	2	0	1	0	1	1	0	1
89124	3	3	9	3	3	2	3	3	3	3	11	7	3	4	3	3	3	2	5	3	4	2	3	3
89155	1	0	0	0	0	0	0	0	0	0	0	0	0	0	0	0	0	0	0	0	0	0	0	0
89260	0	0	0	0	0	0	0	0	0	0	0	0	0	0	3	0	0	0	0	7	0	0	0	0
89360	4	2	6	1	2	2	1	2	2	2	2	2	4	1	2	3	2	1	4	2	2	3	2	2
89372	1	0	0	7	0	0	0	0	0	0	0	1	0	0	0	2	2	0	3	0	3	0	0	0
89550	3	1	3	0	1	1	1	3	1	1	1	1	1	1	3	2	2	1	3	3	2	1	2	1
89562	0	0	4	0	0	0	0	0	0	0	0	0	0	0	0	1	1	0	0	0	0	0	0	0
89623	0	0	1	0	0	0	0	0	0	0	0	0	0	0	0	0	1	0	0	0	0	0	0	0
89733	3	0	0	1	2	0	1	0	3	1	0	0	1	1	0	2	1	1	5	0	3	1	0	0
89796	4	1	0	4	3	2	2	2	2	1	2	5	2	2	1	2	6	3	3	2	3	2	2	2
89811	0	3	0	1	1	3	0	0	1	3	3	1	1	1	0	2	0	0	1	0	1	4	0	3
89817	2	1	1	1	1	1	1	1	1	1	2	1	1	1	1	1	1	0	1	1	2	1	2	1
89837	2	17	0	19	8	15	6	3	5	16	22	11	4	11	12	12	0	10	49	17	12	21	5	13
89890	0	1	0	0	0	0	0	0	0	0	2	0	0	0	0	0	0	0	0	0	0	2	0	0
89895	2	0	1	1	1	1	0	1	1	1	1	1	1	1	1	1	2	0	1	0	2	1	1	2
89919	0	1	1	1	1	2	1	0	1	1	1	1	0	1	1	0	0	0	1	1	1	0	0	0
89942	3	1	4	1	1	0	1	1	1	1	2	2	1	1	0	1	1	1	2	0	1	1	1	1
89957	0	0	0	0	0	0	0	0	0	0	0	0	0	0	0	0	1	0	0	0	0	0	0	0
90002	3	1	3	0	0	1	0	1	0	1	7	2	0	2	4	0	1	0	0	3	0	1	1	1
90073	0	2	0	2	0	2	0	0	2	2	2	0	1	1	0	2	0	2	3	0	1	1	0	2
90096	3	5	3	2	2	5	2	2	2	2	4	2	1	2	2	3	2	1	2	2	4	3	2	3
90112	0	41	0	201	92	41	19	0	24	78	48	29	41	80	3	111	0	24	143	0	76	71	0	48
90123	76	44	102	81	65	40	32	43	44	37	62	28	72	38	27	93	34	22	133	33	94	49	61	46
90148	0	0	0	0	0	0	0	0	46	0	0	0	0	0	0	0	0	0	0	0	0	0	0	0
90188	5	10	0	18	1	10	7	0	4	2	14	0	1	17	9	8	0	3	24	5	28	13	2	15
90193	2	8	0	2	6	6	3	0	4	5	25	3	4	2	0	3	0	2	6	1	4	15	0	10
90209	26	32	45	30	8	19	12	1	19	11	35	16	14	17	5	16	4	18	31	3	29	30	6	27
90229	26	27	142	21	46	28	24	18	19	23	60	17	20	29	14	22	14	13	33	20	24	44	10	49
90234	0	0	0	1	0	1	1	0	0	1	1	0	1	1	0	1	0	0	1	0	2	1	1	1
90250	0	6	0	5	8	4	1	0	3	6	7	0	2	2	0	0	0	5	175	0	6	18	0	7
90257	27	66	6	72	35	84	32	14	72	11	90	22	8	7	2	16	5	35	200	8	17	112	1	96
100879	5	5	5	5	3	3	2	0	3	3	4	2	3	4	3	8	3	2	5	3	6	4	2	3
100895	18	44	0	81	29	68	32	0	41	44	81	83	25	62	3	125	0	19	107	14	75	48	42	39
100897	0	0	1	0	0	0	0	0	0	0	0	0	0	0	0	0	0	0	0	0	0	0	0	0
100909	7	10	0	4	3	10	2	2	3	8	13	2	2	6	6	3	0	1	20	12	2	18	6	8
100910	0	0	0	0	0	0	0	0	4	0	0	0	0	0	0	0	0	0	0	0	0	0	0	0
100920	13	9	23	5	9	9	6	11	13	7	24	13	12	10	6	6	6	3	33	8	27	8	8	12
100934	8	12	24	9	11	10	8	10	14	7	28	10	10	11	6	8	6	3	37	8	17	12	7	13
100939	6	4	2	3	4	5	3	2	4	6	6	4	4	5	3	4	2	2	6	3	7	7	4	5
100950	16	14	25	14	14	11	10	12	13	14	18	16	16	14	13	19	16	8	22	14	21	12	12	14
100957	0	0	0	0	0	2	0	0	0	0	2	0	0	0	0	0	0	0	0	0	0	2	0	2
100966	2	2	7	2	2	2	2	2	2	2	2	3	1	2	2	2	2	2	5	2	2	2	2	2
101112	0	0	9	0	0	0	0	0	0	0	0	0	0	0	0	0	0	0	0	0	2	0	0	0
101148	0	0	128	0	0	0	0	0	0	0	0	0	0	0	0	0	0	0	0	0	0	0	0	0
101152	4	5	4	4	4	6	4	4	4	5	7	6	4	4	2	4	4	6	4	3	6	7	2	9
101160	0	0	0	0	0	0	0	0	0	0	1	0	0	0	0	0	0	0	0	0	0	0	0	0
101224	1	2	5	1	1	2	1	1	1	1	2	1	1	1	2	1	1	1	3	1	1	1	1	2
101233	3	3	2	2	2	2	1	2	2	3	4	2	2	2	2	3	1	2	14	2	2	4	2	2
101238	2	2	9	1	2	1	1	1	2	2	2	1	1	1	1	1	1	0	0	1	1	2	1	1
101262	1	1	0	1	0	1	1	1	0	1	1	0	2	1	0	1	0	1	1	0	2	1	0	1
101278	1	2	1	1	2	2	1	1	1	1	2	1	1	1	2	2	1	2	0	2	1	2	1	2
101283	1	1	0	0	1	1	1	0	1	1	1	0	1	1	0	0	0	0	3	2	2	1	1	1
101288	4	14	0	8	2	14	5	0	6	14	17	1	4	9	1	8	0	4	10	1	7	22	4	16
101344	1	0	0	0	0	0	0	0	0	0	0	0	0	0	0	0	0	0	0	0	0	0	0	0
101353	2	2	3	2	2	2	2	2	2	2	2	1	1	1	1	1	1	2	2	1	7	2	2	1
101386	2	1	2	1	0	0	0	0	0	0	1	2	1	1	1	4	1	0	1	1	1	1	0	1
101391	1	2	0	1	2	1	1	0	1	1	2	1	1	1	1	1	1	0	2	1	2	2	1	2
101399	0	0	0	0	0	0	0	0	0	0	1	0	0	0	0	0	0	0	0	0	0	0	0	0
101420	1	1	1	1	0	1	1	1	3	1	1	1	1	1	1	0	1	1	1	0	2	1	1	1
101447	14	29	40	19	10	19	12	19	7	19	34	11	9	11	10	15	7	16	44	11	21	29	7	15
101473	2	1	2	2	1	1	1	1	0	1	1	1	1	2	0	0	2	1	2	1	5	1	0	1
101478	7	4	0	9	0	4	3	4	0	4	3	3	3	6	1	7	1	1	14	3	12	5	5	6
101489	0	0	0	0	0	0	0	0	0	0	0	0	0	0	0	0	1	0	0	0	0	0	0	0
101494	0	3	0	3	0	4	2	0	2	5	5	1	1	7	0	3	0	3	3	1	3	6	1	5
101546	0	2	2	1	2	1	2	1	1	1	2	2	1	1	1	1	1	1	1	1	2	2	1	2
101576	6	11	11	13	11	10	7	2	9	9	17	7	21	10	5	9	3	7	23	4	18	14	14	10
101596	0	0	0	0	0	0	0	0	0	0	0	0	0	2	0	0	0	0	0	0	0	0	0	0
101690	6	9	22	10	29	7	5	6	6	5	9	6	9	4	0	7	2	6	12	0	6	11	3	8
101744	1	1	4	1	1	1	1	1	1	1	1	1	1	1	1	1	1	1	1	1	1	1	1	1
101751	0	0	0	0	0	0	0	0	0	0	0	0	0	0	0	0	1	0	0	0	0	0	0	0
101756	0	0	0	0	0	0	0	0	0	0	0	0	1	0	0	1	0	0	1	0	0	0	0	0
101790	6	4	6	8	3	3	3	1	3	1	4	3	3	4	0	5	1	3	5	0	4	3	3	4
101821	2	1	2	1	1	1	1	1	0	1	1	1	0	1	1	1	2	1	4	1	2	1	1	1
101887	2	1	0	1	3	1	1	0	1	2	1	1	1	0	1	1	0	0	1	1	1	2	1	1
101898	241	12	12	382	12	12	10	2	10	36	15	8	11	24	2	39	0	4	135	52	115	17	5	11
101904	1	0	1	0	0	0	0	2	0	0	0	1	0	0	0	1	0	0	0	0	0	0	0	0
101908	4	4	10	7	1	3	2	1	2	8	6	0	0	4	5	5	2	4	3	2	7	3	2	3
101912	16	33	0	9	6	28	9	0	7	17	31	0	10	9	1	2	0	19	30	2	47	50	4	28
101931	1	1	3	0	1	0	1	1	1	0	1	1	0	1	1	1	1	0	1	1	1	1	2	1
101936	0	0	224	0	0	0	0	0	0	0	0	0	0	0	0	0	0	0	0	0	0	0	0	0
101941	0	0	147	0	0	0	0	1	0	0	0	0	0	0	0	0	0	0	0	0	0	0	0	0
101960	0	0	3	0	0	0	0	0	0	0	0	0	0	0	0	0	0	0	0	0	0	0	1	0
101967	2	0	0	13	0	0	0	0	0	2	0	5	0	3	2	40	0	5	137	0	1	0	0	0
102031	0	3	0	1	1	2	1	0	1	3	3	2	1	1	0	2	0	1	2	0	2	4	2	3
102110	0	0	1	0	0	0	0	0	0	0	0	0	0	0	0	1	0	0	0	0	0	0	0	0
102114	14	8	14	10	6	8	6	5	5	7	9	12	10	10	8	18	6	5	9	6	14	8	8	8
102198	0	0	3	9	0	0	0	0	0	0	0	0	4	2	0	3	0	0	5	0	0	0	0	0
102215	1	0	0	0	0	0	0	0	0	0	0	0	0	0	0	0	0	0	0	0	0	0	0	0
102400	1	0	0	0	0	0	0	0	0	0	0	0	0	0	0	0	0	0	0	0	0	0	0	0
102405	0	0	16	0	0	0	0	1	0	0	0	3	0	1	1	4	1	0	0	1	0	0	1	2
102462	3	1	6	3	2	2	2	1	2	3	2	3	3	2	2	3	1	3	3	2	3	5	2	2
102546	1	0	0	2	0	0	0	0	0	1	1	1	0	1	1	0	0	0	1	1	2	1	1	0
102588	1	0	6	1	1	1	2	2	1	1	1	1	1	1	0	3	1	1	0	0	3	1	1	0
102645	1	0	2	1	1	1	1	1	1	1	1	1	1	1	1	2	1	0	1	1	2	1	1	1
102705	1	1	0	1	0	1	1	2	1	1	1	3	1	1	1	2	2	1	1	0	1	1	1	1
102712	6	6	14	6	3	6	4	6	4	3	7	5	6	6	4	6	3	3	4	2	7	6	5	9
102735	1	0	3	0	0	0	0	0	0	0	0	0	0	0	0	0	0	0	0	0	0	0	1	0
102741	0	0	1	0	0	0	0	0	0	0	0	0	0	0	0	0	0	0	0	0	0	0	0	0
102829	1	0	0	0	0	0	0	0	0	0	0	0	0	0	0	0	0	0	0	0	0	0	0	0
102848	2	4	5	2	1	4	2	1	2	2	5	2	1	2	2	2	1	1	5	3	2	2	2	2
102860	1	1	0	1	1	1	1	0	1	1	1	1	1	1	0	1	1	0	2	0	1	1	1	1
102886	3	1	3	1	0	1	0	1	1	1	1	1	1	1	1	2	1	0	1	1	2	1	3	1
103025	12	6	7	12	4	4	4	3	6	4	5	4	7	6	2	6	2	4	8	4	8	4	5	5
103032	0	0	0	0	0	0	0	0	0	0	0	0	0	0	1	0	0	0	0	0	0	0	0	0
103088	0	0	0	0	0	0	0	0	0	0	0	0	0	0	0	3	0	0	0	0	0	0	0	0
103107	1	2	6	2	4	3	2	2	3	2	3	2	1	3	0	3	1	2	4	0	5	4	2	3
103111	1	1	3	1	1	2	0	1	1	1	1	1	1	1	1	1	1	2	1	2	1	1	1	1
103190	0	1	0	0	0	1	1	0	1	0	1	0	0	1	0	1	0	0	6	0	2	1	0	1
103196	4	3	0	3	3	4	2	5	11	4	4	4	3	4	2	11	1	1	10	3	7	4	3	4
103243	3	6	6	4	6	5	3	4	3	8	7	5	4	3	4	2	2	2	7	5	5	7	3	7
103256	0	0	7	0	0	0	0	0	0	0	0	0	0	0	0	0	0	0	0	0	0	0	0	0
103263	1	0	3	0	0	0	0	0	0	0	0	1	1	0	1	1	1	0	0	1	0	0	0	0
103359	1	1	0	2	0	1	1	0	1	0	1	1	1	2	0	1	0	0	1	0	2	1	0	1
103365	1	1	0	1	1	1	1	1	1	1	1	1	3	1	1	2	0	1	1	1	2	1	1	1
103378	0	2	0	1	0	2	0	1	0	0	2	0	0	1	1	0	1	0	0	0	0	2	0	2
103431	0	0	1	0	0	0	0	0	0	0	0	0	0	0	0	0	0	0	0	0	0	0	0	0
103441	0	0	2	0	0	0	0	0	0	0	0	0	0	0	0	0	0	0	0	0	0	0	0	0
103446	0	0	1	0	0	0	0	0	0	0	0	0	0	0	0	0	0	0	0	0	0	0	0	0
103451	0	0	1	0	0	0	0	0	0	0	0	0	0	0	0	0	0	0	0	0	0	0	0	0
103456	2	1	3	1	1	1	2	1	3	1	1	1	1	1	1	1	1	1	2	1	1	2	1	1
103464	1	0	2	0	1	0	0	1	1	0	1	0	0	0	0	0	1	0	0	0	0	0	0	0
103473	276	139	300	371	218	123	236	73	183	149	154	173	289	254	50	336	180	96	378	67	423	195	168	151
103481	24	32	225	83	18	26	22	23	15	14	36	15	21	17	22	26	18	17	93	22	49	30	35	22
103486	1	2	3	1	1	2	1	2	2	2	3	1	1	1	1	2	1	1	1	1	1	1	1	2
103491	1	1	6	1	1	2	1	1	1	1	2	1	1	1	1	1	1	1	2	1	3	2	2	1
103501	1	0	0	0	0	0	0	0	0	0	0	0	0	0	0	0	0	0	0	0	0	0	0	0
103506	43	48	69	39	38	39	29	37	49	34	57	45	36	37	38	56	38	28	77	40	55	61	34	48
103511	0	0	45	0	0	0	0	0	0	0	0	0	0	0	0	0	0	0	0	0	0	0	0	0
103515	1	0	0	0	0	0	0	0	0	0	0	0	0	0	0	0	0	0	0	0	0	0	0	0
103575	20	39	0	15	6	33	6	0	9	3	43	1	7	12	1	9	0	16	12	1	34	56	6	37
103589	0	0	0	0	0	0	0	0	0	0	0	7	0	0	0	0	0	0	0	0	0	0	0	0
103612	0	0	30	0	0	0	0	0	0	0	0	0	0	0	0	0	0	0	0	0	0	0	0	0
103637	2	20	0	3	2	21	6	0	5	4	21	2	4	8	1	6	0	9	78	0	11	33	0	20
103642	0	0	3	0	0	0	0	2	0	0	0	0	0	0	2	0	0	0	0	1	0	0	0	0
103647	2	14	0	21	0	12	11	0	3	4	15	6	3	3	1	13	0	9	14	3	17	18	3	12
103652	1	6	0	1	0	5	3	0	1	1	6	1	2	2	0	4	0	4	6	0	3	7	1	6
103657	37	66	15	32	28	63	32	28	20	47	72	26	25	33	29	36	17	37	78	33	36	101	27	71
109604	59	23	21	21	10	19	14	9	10	22	26	17	13	21	11	25	6	17	31	12	47	32	16	25
109635	1	0	0	0	0	0	0	0	0	0	0	0	0	0	0	0	0	0	0	0	0	0	0	0
109640	0	103	0	0	0	28	0	0	0	0	423	0	0	0	0	0	0	0	0	0	0	0	0	31
109709	0	0	0	0	0	0	0	0	0	0	0	1	0	0	0	1	0	0	0	0	0	0	1	0
109715	0	3	11	1	0	2	0	0	3	1	3	1	2	2	2	3	3	2	6	2	1	4	2	3
109728	2	0	1	1	1	1	0	1	1	1	1	1	1	1	1	1	1	0	1	1	2	1	1	2
109732	0	1	0	2	0	1	1	0	1	1	1	0	2	1	0	1	0	1	3	0	2	1	1	1
109736	0	1	1	1	1	0	0	1	1	1	1	1	1	1	1	1	1	1	1	0	0	1	1	1
109751	0	0	0	0	0	0	0	0	0	0	1	0	0	0	0	0	0	0	0	0	0	0	0	0
109755	1	0	0	0	0	0	0	0	0	0	0	0	0	0	0	2	0	0	0	0	0	0	0	0
109775	0	6	0	2	0	3	1	0	0	0	4	0	1	1	0	0	0	2	6	0	1	2	0	2
109779	0	1	0	1	0	1	0	0	0	0	1	0	0	0	1	1	0	2	1	1	1	1	0	1
109805	0	2	0	0	0	2	0	0	1	0	4	1	1	0	0	0	0	0	1	0	1	3	0	1
109843	0	3	0	1	1	3	0	0	1	3	3	1	2	1	0	1	0	0	1	0	1	4	1	3
109854	0	0	0	0	0	0	0	0	0	0	0	0	0	0	0	0	2	0	4	1	0	0	0	0
109880	1	2	0	1	1	2	1	0	1	2	2	1	1	1	1	1	0	2	7	1	2	3	1	2
109885	9	10	0	6	4	9	5	5	5	8	11	5	5	5	7	5	1	8	25	7	8	13	5	10
109905	6	6	34	8	5	10	5	5	7	8	10	6	4	6	4	7	3	6	16	5	8	5	4	11
109910	1	0	3	2	1	2	1	1	2	1	2	1	1	1	1	1	1	0	1	1	2	1	1	1
109920	0	0	1	0	0	0	0	0	0	0	0	0	0	0	0	0	0	0	0	0	0	0	0	0
109925	1	1	0	1	1	1	1	1	1	1	1	1	1	1	1	1	2	0	1	0	2	2	1	1
109993	12	8	3	7	3	8	4	12	4	5	11	4	6	7	6	6	3	6	18	8	7	13	8	9
109998	3	0	1	0	0	0	0	0	0	0	0	0	0	0	0	0	0	0	0	0	0	0	1	0
110004	2	3	8	8	3	3	4	0	2	3	4	2	3	4	3	4	1	0	8	3	7	5	3	4
110014	0	0	0	0	1	0	0	0	0	0	0	0	0	0	0	0	0	0	0	0	0	0	0	0
110019	1	3	4	1	1	3	1	1	1	2	2	1	1	1	3	1	1	1	2	1	1	4	1	3
110035	0	6	0	3	3	6	3	0	4	3	6	0	0	0	0	0	0	1	2	0	3	11	0	4
110069	1	1	1	1	1	2	2	1	1	2	1	2	2	2	1	2	0	1	2	2	3	2	1	2
110083	0	2	0	3	0	3	0	0	0	0	4	0	0	0	0	0	0	2	1	0	0	1	0	2
110087	0	0	0	0	0	0	0	0	0	0	0	0	0	0	0	1	0	0	0	0	0	0	0	0
110111	1	1	1	1	1	1	0	1	1	1	1	2	1	1	1	1	1	1	1	1	1	1	1	1
110217	1	2	0	2	1	2	2	0	1	2	2	1	1	1	0	1	0	0	4	1	2	2	1	1
110221	4	2	1	0	0	2	2	0	0	1	2	62	0	0	1	4	1	0	0	2	0	2	0	3
110296	3	4	1	2	0	4	4	2	0	4	7	2	1	5	7	6	4	5	5	7	2	13	6	5
110324	4	4	10	3	3	3	3	4	4	4	4	5	3	3	4	3	3	3	4	3	5	4	3	4
110395	1	1	0	1	1	1	0	1	1	1	1	1	1	1	1	1	1	0	3	1	1	1	0	2
110399	0	0	1	0	0	0	0	0	0	0	0	0	0	0	0	0	0	0	0	0	0	0	0	0
110581	1	0	1	1	1	1	1	1	1	0	0	5	1	2	1	3	1	1	2	1	1	1	1	0
110738	0	0	0	0	0	0	0	1	0	0	0	0	0	0	0	0	0	0	0	0	0	0	0	0
110836	1	1	3	1	1	1	2	1	3	2	1	2	2	1	1	1	1	0	1	1	1	2	1	1
110849	4	0	4	1	0	0	1	2	1	0	1	1	3	1	1	4	0	0	1	0	1	1	2	0
110857	8	4	12	6	3	4	2	2	6	4	4	4	3	6	2	5	1	1	12	1	7	7	3	4
110916	1	1	2	0	1	1	1	1	1	1	1	0	5	0	1	1	0	0	1	1	2	1	1	1
110921	0	0	2	0	0	0	0	0	0	0	0	0	0	0	0	1	1	0	0	0	0	0	0	0
110942	2	4	10	3	3	4	3	3	3	3	4	5	3	3	3	4	1	2	8	3	3	4	4	5
110993	1	1	4	1	1	1	0	1	1	3	1	2	1	1	1	2	1	1	2	1	2	1	1	1
110997	1	0	0	0	0	0	0	0	0	0	0	0	1	0	0	0	0	0	0	0	0	0	0	0
111006	0	1	0	1	0	1	1	0	0	1	1	0	1	1	0	2	0	1	3	0	2	2	1	1
111038	0	0	1	1	0	0	0	0	1	1	0	3	1	1	1	1	1	0	0	0	0	0	0	0
111126	7	9	4	13	10	7	7	3	8	3	8	5	8	10	6	10	4	1	5	15	12	6	10	10
111278	4	1	1	1	0	1	0	0	0	1	1	1	1	1	1	2	2	1	1	1	1	1	1	1
111283	0	0	0	0	0	0	0	0	0	0	0	1	0	0	0	1	0	0	0	0	0	0	0	0
111304	0	0	0	0	0	0	0	0	0	0	0	0	0	0	0	1	0	0	0	0	0	0	0	0
111321	1	2	6	3	2	2	1	0	5	2	2	5	2	2	2	3	1	1	5	2	1	2	1	2
111326	1	2	0	1	1	1	2	1	0	1	2	4	1	1	0	3	0	0	1	0	2	1	2	2
111331	13	19	25	10	11	17	10	7	13	9	18	11	11	13	8	16	5	11	25	9	13	25	7	17
111337	1	0	0	0	0	0	0	0	0	0	0	0	0	0	0	0	0	0	0	0	0	0	0	0
111347	7	12	0	8	5	9	3	11	5	3	12	9	7	6	6	9	1	6	7	4	9	16	7	12
111352	6	4	7	13	6	5	5	5	2	3	5	7	9	7	5	18	4	1	5	4	6	6	5	5
111357	1	1	0	1	1	1	1	0	2	1	1	1	1	1	0	1	0	0	1	0	1	2	1	1
111369	4	0	0	0	0	0	0	0	0	0	0	0	0	0	0	3	0	0	0	0	0	0	0	0
111418	25	20	0	17	5	19	8	0	6	6	21	2	8	14	0	3	0	8	13	0	6	32	5	20
111423	0	0	0	0	0	0	0	0	0	0	2	1	0	0	0	4	0	0	5	0	0	0	0	0
111430	0	0	0	0	0	0	0	0	0	0	0	0	0	0	0	0	1	0	0	0	0	0	0	0
111469	2	3	0	1	1	1	1	0	2	0	2	0	1	1	0	0	0	1	2	0	1	1	1	2
111479	1	1	0	1	1	2	1	0	1	1	2	2	1	1	0	1	0	0	1	0	1	2	0	2
116726	0	0	1	0	0	0	1	0	0	0	0	0	0	0	2	0	0	0	0	2	0	0	0	0
116734	2	0	0	0	0	0	0	0	0	0	0	0	0	0	0	0	0	0	0	0	0	0	0	0
116742	1	1	4	1	1	1	0	1	1	1	1	2	1	1	1	2	1	1	2	1	1	1	1	1
116768	0	0	6	0	0	0	0	0	0	0	0	0	0	0	0	0	0	0	0	0	0	0	0	0
116820	1	1	8	0	1	1	1	1	1	1	3	2	1	1	1	1	1	1	1	3	1	2	1	1
116842	1	0	0	0	0	0	0	1	0	0	0	0	0	0	0	0	0	0	0	0	0	0	0	0
116846	13	10	3	9	4	7	6	10	7	7	13	6	8	7	6	7	2	5	5	10	10	14	8	12
116878	2	0	0	1	0	0	0	1	1	1	1	0	0	1	1	0	1	1	2	1	2	1	1	1
116907	2	6	0	1	2	5	2	1	2	2	7	3	1	2	1	3	1	4	5	2	3	5	1	6
117018	4	2	4	2	1	3	2	3	3	0	3	2	1	3	3	2	3	2	4	3	2	4	3	3
117023	1	0	0	0	0	0	0	0	0	0	0	0	0	0	0	0	0	0	0	0	0	0	0	0
117070	0	1	16	0	0	1	0	0	0	0	1	0	0	0	0	0	0	0	0	0	0	1	0	1
117074	0	0	1	0	0	0	0	112	0	0	0	0	0	0	0	0	0	0	0	1	0	0	0	0
117100	0	0	0	0	0	0	0	0	0	0	0	0	0	0	0	0	2	0	0	0	0	0	0	0
117143	0	0	0	0	0	0	0	0	0	0	0	0	0	0	0	0	0	0	0	0	0	0	1	0
117281	418	79	171	289	20	70	67	38	24	64	84	34	44	58	47	88	12	46	125	45	58	94	30	72
117289	2	4	4	6	3	4	3	4	4	3	4	3	3	6	3	3	3	3	10	4	7	5	1	4
117396	0	0	0	0	0	0	0	0	0	0	0	0	0	0	1	0	0	0	0	1	0	0	0	0
117457	2	0	0	1	0	0	0	0	0	1	0	0	0	1	1	0	0	0	1	1	2	0	1	0
117773	1	3	0	0	0	11	1	0	0	0	26	0	0	0	0	0	0	0	0	0	0	5	0	10
117782	0	0	0	0	0	0	0	1	0	0	0	0	0	0	1	0	0	0	0	0	0	1	0	0
117839	25	17	0	14	5	10	5	11	5	6	14	4	4	8	3	6	0	9	38	8	7	12	4	18
117856	1	1	37	3	1	1	1	0	2	0	1	4	1	2	2	3	1	0	2	2	3	1	0	1
117892	8	8	27	12	13	8	10	11	11	16	17	16	13	11	8	13	5	10	22	9	21	13	11	10
117916	2	2	16	3	2	3	4	3	5	4	3	10	4	3	2	3	2	2	3	1	4	5	3	2
117991	0	0	4	0	0	0	0	0	0	0	0	0	0	0	0	0	0	0	0	0	0	0	0	0
118116	1	2	3	1	1	2	2	2	1	1	2	1	2	2	2	3	3	2	1	2	1	2	3	2
118196	0	0	1	1	0	0	1	3	2	1	2	0	1	1	2	0	0	1	2	1	1	1	1	1
118203	2	3	1	2	1	3	1	1	2	2	3	2	1	1	1	1	1	2	1	1	1	5	1	3
118215	1	7	0	2	6	7	3	0	2	2	7	4	12	8	0	11	0	6	12	0	12	16	3	9
118220	0	3	0	0	0	4	0	0	0	0	4	0	0	0	0	0	0	1	0	0	0	4	0	5
118290	0	0	111	0	0	0	0	2	0	0	0	0	0	0	0	0	0	0	0	0	0	0	0	0
118310	7	9	24	6	4	10	7	8	5	12	10	4	6	6	3	11	3	6	10	5	7	11	7	11
118352	0	0	0	0	0	0	0	1	0	0	0	0	0	0	0	0	0	0	0	0	0	0	0	0
118359	0	1	3	1	2	2	1	1	2	1	1	2	1	1	1	1	1	1	4	1	1	0	1	2
118370	0	2	0	0	0	2	0	1	1	2	3	1	1	0	1	0	0	1	1	0	1	5	0	3
118375	0	3	0	0	0	3	0	0	0	0	3	0	0	0	0	0	0	1	0	0	0	5	0	3
140102	1	1	1	1	1	1	1	1	1	1	2	2	1	1	1	1	1	1	3	1	1	1	1	1
140106	0	1	2	1	0	1	1	0	1	1	1	1	1	1	0	1	0	1	2	0	0	1	0	1
140111	5	5	10	4	2	4	2	3	3	4	6	2	4	3	3	4	3	1	5	3	3	5	3	3
140125	1	2	0	1	1	2	2	0	1	1	2	1	1	1	1	0	1	2	2	0	1	2	1	2
140356	1	0	0	0	0	0	0	1	0	0	0	0	0	0	0	0	0	0	0	0	0	0	0	0
140361	0	1	0	0	0	1	1	0	1	1	1	0	0	1	0	1	1	0	3	0	1	0	0	1
140383	4	4	14	4	4	4	3	6	3	4	4	5	3	4	1	3	1	2	5	2	8	4	4	4
140427	1	1	5	1	1	0	1	1	1	1	2	1	1	1	1	1	1	0	0	1	1	1	1	1
140478	0	0	0	0	0	0	0	0	0	0	0	0	0	0	0	0	0	0	0	0	0	0	1	0
140482	1	4	0	2	1	3	0	0	1	3	4	1	1	1	0	1	0	1	1	0	1	5	1	4
140490	1	1	1	1	1	0	0	1	3	1	1	1	1	1	1	1	1	1	3	1	1	1	1	1
140576	1	3	0	2	0	1	1	0	1	0	2	2	1	0	1	0	0	1	6	0	1	2	0	2
140586	1	1	2	1	1	1	1	3	1	3	1	1	1	1	0	1	1	0	1	1	0	1	1	1
140612	1	3	3	3	3	2	1	1	3	2	3	1	2	1	1	1	1	1	8	1	1	6	1	2
140663	0	0	1	0	0	0	0	0	0	0	0	0	0	0	0	0	0	0	0	0	0	0	0	0
140718	4	3	5	2	2	3	3	2	3	2	3	2	3	2	2	2	2	2	2	2	2	3	2	3
140741	11	19	0	11	7	18	9	4	10	10	23	5	7	13	7	13	0	8	21	10	15	22	9	18
140804	0	0	0	0	0	0	0	0	0	1	0	0	0	0	0	0	0	0	0	0	0	0	0	0
140809	0	0	0	0	0	0	0	0	0	0	0	0	5	0	0	0	0	0	0	0	0	0	0	0
140856	2	3	1	2	0	3	2	1	2	0	3	3	2	2	0	2	1	1	3	0	2	2	1	3
140860	5	0	2	0	0	0	0	5	0	1	2	13	0	2	0	0	1	0	1	2	3	1	0	0
140864	2	2	0	2	1	1	2	1	1	1	2	0	1	2	2	1	0	1	2	3	3	3	1	2
140869	0	0	1	0	0	0	0	0	0	0	0	0	0	0	0	0	0	0	0	0	0	0	0	0
140914	0	1	0	1	0	0	0	0	0	1	0	0	0	1	1	0	0	0	1	0	0	0	0	0
140931	7	1	0	1	1	1	0	4	1	1	1	1	1	1	1	1	0	1	3	1	1	1	2	1
140959	4	2	2	2	1	2	2	1	1	1	4	1	1	6	3	2	3	2	6	1	7	2	5	2
140984	2	1	1	1	1	1	1	2	3	1	1	1	2	1	1	4	2	2	2	1	1	1	1	1
140990	9	3	24	4	4	3	3	4	3	3	3	8	3	3	3	3	2	3	4	3	6	6	3	4
140996	80	11	0	0	1	2	3	0	0	6	4	26	4	0	0	0	0	2	0	0	7	5	0	9
141000	0	1	1	1	1	1	0	1	1	1	2	0	1	1	0	0	0	0	1	1	1	1	1	0
141072	260	52	0	57	6	52	18	0	2	3	59	34	8	40	88	175	0	49	67	89	60	39	6	62
141086	0	0	0	25	0	0	0	14	0	0	0	0	0	1	0	1	0	0	0	0	0	0	0	0
141091	2	1	2	1	1	1	1	1	1	1	1	0	1	1	2	3	1	1	1	0	1	1	1	1
141130	0	0	4	0	0	0	0	0	0	0	0	0	0	0	0	0	1	0	0	0	0	0	0	0
141255	4	1	2	3	2	3	3	0	0	1	1	1	2	2	0	4	1	1	4	1	2	3	4	2
141259	0	0	2	0	0	0	0	0	0	0	0	0	0	0	0	2	0	0	0	0	0	0	0	0
141452	0	0	0	0	0	0	0	2	0	0	0	0	0	0	0	0	0	0	0	0	0	0	0	0
141493	0	0	4	0	0	0	0	0	0	0	0	0	0	0	0	0	0	0	0	0	0	0	0	0
141523	1	0	0	0	0	0	0	1	0	0	0	0	0	0	0	1	0	0	0	0	0	0	0	0
141562	0	0	24	0	0	0	0	0	0	0	0	0	0	0	0	0	0	0	0	0	0	0	0	0
141571	8	3	9	21	0	7	3	5	2	10	7	8	12	53	7	77	0	7	97	17	13	9	0	5
141673	3	2	4	5	4	2	1	5	2	2	3	1	2	6	1	4	2	0	6	2	5	3	2	2
141678	1	1	2	1	1	1	1	1	1	1	1	1	1	1	0	1	1	1	2	1	1	1	1	1
141734	0	0	1	0	0	0	0	0	0	0	0	0	0	0	1	0	1	0	0	1	0	0	0	0
141739	0	0	0	0	17	0	0	0	0	0	0	0	0	0	0	0	0	0	0	0	0	0	0	0
141868	1	0	0	0	0	0	0	0	0	0	0	9	0	0	0	10	0	0	0	0	0	0	1	0
142019	1	1	1	1	1	1	0	1	3	1	1	1	1	1	1	2	1	1	4	1	1	2	1	1
142338	0	0	3	0	0	0	0	0	0	0	0	0	0	0	1	0	1	0	0	1	0	0	0	0
142433	1	0	0	0	0	0	0	0	0	0	0	0	0	0	0	0	0	0	0	0	0	0	0	0
142535	0	0	1	0	0	0	0	0	0	0	0	0	0	0	0	0	0	0	0	0	0	0	0	0
142695	0	0	4	0	0	0	0	0	0	0	0	0	0	0	1	0	3	0	0	1	0	0	0	0
142754	0	0	1	0	0	0	0	0	0	0	0	0	0	0	0	0	0	0	0	0	0	0	0	0
142764	1	0	3	0	0	0	0	0	0	0	0	0	0	0	0	0	0	0	0	0	0	0	0	0
142877	1	3	2	10	3	2	2	0	2	3	1	2	0	4	0	3	0	3	5	0	7	4	1	3
142897	1	1	2	1	1	1	0	1	1	1	1	1	1	1	0	1	1	1	1	1	0	1	1	1
142921	3	3	3	3	3	2	4	5	1	3	3	3	2	4	4	4	1	1	9	7	5	3	7	3
142984	1	1	1	1	1	0	0	1	3	0	1	1	1	1	1	1	1	1	4	1	8	1	1	1
143034	1	1	2	0	0	2	1	0	1	0	1	1	0	1	1	1	0	1	1	1	1	1	0	1
143081	1	1	1	2	0	1	1	0	1	1	1	0	1	1	1	1	1	1	1	2	1	1	1	1
143113	2	4	11	2	2	3	4	4	4	6	20	3	2	3	1	3	2	3	11	1	3	5	2	4
143120	1	0	0	0	0	0	0	0	0	0	0	0	0	0	0	0	0	0	0	0	0	0	0	0
143243	2	1	2	1	1	1	1	1	1	1	1	2	1	1	1	2	1	0	1	1	3	1	1	1
143410	0	0	0	1	0	0	0	0	0	0	0	0	0	0	0	0	1	0	0	1	0	0	0	0
143430	1	0	0	0	0	0	0	0	0	0	0	0	0	0	0	0	0	0	0	0	0	0	0	0
143437	1	4	2	2	1	3	1	2	1	3	3	2	1	2	1	1	1	3	5	3	2	3	2	3
143447	2	2	2	1	1	2	1	1	1	1	2	1	1	1	1	1	1	0	1	1	2	1	1	2
143456	1	0	5	0	0	0	0	1	0	0	0	0	0	0	0	0	0	0	0	0	0	0	0	0
143503	5	3	5	3	1	3	2	0	3	2	3	2	1	4	2	5	0	0	4	5	4	4	3	2
143517	0	0	2	0	0	0	0	0	0	0	0	0	0	0	0	0	0	0	0	0	0	0	0	0
143548	0	1	4	0	0	1	1	0	0	0	1	1	1	1	0	1	0	1	6	0	2	1	1	1
143575	2	6	0	3	3	5	2	2	2	6	6	5	2	3	3	4	1	4	19	10	3	8	3	6
143597	0	0	0	0	0	0	0	0	0	0	0	0	0	0	0	0	0	0	0	1	0	0	0	0
143724	2	1	0	1	1	2	1	2	4	1	1	2	2	1	1	1	0	0	1	1	1	1	1	2
143791	13	19	7	4	2	8	2	8	3	4	9	4	5	7	1	6	1	2	12	5	2	9	4	8
143800	2	1	5	0	1	1	1	1	1	1	2	1	0	1	1	3	1	1	0	1	0	2	1	1
143865	0	0	4	0	0	0	0	3	0	0	0	0	0	0	1	0	3	0	0	1	0	0	0	0
143870	1	1	1	2	1	1	1	0	0	1	2	0	1	1	1	1	1	1	1	1	1	1	1	1
143875	1	1	1	2	2	1	1	1	1	1	1	0	1	1	0	2	0	1	4	1	2	1	1	1
143885	2	2	0	1	1	2	1	4	0	1	3	0	2	1	1	2	2	2	3	3	1	3	2	3
143975	2	0	2	0	0	0	0	0	0	0	0	1	0	0	1	1	2	0	0	1	0	0	0	0
143990	2	0	2	1	9	0	0	2	0	3	0	0	0	2	1	1	0	0	1	1	1	0	0	0
144000	6	12	21	8	4	11	7	12	4	7	12	6	8	6	4	7	6	9	11	4	12	20	6	11
144020	0	0	0	0	0	0	1	0	0	0	0	0	0	0	1	0	0	0	0	0	0	0	0	0
144074	3	9	12	5	4	8	3	2	3	2	9	3	3	3	3	8	0	4	5	2	4	10	3	6
144083	0	0	13	0	0	0	0	3	0	0	0	0	0	0	1	0	11	0	0	1	0	0	0	0
144091	15	13	39	8	7	11	7	9	10	12	15	11	8	12	12	11	9	7	11	14	10	15	7	12
144122	5	4	6	5	4	3	4	2	7	6	7	3	4	6	2	4	4	2	6	4	4	6	5	4
144129	0	0	0	0	0	0	5	0	0	0	0	0	0	0	0	0	0	0	0	0	0	0	0	0
144206	4	1	1	1	1	1	1	1	1	2	1	1	1	1	1	1	1	0	1	1	1	1	1	1
144210	1	1	2	1	1	0	0	1	1	1	1	1	1	1	1	1	1	0	0	1	0	1	1	1
144217	4	2	3	1	1	2	0	2	2	2	2	2	1	1	1	3	2	1	2	2	1	1	2	2
144232	10	17	18	64	15	18	16	21	24	14	24	8	12	22	17	21	9	9	44	16	22	23	9	20
144256	0	0	1	0	0	0	0	0	0	0	0	0	0	0	0	0	0	0	0	0	0	0	0	0
144266	0	1	0	0	0	1	0	0	0	0	0	0	0	0	0	0	0	0	0	0	0	0	0	0
144270	1	5	0	2	1	4	2	0	2	0	6	2	1	0	2	1	0	1	8	3	2	9	2	6
144284	1	2	0	1	2	2	2	0	0	1	2	1	1	2	1	1	2	1	1	1	1	2	1	2
144292	0	4	1	1	1	3	1	0	1	0	8	1	1	1	0	1	0	3	2	0	2	12	1	9
158230	4	2	2	2	2	2	2	2	2	3	2	1	1	2	1	2	2	1	4	2	2	2	2	1
158235	6	28	0	20	2	28	6	0	8	13	35	1	10	21	0	12	0	14	45	1	15	36	2	26
158442	1	0	0	0	0	0	0	0	0	0	0	0	0	0	0	0	0	0	0	0	0	0	0	0
158457	1	11	0	13	0	7	3	0	11	2	10	0	6	14	0	6	0	4	11	0	6	13	3	12
158472	0	0	0	0	0	0	0	1	0	0	0	0	0	0	0	2	0	0	0	0	0	0	1	0
158548	1	1	0	1	0	1	1	1	0	1	1	1	1	1	0	4	0	1	0	1	1	1	1	1
158553	2	5	0	5	1	6	1	0	2	2	5	2	1	2	0	2	0	2	5	0	2	8	1	6
158573	4	4	8	4	4	3	4	4	4	4	4	5	3	4	3	5	4	1	8	3	4	4	4	4
158615	0	0	2	0	0	0	0	0	0	0	0	0	0	0	0	0	0	0	0	0	0	0	0	0
158639	2	1	14	1	0	1	1	0	1	0	1	1	2	1	0	2	0	0	1	0	1	1	1	1
158682	1	0	0	0	0	0	0	0	0	0	0	0	0	0	0	0	0	0	0	0	0	0	0	0
158694	1	0	3	3	0	0	0	1	0	0	1	0	0	0	0	2	1	0	1	0	2	1	0	0
158702	9	6	17	8	7	9	6	6	7	8	8	5	8	8	6	7	7	5	11	7	14	6	7	8
158710	4	0	1	0	0	0	0	0	0	0	0	0	0	0	0	0	0	0	0	0	0	0	0	0
158745	2	3	3	2	0	3	2	0	1	2	3	4	2	3	0	3	1	2	2	1	2	3	2	3
158791	1	0	0	0	0	0	0	0	0	0	0	1	0	2	0	8	0	0	25	0	0	0	0	0
158832	1	2	4	2	2	2	2	1	2	4	2	1	3	2	1	3	1	0	4	1	3	2	2	2
158851	0	0	0	0	1	0	0	0	0	0	0	0	0	0	0	0	0	0	0	0	0	0	0	0
158997	1	2	3	2	1	1	1	1	1	1	2	2	2	1	1	2	0	1	1	1	2	2	1	2
159034	8	5	0	5	1	7	7	0	6	4	7	4	6	7	1	5	0	4	24	3	38	6	1	6
159042	1	1	7	1	1	1	1	1	4	1	1	1	1	1	1	1	1	1	1	1	1	1	1	1
159065	1	1	2	2	1	1	1	1	1	1	1	1	1	1	1	1	1	0	2	1	1	1	0	1
159141	0	0	0	0	0	0	0	0	0	0	10	0	0	0	0	0	0	0	0	0	0	0	0	0
159245	0	0	0	1	0	0	0	0	0	0	0	0	0	0	0	0	1	0	0	0	0	0	0	0
159283	1	0	0	0	0	0	0	0	0	0	0	0	0	0	0	0	0	0	0	0	0	0	0	0
159468	1	0	1	1	1	0	1	1	3	1	1	0	0	1	1	1	1	0	2	1	1	2	1	1
159501	0	0	3	0	0	0	0	0	0	0	0	0	0	0	0	1	1	0	0	0	0	0	0	0
159659	0	1	1	1	0	1	0	0	0	1	1	0	1	1	0	0	0	0	1	0	0	1	0	1
159672	0	0	0	0	0	0	0	0	0	0	0	0	0	0	0	1	0	0	0	0	0	0	0	0
159941	0	0	0	0	0	0	0	0	0	0	0	0	0	0	0	0	0	0	1	0	0	0	0	0
160059	2	2	6	3	2	1	3	3	3	2	3	3	0	3	2	4	2	0	3	2	2	3	3	3
160088	1	1	0	0	0	0	0	0	2	1	1	2	1	1	0	1	0	1	0	0	1	1	0	1
160104	0	0	5	0	0	0	0	0	0	0	0	0	0	0	2	0	0	0	0	2	0	0	0	0
160113	2	0	0	0	0	0	0	0	0	0	0	0	0	0	0	0	0	0	0	0	0	0	0	0
160219	1	2	6	1	2	2	1	1	1	3	3	1	1	1	1	1	1	0	8	1	1	3	1	2
160240	5	4	13	4	7	1	3	3	2	7	5	3	4	5	1	4	6	3	3	0	3	4	0	4
160350	1	2	1	2	1	2	1	1	3	0	2	2	1	1	1	3	1	0	3	0	2	2	1	2
160369	5	2	6	3	3	3	2	2	3	3	3	4	2	4	3	3	4	2	8	3	5	3	3	3
160374	1	1	4	1	1	1	1	1	1	1	1	1	1	1	1	1	2	2	2	1	1	1	1	1
160379	0	0	0	0	0	0	0	2	0	0	0	0	0	0	0	0	0	0	0	0	0	0	0	0
160443	2	1	11	1	6	1	0	4	1	0	1	1	1	0	1	1	3	1	1	5	1	1	1	0
160467	0	0	0	0	0	0	0	0	0	0	0	2	0	0	0	0	0	0	0	0	0	0	0	0
160481	2	7	0	3	2	6	4	0	3	4	8	1	1	1	1	1	0	3	21	0	5	7	0	8
160527	2	1	3	1	1	1	1	1	1	2	2	1	2	1	1	1	2	2	1	1	1	2	1	2
160631	2	2	1	2	0	2	1	0	0	1	2	0	1	2	0	2	1	0	2	1	1	2	1	1
160651	1	1	0	1	0	1	1	1	0	1	1	1	1	1	0	2	0	1	0	0	1	1	1	1
160696	1	6	0	2	2	6	0	1	1	3	6	2	3	3	2	3	0	1	3	0	3	6	1	9
160897	1	2	1	3	1	2	2	1	3	1	2	1	2	2	1	2	1	1	2	1	2	2	1	2
160909	1	2	1	1	1	1	1	1	1	1	1	1	2	1	1	1	1	1	1	1	1	1	1	1
160920	2	1	0	3	0	1	2	0	0	0	1	1	0	0	0	2	0	1	2	1	1	1	0	1
160935	0	0	0	0	0	0	0	0	0	0	0	0	0	0	0	0	0	0	0	1	0	0	0	0
160940	1	0	0	0	0	0	0	0	0	0	0	0	0	0	0	0	0	0	0	0	0	0	0	0
160991	2	0	0	2	0	0	0	0	0	0	0	1	0	1	0	1	1	0	8	0	3	0	1	0
160996	0	0	2	0	0	0	0	0	0	0	0	1	0	0	0	0	0	0	0	0	0	0	0	0
161017	0	0	1	0	0	0	0	0	0	0	0	0	0	0	0	0	0	0	0	0	0	0	0	0
161021	0	0	1	0	0	0	0	0	0	0	0	0	0	0	0	0	0	0	0	0	0	0	0	0
161025	0	0	1	0	0	0	0	0	0	0	0	0	0	0	0	0	0	0	0	0	0	0	0	0
161029	0	0	1	0	0	0	0	0	0	0	0	0	0	0	0	0	0	0	0	0	0	0	0	0
161033	0	0	1	0	0	0	0	0	0	0	0	0	0	0	0	0	0	0	0	0	0	0	0	0
161037	0	0	1	0	0	0	0	0	0	0	0	0	0	0	0	0	0	0	0	0	0	0	0	0
161041	0	0	1	0	0	0	0	0	0	0	0	0	0	0	0	0	0	0	0	0	0	0	0	0
161045	0	0	2	0	0	0	0	0	0	0	0	0	0	0	0	0	0	0	0	0	0	0	0	0
161055	0	0	1	0	0	0	0	0	0	0	0	0	0	0	0	0	0	0	0	0	0	0	0	0
161060	2	1	0	1	2	1	2	0	1	1	1	1	1	1	1	1	1	1	4	1	1	1	1	1
161065	1	1	2	1	1	1	1	0	2	1	1	1	1	1	1	1	1	1	3	1	1	1	1	1
161070	2	22	0	46	17	20	37	0	22	23	19	10	41	42	0	35	0	21	38	0	60	53	25	24
161077	0	0	2	0	0	0	0	0	0	0	0	0	0	0	0	0	0	0	0	0	0	0	0	0
161084	3	5	3	6	0	8	2	5	3	3	6	2	1	8	3	9	4	3	15	2	18	6	6	7
161093	3	6	0	2	6	6	2	0	2	3	6	1	16	2	1	4	0	1	2	2	2	8	2	4
161098	24	0	1	0	0	0	0	0	0	0	0	0	1	0	0	4	0	0	1	0	0	0	0	0
161111	13	10	17	9	13	11	9	5	7	13	11	11	10	12	3	13	9	9	16	3	11	10	5	11
161219	3	0	10	1	0	0	1	2	1	2	1	1	1	2	3	7	3	2	2	1	1	2	0	2
161245	1	1	10	0	1	1	2	1	2	2	1	2	0	1	1	5	1	1	2	1	0	1	0	1
161256	0	3	0	1	1	3	1	0	1	0	3	0	1	1	0	1	0	1	1	0	1	4	0	3
161270	0	0	0	1	0	0	0	0	0	0	0	0	0	3	0	1	0	0	0	0	0	0	0	0

## Sheet: expectedStatesEventsTree
Species	ScalingFactor	DuplicationRate	LossRate	GainRate	SingleCopy	Multicopy	Present	Absent	ExpectedGain	ExpectedLoss	NetGain	ExpectedExpansion	ExpectedContraction	SizeChange	NoEvent	Event		NetGain = ExpectedGain - ExpectedLoss
CHICK	0.362266	1.32375	1	0.0320895	277	710	987	384	3.07001	59.3985	-56.3285	25.7732	42.8026	-17.0294	1239.96	131.044		SizeChange = ExpectedExpansion - ExpectedContraction
ANOCA	0.249983	2.2809	1	0.00481666	267	728	995	376	0.36698	48.6955	-48.3285	26.3717	25.2209	1.15088	1270.34	100.655		Event = ExpectedGain + ExpectedLoss + ExpectedExpansion + ExpectedContraction
Sauria	0.000274382	54.0173	1	33.5356	310.068	733.261	1043.33	327.671	3.24191	0.0663919	3.17551	1.79977	0.0695121	1.73026	1365.82	5.17758
HUMAN	0.0829097	8.60087	1	0.435573	255	785	1040	331	10.4569	10.6099	-0.153008	57.9578	5.76991	52.1879	1286.21	84.7945
Amniota	0.00815764	11.9651	1	2.09266	308.642	731.511	1040.15	330.847	5.85283	1.77927	4.07355	11.846	1.39521	10.4508	1350.13	20.8734
XENTR	0.181477	4.01111	1	0.0521684	243	758	1001	370	2.78967	37.8691	-35.0795	47.7355	12.0576	35.6779	1270.55	100.452
Tetrapoda	0.00719799	7.71975	1	2.03322	315.49	720.59	1036.08	334.921	3.63661	1.4206	2.21601	11.092	1.00454	10.0874	1353.85	17.1537
TETNI	0.193125	4.54682	1	0.166818	250	762	1012	359	7.04956	28.913	-21.8634	72.7191	18.9737	53.7455	1243.34	127.655
Euteleostomi	0.0871061	3.91323	1	1.21747	323.64	710.223	1033.86	337.137	23.3271	11.913	11.4141	57.8787	7.17624	50.7025	1270.7	100.295
PETMA	1.2692	0.629929	1	0.0139863	271	560	831	540	2.79455	194.244	-191.449	38.5494	90.6852	-52.1358	1044.73	326.273
Vertebrata	0.0299663	10.2064	1	2.13637	363.971	658.478	1022.45	348.551	15.9431	4.27681	11.6663	55.2536	2.7819	52.4717	1292.74	78.2555
CIOIN	0.738535	1.36549	1	0.0586298	297	592	889	482	10.9597	132.743	-121.783	48.2221	49.6865	-1.46443	1129.39	241.611
Olfactores	0.0349926	5.14472	1	0.41871	407.032	603.751	1010.78	360.217	4.16111	10.3256	-6.16447	30.2938	4.46173	25.8321	1321.76	49.2422
BRAFL	0.172416	9.38881	1	0.395821	270	704	974	397	19.8167	62.7641	-42.9475	128.894	12.007	116.887	1147.52	223.482
Chordata	0.000424461	2.24529E-05	1	97.5927	439.173	577.774	1016.95	354.053	11.4483	0.0973267	11.351	8.46837	0.0728218	8.39555	1350.91	20.0868
SACKO	0.218503	9.71649	1	0.635629	189	810	999	372	28.7455	28.8041	-0.0585861	220.229	4.16048	216.069	1089.06	281.939
STRPU	0.225889	7.48602	1	0.23591	232	743	975	396	13.4164	37.475	-24.0586	163.724	7.42558	156.299	1148.96	222.041
Ambulacraria	0.0216876	4.05903	1	1.0167E-05	416.481	582.577	999.059	371.941	4.62163E-05	6.53797	-6.53793	16.4266	2.41051	14.0161	1345.62	25.3751
Deuterostomia	0.00112838	5.3874	1	39.209	436.962	568.635	1005.6	365.403	10.535	0.456033	10.079	12.0453	0.174657	11.8706	1347.79	23.211
LOTGI	0.238774	5.70007	1	0.354799	317	668	985	386	23.4868	37.8756	-14.3888	108.144	14.1005	94.0431	1187.39	183.606
HELRO	0.628299	2.24959	1	0.0912496	273	656	929	442	14.2152	84.604	-70.3888	118.849	22.0666	96.782	1131.27	239.734
Lophotrochozoa	0.000133852	4.39134E-05	1	97.4836	434.763	564.626	999.389	371.611	4.6265	0.0402052	4.58629	2.37189	0.0167229	2.35517	1363.94	7.05532
CAEEL	0.630393	2.21027	1	0.0721958	281	599	880	491	14.3171	95.3632	-81.0462	107.156	26.6298	80.5265	1127.53	243.466
IXOSC	0.449325	2.69541	1	0.200194	310	614	924	447	27.7891	61.3041	-33.515	105.742	29.1575	76.5842	1147.01	223.992
DROME	0.271687	4.14387	1	0.140258	278	643	921	450	12.1621	48.6771	-36.515	123.925	15.7117	108.213	1170.52	200.475
Arthr	0.025345	3.80732	1	0.100789	423.148	534.367	957.515	413.485	0.99089	4.52202	-3.53113	14.9713	3.95763	11.0136	1346.56	24.4418
Ecdysozoa	0.257293	0.0169329	1	0.0908496	437.744	523.302	961.046	409.954	6.77141	40.5278	-33.7564	4.91956	41.6302	-36.7106	1277.15	93.849
Protostomia	0.00312531	9.27821	1	1.02023E-05	432.568	562.235	994.803	376.197	7.32098E-06	0.71501	-0.715003	6.07606	0.409744	5.66631	1363.8	7.20082
Bilateria	0.0892427	0.0429569	1	1.15337	438.949	556.569	995.518	375.482	28.9196	17.8231	11.0965	23.2284	13.9617	9.26678	1287.07	83.9328
NEMVE	0.204117	6.42772	1	1.38027	252	773	1025	346	63.5652	33.3956	30.1695	157.993	6.81738	151.176	1109.23	261.771
HYDMA	0.608105	2.08293	1	0.249913	239	701	940	431	30.5336	85.3641	-54.8305	137.766	34.4502	103.315	1082.89	288.113
Cnidaria	0.00623428	35.5004	1	5.87843	397.695	597.136	994.83	376.17	12.1617	1.75231	10.4094	49.0458	0.691217	48.3546	1307.35	63.6511
Planulozoa	0.000920079	2.14108	1	97.6518	436.888	547.533	984.421	386.579	33.3206	0.145457	33.1751	18.6491	0.133056	18.5161	1318.75	52.2482
TRIAD	0.500588	2.3522	1	0.221377	311	597	908	463	38.8844	82.1303	-43.246	103.952	31.8196	72.1328	1114.21	256.787
ParaHoxozoa	0.00886524	13.8969	1	12.9381	424.625	526.621	951.246	419.754	51.2622	1.87749	49.3847	35.7326	0.990527	34.7421	1281.14	89.8628
AMPQE	0.362281	5.167	1	1.0769	252	739	991	380	130.774	41.6349	89.1387	211.637	13.4627	198.174	973.492	397.508
Metazoa	0.113285	0.13233	1	1.02052	415.536	486.326	901.861	469.139	54.6703	23.1177	31.5526	18.5117	11.6205	6.89118	1263.08	107.92
MONBR	0.441264	1.49199	1	0.124758	316	527	843	528	22.4725	58.663	-36.1904	40.7613	35.9744	4.78689	1213.13	157.871
SALS5	0.250207	3.03873	1	0.240566	297	568	865	506	24.4	38.5904	-14.1904	61.5311	16.977	44.5541	1229.5	141.499
Choanoflagellida	0.295886	1.99508	1	0.397692	357.739	521.451	879.19	491.81	49.4649	40.5832	8.88177	59.2302	24.6626	34.5675	1197.06	173.941
Holozoa	0.0353448	8.26976	1	3.74957	394.525	475.784	870.309	500.691	73.2945	4.95943	68.3351	45.1749	3.6441	41.5308	1243.93	127.073
NEUCR	0.465271	2.94803	1	0.396672	293	545	838	533	92.4666	56.4402	36.0264	108.843	24.6624	84.1802	1088.59	282.412
Unikonts	9.18305E-05	1.65729E-05	1	97.8331	378.06	423.914	801.974	569.026	5.93291	0.0143696	5.91854	1.19774	0.012664	1.18507	1363.84	7.15768
DICDI	0.505686	3.38308	1	0.439754	285	555	840	531	104.971	61.0258	43.945	106.225	18.5512	87.6736	1080.23	290.773
Opisthokonta	0.455297	2.64127	1	0.128078	373.349	422.706	796.055	574.945	29.3253	79.8855	-50.5601	147.214	36.666	110.548	1077.91	293.091
ARATH	0.302108	14.7399	1	0.866547	137	803	940	431	128.73	35.3447	93.3848	408.919	3.85997	405.059	794.147	576.853
Eukaryota	NA	NA	NA	NA	535.107	311.509	846.615	524.385	0	0	0	0	0	0	0	0

## Sheet: expectedRatesStatesEventsFamily
	Description	Pattern	ProbGSlow	ProbGFast	ProbESlow	ProbEFast	ProbLSlow	ProbLFast	ProbSFShort	ProbSFLong	GRate	ERate	LRate	ScalingFactor	SF.GRate	SF.Erate	SF.Lrate	CHICK.1	CHICK.m	CHICK.p	CHICK.0	CHICK.g	CHICK.l	CHICK.net	CHICK.e	CHICK.c	CHICK.szChng	CHICK.noevent	CHICK.event	ANOCA.1	ANOCA.m	ANOCA.p	ANOCA.0	ANOCA.g	ANOCA.l	ANOCA.net	ANOCA.e	ANOCA.c	ANOCA.szChng	ANOCA.noevent	ANOCA.event	Sauri.1	Sauri.m	Sauri.p	Sauri.0	Sauri.g	Sauri.l	Sauri.net	Sauri.e
ABSENT	NA	000000000000000000000000	0.901471	0.0985292	0.508211	0.491789	0.471359	0.528641	0.711016	0.288984	0.17255	3.04522	0.58317	0.686648	0.251293	4.4349	0.849299	0	0	0	1	0	0.000176098	-0.000176098	0	0	0	0.999824	0.000176098	0	0	0	1	0	0.000176098	-0.000176098	0	0	0	0.999824	0.000176098	0.000175356	7.4177e-07	0.000176098	0.999824	0.000124319	1.77101e-07	0.000124142	2.57427e-07
46458	Globin-like	3322215(13)4(16)5(34)63(21)(32)(15)5(15)(10)(19)(13)(11)7	0.167921	0.832079	0.999988	1.18637e-05	1	3.40462e-08	3.54081e-08	1	0.727682	1.91879	0.136189	1.5226	0.477919	1.2602	0.089445	0	1	1	0	0	0	0	7.01047e-09	0	7.01047e-09	1	7.01047e-09	0	1	1	0	0	0	0	7.01047e-09	0	7.01047e-09	1	7.01047e-09	7.01047e-09	1	1	0	1.95295e-14	0	1.95295e-14	4.93452e-09
46548	alpha-helical ferredoxin	712213155333245232032222	0.340162	0.659838	0.771434	0.228566	0.0794242	0.920576	0.999987	1.30854e-05	0.597334	2.4423	0.914561	0.346901	1.72192	7.04034	2.63638	0	1	1	0	8.8998e-14	0	8.8998e-14	0.000368332	0	0.000368332	0.999632	0.000368332	0	1	1	0	8.8998e-14	0	8.8998e-14	0.000368332	0	0.000368332	0.999632	0.000368332	0.000368332	0.999632	1	8.90399e-14	6.56901e-11	5.78305e-14	6.56323e-11	5.56357e-05
46561	Ribosomal protein L29 (L29p)	821213222111112111021111	0.470561	0.529439	0.880998	0.119002	0.491123	0.508877	1	3.01281e-07	0.498651	2.19134	0.566459	0.346886	1.43751	6.31718	1.63298	1	0	1	0	4.68892e-10	0	4.68892e-10	0	0.000960566	-0.000960566	0.999039	0.000960566	1	0	1	0	4.68892e-10	0	4.68892e-10	0	0.000960566	-0.000960566	0.999039	0.000960566	0.999039	0.000960566	1	4.68892e-10	1.68222e-07	2.74095e-10	1.67948e-07	0.00028579
46565	Chaperone J-domain	(157)(39)(29)(42)(39)(57)(33)(49)(30)(45)(46)(33)(29)(42)(54)(49)(43)(29)(17)(56)(50)(54)(40)(51)	0.547529	0.452471	0.99999	9.52548e-06	0.99999	9.51379e-06	9.52547e-06	0.99999	0.440404	1.91878	0.136197	1.52259	0.289246	1.26021	0.089451	0	1	1	0	0	0	0	0	0	0	1	0	0	1	1	0	0	0	0	0	0	0	1	0	6.5957243393136e-35	1	1	0	0	0	0	0
46579	Prefoldin	(13)8677(10)79(11)9888(10)(14)9(11)949(13)(28)(17)(15)	0.448265	0.551735	0.00429527	0.995705	0.386763	0.613237	0.996029	0.00397081	0.515524	4.19945	0.654697	0.351554	1.46642	11.9454	1.8623	0	1	1	0	0	0	0	0	0	0	1	0	0	1	1	0	0	0	0	0	0	0	1	0	8.89144117279002e-19	1	1	0	0	0	0	0
46585	HR1 repeat	0121144404325566641(14)(11)(13)78	0.173878	0.826122	0.0619953	0.938005	0.0306098	0.96939	0.963123	0.0368771	0.723173	4.06728	0.955835	0.390242	1.85314	10.4225	2.44934	0	1	1	0	0	0	0	3.22039e-13	0	3.22039e-13	1	3.22039e-13	0	1	1	0	0	0	0	3.22039e-13	0	3.22039e-13	1	3.22039e-13	3.22039e-13	1	1	0	0	0	0	9.58247e-13
46589	tRNA-binding arm	522126311211122311142101	0.576142	0.423858	0.0660701	0.93393	0.75638	0.24362	0.999885	0.000115243	0.418751	4.05795	0.342177	0.347021	1.2067	11.6937	0.986042	0	0	0	1	0	0.999999	-0.999999	0	0	0	5.86441e-07	0.999999	1	0	1	0	5.86441e-07	0	5.86441e-07	0	0.015142	-0.015142	0.984857	0.0151426	0.984857	0.015142	0.999999	5.86441e-07	9.79533e-08	3.48716e-07	-2.50762e-07	9.49321e-05
46596	Eukaryotic DNA topoisomerase I, dispensable insert domain	000002111111113211142222	0.135062	0.864938	0.962692	0.037308	0.953716	0.046284	0.999999	7.47085e-07	0.752548	2.00421	0.175324	0.346886	2.16944	5.77773	0.505421	0	1	1	0	2.9793e-14	0	2.9793e-14	0.00057261	0	0.00057261	0.999427	0.00057261	0	1	1	0	2.9793e-14	0	2.9793e-14	0.00057261	0	0.00057261	0.999427	0.00057261	0.00057261	0.999427	1	2.9754e-14	3.08536e-11	2.15721e-14	3.0832e-11	0.000156704
46604	Epsilon subunit of F1F0-ATP synthase C-terminal domain	000001110100111111111101	0.309215	0.690785	0.994889	0.0051107	0.00367588	0.996324	0.999999	6.08179e-07	0.620754	1.93047	0.978608	0.346886	1.78951	5.56513	2.82112	0	0	0	1	0	0.999999	-0.999999	0	0	0	8.65811e-07	0.999999	1	0	1	0	8.65811e-07	0	8.65811e-07	0	0.000479199	-0.000479199	0.99952	0.000480065	0.99952	0.000479199	0.999999	8.65811e-07	4.38428e-07	5.13445e-07	-7.5017e-08	0.000325447
46609	Fe,Mn superoxide dismutase (SOD), N-terminal domain	(10)13113332122212221111111	0.538073	0.461927	0.224906	0.775094	0.810557	0.189443	0.999996	4.05585e-06	0.44756	3.69413	0.296368	0.34689	1.29021	10.6493	0.854358	1	0	1	0	2.50316e-10	0	2.50316e-10	0	0.000396783	-0.000396783	0.999603	0.000396783	1	0	1	0	2.50316e-10	0	2.50316e-10	0	0.000396783	-0.000396783	0.999603	0.000396783	0.999603	0.000396783	1	2.50316e-10	8.99838e-08	1.44152e-10	8.98396e-08	0.000121114
46626	Cytochrome c	722328353223549653333212	0.530558	0.469442	0.0648349	0.935165	0.819861	0.180139	0.999984	1.6387e-05	0.453247	4.06078	0.288502	0.346904	1.30655	11.7058	0.831646	1	0	1	0	6.01581e-13	0	6.01581e-13	0	0.993905	-0.993905	0.00609516	0.993905	0	1	1	0	6.01581e-13	0	6.01581e-13	0.00609516	0	0.00609516	0.993905	0.00609516	0.00609516	0.993905	1	6.0163e-13	1.90142e-10	4.22625e-13	1.8972e-10	1.61199e-05
46767	Methylated DNA-protein cysteine methyltransferase, C-terminal domain	011114172101111111011111	0.272581	0.727419	0.887645	0.112355	0.185154	0.814846	0.999996	4.21776e-06	0.648478	2.17611	0.825163	0.34689	1.8694	6.2732	2.37875	1	0	1	0	1.09175e-09	0	1.09175e-09	0	0.000825194	-0.000825194	0.999175	0.000825195	1	0	1	0	1.09175e-09	0	1.09175e-09	0	0.000825194	-0.000825194	0.999175	0.000825195	0.999175	0.000825194	1	1.09175e-09	3.84226e-07	6.333e-10	3.83593e-07	0.000569037
46774	ARID-like	(13)242256656(10)556(30)9658(15)(12)(15)(11)(13)	0.26706	0.73294	0.00362408	0.996376	0.905737	0.0942629	0.996377	0.00362304	0.652656	4.20099	0.215891	0.351145	1.85865	11.9637	0.614821	0	1	1	0	0	0	0	0	0	0	1	0	0	1	1	0	0	0	0	0	0	0	1	0	3.77779389176099e-18	1	1	0	0	0	0	0
46894	C-terminal effector domain of the bipartite response regulators	000003023000000000000000	0.415103	0.584897	0.509921	0.490079	0.439613	0.560387	0.531105	0.468895	0.54062	3.0413	0.610011	0.898173	0.601911	3.38609	0.679169	0	0	0	1	0	0.00102826	-0.00102826	0	0	0	0.998972	0.00102826	0	0	0	1	0	0.00102826	-0.00102826	0	0	0	0.998972	0.00102826	0.00102025	8.00447e-06	0.00102826	0.998972	0.00067367	1.10033e-06	0.000672569	3.24601e-06
46906	Ribosomal protein L11, C-terminal domain	612122233122225312022211	0.570485	0.429515	0.978846	0.0211541	0.014758	0.985242	0.999993	6.50798e-06	0.423031	1.96721	0.969238	0.346893	1.21949	5.67095	2.79405	1	0	1	0	2.27993e-11	0	2.27993e-11	0	0.95082	-0.95082	0.0491795	0.95082	1	0	1	0	2.27993e-11	0	2.27993e-11	0	0.95082	-0.95082	0.0491795	0.95082	0.0491795	0.95082	1	2.27993e-11	4.06167e-09	1.78877e-11	4.04379e-09	1.86907e-05
46911	Ribosomal protein S18	211012333233332232223923	0.25398	0.74602	0.90005	0.0999497	0.704648	0.295352	0.999979	2.10936e-05	0.662554	2.1477	0.385918	0.34691	1.90987	6.19093	1.11244	0	1	1	0	1.43309233296428e-15	0	1.43309233296428e-15	1.93653e-06	0	1.93653e-06	0.999998	1.93653e-06	0	1	1	0	1.43309233296428e-15	0	1.43309233296428e-15	1.93653e-06	0	1.93653e-06	0.999998	1.93653e-06	1.93653e-06	0.999998	1	1.4432899320127e-15	4.154e-13	0	4.154e-13	4.49188e-07
46915	Polynucleotide phosphorylase/guanosine pentaphosphate synthase (PNPase/GPSI), domain 3	100100100010210010111111	0.192248	0.807752	0.974239	0.0257611	0.0448701	0.95513	0.996906	0.00309412	0.709272	1.97777	0.943777	0.350523	2.02347	5.64233	2.69248	1	0	1	0	3.75405e-09	0	3.75405e-09	0	0.00116623	-0.00116623	0.998834	0.00116624	1	0	1	0	3.75405e-09	0	3.75405e-09	0	0.00116623	-0.00116623	0.998834	0.00116624	0.998834	0.00116623	1	3.75405e-09	6.70825e-07	1.09047e-09	6.69734e-07	0.000714289
46924	RNA polymerase subunit RPB10	211011111131111110002111	0.74492	0.25508	0.995964	0.00403571	0.0161717	0.983828	1	1.52679e-08	0.291024	1.928	0.968042	0.346885	0.838962	5.55804	2.79067	1	0	1	0	8.26387e-10	0	8.26387e-10	0	0.00193407	-0.00193407	0.998066	0.00193407	1	0	1	0	8.26387e-10	0	8.26387e-10	0	0.00193407	-0.00193407	0.998066	0.00193407	0.998066	0.00193407	1	8.26387e-10	4.82731e-07	2.71648e-10	4.82459e-07	0.000439956
46934	UBA-like	(93)(24)(22)(24)(24)(33)(24)(37)(41)(35)(33)(25)(28)(42)(219)(35)(41)(25)(16)(63)(51)(64)(51)(51)	0.350149	0.649851	1	7.862e-08	1	1.75434e-14	1.9206409455548e-19	1	0.589776	1.91876	0.136189	1.5226	0.387347	1.26018	0.089445	0	1	1	0	0	0	0	0	0	0	1	0	0	1	1	0	0	0	0	0	0	0	1	0	1.0920898810945e-33	1	1	0	0	0	0	0
46938	CRAL/TRIO N-terminal domain	(46)55687(13)95677(30)(27)(35)(14)(10)85(13)(11)(13)(10)9	0.572235	0.427765	0.998431	0.00156878	0.999291	0.000708765	0.00156878	0.998431	0.421707	1.92235	0.136789	1.52076	0.277301	1.26407	0.0899476	0	1	1	0	0	0	0	2.91758e-12	0	2.91758e-12	1	2.91758e-12	0	1	1	0	0	0	0	2.91758e-12	0	2.91758e-12	1	2.91758e-12	2.91758e-12	1	1	0	0	0	0	2.47925e-12
46942	Elongation factor TFIIS domain 2	(10)22123224331238241587869	0.451578	0.548422	0.128372	0.871628	0.180817	0.819183	0.999458	0.000542475	0.513018	3.91525	0.82883	0.347523	1.47621	11.2662	2.38497	0	1	1	0	0	0	0	3.55853e-12	0	3.55853e-12	1	3.55853e-12	0	1	1	0	0	0	0	3.55853e-12	0	3.55853e-12	1	3.55853e-12	3.55853e-12	1	1	0	0	0	0	8.63664e-12
46946	S13-like H2TH domain	823222225411112430035832	0.544219	0.455781	0.226341	0.773659	0.01021	0.98979	0.997136	0.0028639	0.442909	3.69085	0.973083	0.350252	1.26454	10.5377	2.77823	0	1	1	0	1.48947e-14	0	1.48947e-14	2.32384e-05	0	2.32384e-05	0.999977	2.32384e-05	0	1	1	0	1.48947e-14	0	1.48947e-14	2.32384e-05	0	2.32384e-05	0.999977	2.32384e-05	2.32384e-05	0.999977	1	1.4877e-14	3.89329e-12	9.71063552461975e-15	3.88358e-12	3.58249e-06
46950	Double-stranded DNA-binding domain	311111111011110111111111	0.807652	0.192348	0.999552	0.000447963	0.521221	0.478779	1	7.42504e-11	0.24355	1.91979	0.541009	0.346885	0.702104	5.53435	1.55962	1	0	1	0	2.12823e-10	0	2.12823e-10	0	0.000331717	-0.000331717	0.999668	0.000331717	1	0	1	0	2.12823e-10	0	2.12823e-10	0	0.000331717	-0.000331717	0.999668	0.000331717	0.999668	0.000331717	1	2.12823e-10	7.69859e-08	1.26048e-10	7.68599e-08	0.000210212
46955	Putative DNA-binding domain	42323766698577(10)6964(14)9(11)(12)(11)	0.199507	0.800493	0.452809	0.547191	0.464306	0.535694	0.999947	5.32248e-05	0.703778	3.17211	0.589133	0.346948	2.02848	9.14292	1.69804	0	1	1	0	0	0	0	0	0	0	1	0	0	1	1	0	0	0	0	0	0	0	1	0	5.86149210477854e-19	1	1	0	0	0	0	0
46977	Succinate dehydrogenase/fumarate reductase flavoprotein C-terminal domain	311112124112222211111111	0.409383	0.590617	0.96402	0.0359796	0.989288	0.0107122	1	1.23472e-08	0.544949	2.00117	0.145247	0.346885	1.57098	5.76897	0.418717	1	0	1	0	1.26964e-10	0	1.26964e-10	0	2.5196e-05	-2.5196e-05	0.999975	2.51962e-05	1	0	1	0	1.26964e-10	0	1.26964e-10	0	2.5196e-05	-2.5196e-05	0.999975	2.51962e-05	0.999975	2.5196e-05	1	1.26964e-10	5.04133e-08	7.47018e-11	5.03386e-08	1.80522e-05
46984	Smac/diablo	000000000100101110131111	0.241313	0.758687	0.894788	0.105212	0.0594231	0.940577	0.999208	0.000792112	0.672141	2.15975	0.931472	0.347817	1.93246	6.20946	2.67806	1	0	1	0	1.41128e-09	0	1.41128e-09	0	0.00365741	-0.00365741	0.996343	0.00365741	1	0	1	0	1.41128e-09	0	1.41128e-09	0	0.00365741	-0.00365741	0.996343	0.00365741	0.996343	0.00365741	1	1.41128e-09	4.60951e-07	7.7067e-10	4.6018e-07	0.000671215
46988	Tubulin chaperone cofactor A	211111111111121210112112	0.806566	0.193434	0.997406	0.00259439	0.899271	0.100729	1	7.06975e-10	0.244372	1.9247	0.221359	0.346885	0.704474	5.54853	0.638132	1	0	1	0	3.78881e-11	0	3.78881e-11	0	0.011033	-0.011033	0.988967	0.011033	0	1	1	0	3.78881e-11	0	3.78881e-11	0.988967	0	0.988967	0.011033	0.988967	0.988967	0.011033	1	3.7888e-11	2.88849e-08	2.25374e-11	2.88623e-08	0.00301216
46992	Ribosomal protein S20	100000000000000000000000	0.705962	0.294038	0.723669	0.276331	0.285508	0.714492	0.864004	0.135996	0.320506	2.5517	0.740312	0.506778	0.632438	5.03515	1.46082	0	0	0	1	0	0.000137035	-0.000137035	0	0	0	0.999863	0.000137035	0	0	0	1	0	0.000137035	-0.000137035	0	0	0	0.999863	0.000137035	0.000136541	4.93578e-07	0.000137035	0.999863	9.83905e-05	1.31193e-07	9.82594e-05	1.80278e-07
47005	Peripheral subunit-binding domain of 2-oxo acid dehydrogenase complex	933333333222413433033442	0.603652	0.396348	0.984413	0.0155866	0.00633206	0.993668	0.999999	1.03449e-06	0.397931	1.95446	0.976362	0.346886	1.14715	5.6343	2.81464	0	1	1	0	0	0	0	4.26592e-07	0	4.26592e-07	1	4.26592e-07	0	1	1	0	0	0	0	4.26592e-07	0	4.26592e-07	1	4.26592e-07	4.26592e-07	1	1	1.11022302462516e-16	4.60553e-14	0	4.60553e-14	1.41437e-07
47027	Acyl-CoA binding protein	(12)2232427756(10)398666466767	0.231878	0.768122	0.0552939	0.944706	0.878431	0.121569	0.999904	9.55427e-05	0.67928	4.08263	0.238979	0.346998	1.95759	11.7656	0.688705	0	1	1	0	0	0	0	2.49009e-12	0	2.49009e-12	1	2.49009e-12	0	1	1	0	0	0	0	2.49009e-12	0	2.49009e-12	1	2.49009e-12	2.49009e-12	1	1	0	0	0	0	5.25491e-12
47031	Second domain of FERM	3(10)0(16)(21)(32)(20)(30)(22)(25)(36)(20)(14)(24)(72)(31)(26)(20)(29)(77)(52)(56)(48)(52)	0.0550273	0.944973	0.999999	6.30214e-07	1	4.31063e-10	4.47851e-10	1	0.813117	1.91876	0.136189	1.5226	0.53403	1.26018	0.089445	0	1	1	0	0	0	0	0	0	0	1	0	0	1	1	0	0	0	0	0	0	0	1	0	1.04627535003769e-32	1	1	0	0	0	0	0
47040	Kix domain of CBP (creb binding protein)	000016213147123111142222	0.069258	0.930742	0.00966953	0.99033	0.908017	0.0919829	0.991818	0.00818213	0.802347	4.18714	0.213963	0.356505	2.25059	11.745	0.600169	0	1	1	0	6.53225e-12	0	6.53225e-12	0.0128478	0	0.0128478	0.987152	0.0128478	0	1	1	0	6.53225e-12	0	6.53225e-12	0.0128478	0	0.0128478	0.987152	0.0128478	0.0128478	0.987152	1	6.53222e-12	2.88604e-09	2.21886e-12	2.88382e-09	0.00174946
47045	RAP domain-like	000000031303335313333331	0.128807	0.871193	0.534441	0.465559	0.139706	0.860294	0.919736	0.0802642	0.757282	2.98513	0.863591	0.441253	1.71621	6.76513	1.95713	0	1	1	0	1.5114e-11	0	1.5114e-11	0.0234699	0	0.0234699	0.97653	0.0234699	1	0	1	0	1.5114e-11	0	1.5114e-11	0	0.97653	-0.97653	0.0234699	0.97653	0.0234699	0.97653	1	1.5114e-11	4.12049e-09	6.90315e-12	4.11359e-09	0.000203125
47050	VHP, Villin headpiece domain	8(10)044343245223(14)4234(13)7868	0.453178	0.546822	0.0144934	0.985507	0.501473	0.498527	0.985617	0.014383	0.511806	4.17609	0.557708	0.363796	1.40685	11.4792	1.53302	0	1	1	0	0	0	0	1.99296e-11	0	1.99296e-11	1	1.99296e-11	0	1	1	0	0	0	0	1.99296e-11	0	1.99296e-11	1	1.99296e-11	1.99296e-11	1	1	0	0	0	0	6.41504e-11
47055	TAF(II)230 TBP-binding fragment	100000100110112111010211	0.0887908	0.911209	0.979098	0.0209019	0.00752753	0.992472	0.999961	3.92701e-05	0.787565	1.96664	0.975351	0.346931	2.27009	5.66866	2.81137	1	0	1	0	6.22175e-09	0	6.22175e-09	0	0.0186089	-0.0186089	0.981391	0.0186089	1	0	1	0	6.22175e-09	0	6.22175e-09	0	0.0186089	-0.0186089	0.981391	0.0186089	0.981391	0.0186089	1	6.22175e-09	4.33258e-06	9.38398e-10	4.33164e-06	0.000741546
47060	S15/NS1 RNA-binding domain	62276856477(10)7(12)(24)(11)9748898(10)	0.351336	0.648664	0.00175577	0.998244	0.817699	0.182301	0.999462	0.000537927	0.588877	4.20527	0.29033	0.347518	1.69453	12.1009	0.83544	0	1	1	0	0	0	0	3.64123770887766e-15	0	3.64123770887766e-15	1	3.64123770887766e-15	0	1	1	0	0	0	0	3.64123770887766e-15	0	3.64123770887766e-15	1	3.64123770887766e-15	3.64123770887766e-15	1	1	0	0	0	0	2.2824e-14
47072	Cysteine alpha-hairpin motif	933164622431264032125634	0.540006	0.459994	0.0353031	0.964697	0.00914956	0.99085	0.992265	0.00773504	0.446097	4.12842	0.97398	0.355979	1.25315	11.5974	2.73606	0	1	1	0	1.49815e-14	0	1.49815e-14	2.66301e-05	0	2.66301e-05	0.999973	2.66301e-05	0	1	1	0	1.49815e-14	0	1.49815e-14	2.66301e-05	0	2.66301e-05	0.999973	2.66301e-05	2.66301e-05	0.999973	1	1.4988e-14	1.28407e-11	8.40180959324404e-15	1.28323e-11	8.28811e-06
47090	PGBD-like	6301201(18)(13)5(15)432(11)(20)(19)66(19)(26)(21)(11)(18)	0.00619868	0.993801	0.999998	1.807e-06	0.99999	1.0222e-05	1.27257e-06	0.999999	0.850069	1.91876	0.136198	1.5226	0.5583	1.26019	0.0894508	0	1	1	0	0	0	0	3.46692e-13	0	3.46692e-13	1	3.46692e-13	0	1	1	0	0	0	0	3.46692e-13	0	3.46692e-13	1	3.46692e-13	3.46692e-13	1	1	0	0	0	0	8.06416e-13
47095	HMG-box	(44)4(16)(17)(20)(21)(21)(38)(35)(38)(78)(20)(28)(32)(91)(37)(32)(30)(34)(76)(54)(64)(38)(52)	0.150361	0.849639	0.999999	5.0627e-07	1	3.44335e-14	3.65757e-14	1	0.74097	1.91876	0.136189	1.5226	0.486647	1.26018	0.089445	0	1	1	0	0	0	0	0	0	0	1	0	0	1	1	0	0	0	0	0	0	0	1	0	8.20794528516043e-33	1	1	0	0	0	0	0
47144	HSC20 (HSCB), C-terminal oligomerisation domain	111111110111010121111110	0.793738	0.206262	0.999193	0.000807344	0.0158718	0.984128	1	6.13943e-10	0.254079	1.92061	0.968296	0.346885	0.732459	5.53673	2.7914	1	0	1	0	4.40804e-06	0	4.40804e-06	0	0.000334164	-0.000334164	0.999661	0.000338572	0	0	0	1	0	0.999996	-0.999996	0	0	0	4.40804e-06	0.999996	0.999661	0.000334164	0.999996	4.40804e-06	1.34853e-07	2.88366e-06	-2.7488e-06	0.000208848
47157	Mitochondrial import receptor subunit Tom20	001111121112123101111211	0.212644	0.787356	0.965132	0.0348681	0.665003	0.334997	0.999999	9.72441e-07	0.693836	1.99863	0.419439	0.346886	2.00018	5.76161	1.20915	1	0	1	0	3.80321e-10	0	3.80321e-10	0	0.00706277	-0.00706277	0.992937	0.00706277	1	0	1	0	3.80321e-10	0	3.80321e-10	0	0.00706277	-0.00706277	0.992937	0.00706277	0.992937	0.00706277	1	3.80321e-10	8.73365e-08	2.80396e-10	8.70561e-08	0.000215442
47162	Apolipoprotein	000002000100000000010010	0.105686	0.894314	0.681233	0.318767	0.349942	0.650058	0.676775	0.323225	0.774779	2.6489	0.685831	0.726906	1.06586	3.64408	0.943493	1	0	1	0	0.741271	0	0.741271	0	0.00508421	-0.00508421	0.253644	0.746356	0	0	0	1	0	0.258729	-0.258729	0	0	0	0.741271	0.258729	0.253644	0.00508421	0.258729	0.741271	0.0510983	1.01601e-05	0.0510882	0.0023718
47170	Aspartate receptor, ligand-binding domain	000100000000000000000000	0.625873	0.374127	0.56165	0.43835	0.456489	0.543511	0.620406	0.379594	0.381115	2.92281	0.595742	0.793181	0.48049	3.68492	0.75108	0	0	0	1	0	0.000259376	-0.000259376	0	0	0	0.999741	0.000259376	0	0	0	1	0	0.000259376	-0.000259376	0	0	0	0.999741	0.000259376	0.000258288	1.08791e-06	0.000259376	0.999741	0.000183363	2.57799e-07	0.000183105	3.88698e-07
47188	Hemerythrin-like	0000000200(18)0000000000000	0.980024	0.0199757	0.0149261	0.985074	0.739088	0.260912	4.02336e-05	0.99996	0.113102	4.1751	0.356798	1.52256	0.0742846	2.74216	0.234341	0	0	0	1	0	0.000251669	-0.000251669	0	0	0	0.999748	0.000251669	0	0	0	1	0	0.000251669	-0.000251669	0	0	0	0.999748	0.000251669	0.000250321	1.34804e-06	0.000251669	0.999748	0.00020166	2.30337e-07	0.00020143	4.06224e-07
47195	TMV-like viral coat proteins	000000000000010000000000	0.608878	0.391122	0.578779	0.421221	0.464524	0.535476	0.64905	0.35095	0.393976	2.88358	0.588948	0.759503	0.518729	3.79666	0.775439	0	0	0	1	0	0.00025246	-0.00025246	0	0	0	0.999748	0.00025246	0	0	0	1	0	0.00025246	-0.00025246	0	0	0	0.999748	0.00025246	0.000251404	1.05673e-06	0.00025246	0.999748	0.000177519	2.52091e-07	0.000177267	3.80134e-07
47203	Acyl-CoA dehydrogenase C-terminal domain-like	(18)(24)9(12)(12)(36)(40)(25)(21)(21)(14)(30)(13)(21)(55)(28)(31)(18)9(18)(24)(22)(16)(17)	0.555609	0.444391	0.997654	0.00234588	0.997686	0.0023144	0.00234588	0.997654	0.434289	1.92413	0.138146	1.51985	0.285746	1.26601	0.0908949	0	1	1	0	0	0	0	0	0	0	1	0	0	1	1	0	0	0	0	0	0	0	1	0	5.27538574099431e-17	1	1	0	0	0	0	0
47212	FKBP12-rapamycin-binding domain of FKBP-rapamycin-associated protein (FRAP)	211212112111012111011110	0.569037	0.430963	0.995307	0.00469253	0.0964971	0.903503	1	3.64904e-09	0.424127	1.92951	0.900125	0.346885	1.22267	5.56238	2.59488	1	0	1	0	7.90042e-06	0	7.90042e-06	0	0.00036204	-0.00036204	0.99963	0.00036994	0	0	0	1	0	0.999992	-0.999992	0	0	0	7.90042e-06	0.999992	0.99963	0.00036204	0.999992	7.90042e-06	2.5803e-07	4.8275e-06	-4.56947e-06	0.000241981
47216	Proteasome activator	010002121111112103133314	0.0904749	0.909525	0.869282	0.130718	0.0365753	0.963425	0.99995	4.95299e-05	0.786291	2.21817	0.950791	0.346943	2.26634	6.39347	2.74048	1	0	1	0	2.56061e-13	0	2.56061e-13	0	0.998563	-0.998563	0.00143655	0.998563	0	1	1	0	2.56061e-13	0	2.56061e-13	0.00143655	0	0.00143655	0.998563	0.00143655	0.00143655	0.998563	1	2.56017e-13	1.463e-10	1.86685e-13	1.46113e-10	2.65914e-05
47220	alpha-catenin/vinculin-like	0(13)099(19)(15)(16)(12)(18)(16)(16)(16)(17)(190)(32)(24)(18)(16)(40)(26)(31)(32)(32)	0.0126374	0.987363	0.998208	0.00179246	1	4.89818e-09	2.4871786814225e-21	1	0.845196	1.92286	0.136189	1.5226	0.555099	1.26288	0.089445	0	1	1	0	0	0	0	0	0	0	1	0	0	1	1	0	0	0	0	0	0	0	1	0	5.38928739525437e-17	1	1	0	0	0	0	2.11354039568693e-15
47226	Histidine-containing phosphotransfer domain, HPT domain	(11)13110014000000000000000	0.523127	0.476873	0.126754	0.873246	0.121966	0.878034	0.902757	0.0972434	0.458871	3.91895	0.878591	0.461216	0.994915	8.497	1.90494	0	0	0	1	0	0.000312406	-0.000312406	0	0	0	0.999688	0.000312406	0	0	0	1	0	0.000312406	-0.000312406	0	0	0	0.999688	0.000312406	0.000310314	2.0919e-06	0.000312406	0.999688	0.000214244	3.15169e-07	0.000213929	8.57134e-07
47240	Ferritin-like	(20)5332(13)3(19)(24)76667(18)7(15)(11)(11)9(12)757	0.387578	0.612422	0.903265	0.0967353	0.974675	0.0253251	0.0967353	0.903265	0.561451	2.14033	0.157602	1.40887	0.398511	1.51918	0.111864	0	1	1	0	0	0	0	1.12091e-10	0	1.12091e-10	1	1.12091e-10	0	1	1	0	0	0	0	1.12091e-10	0	1.12091e-10	1	1.12091e-10	1.12091e-10	1	1	0	0	0	0	1.76006e-10
47266	4-helical cytokines	0000000000000000801(25)(26)(54)(25)(24)	0.985182	0.0148179	7.93604e-05	0.999921	0.214119	0.785881	1.01426e-13	1	0.109199	4.20911	0.800673	1.5226	0.0717188	2.76441	0.525858	0	1	1	0	0	0	0	1.28968e-12	0	1.28968e-12	1	1.28968e-12	0	1	1	0	0	0	0	1.28968e-12	0	1.28968e-12	1	1.28968e-12	1.28968e-12	1	1	0	0	0	0	9.27721e-12
47323	Anticodon-binding domain of a subclass of class I aminoacyl-tRNA synthetases	(18)(12)9(11)(10)(13)(12)(12)(10)(15)(12)(11)(16)(13)(16)(17)(15)(11)7(13)(13)(23)(10)(13)	0.486877	0.513123	0.00293581	0.997064	0.704336	0.295664	0.999756	0.00024405	0.486304	4.20256	0.386181	0.347172	1.40076	12.1051	1.11236	0	1	1	0	0	0	0	0	0	0	1	0	0	1	1	0	0	0	0	0	0	0	1	0	1.29823868193381e-19	1	1	0	0	0	0	0
47336	ACP-like	(12)(44)(23)7(15)484763(15)36(14)5(16)3443422	0.876005	0.123995	0.999996	3.93363e-06	0.999996	3.85144e-06	3.87463e-06	0.999996	0.191821	1.91877	0.136193	1.5226	0.125983	1.26019	0.0894474	0	1	1	0	7.94297e-12	0	7.94297e-12	0.00391601	0	0.00391601	0.996084	0.00391601	0	1	1	0	7.94297e-12	0	7.94297e-12	0.00391601	0	0.00391601	0.996084	0.00391601	0.00391601	0.996084	1	7.94298e-12	2.20042e-09	3.83053e-12	2.19659e-09	0.000215445
47353	Retrovirus capsid dimerization domain-like	00000(36)000230407(27)0100(19)(56)0(114)	0.357291	0.642709	5.73764376887068e-30	1	0.00315858	0.996841	3.84595609054836e-78	1	0.584371	4.20929	0.979045	1.5226	0.383797	2.76453	0.643007	0	0	0	1	0	1	-1	0	0	0	4.52638e-12	1	0	1	1	0	4.52641e-12	0	4.52641e-12	7.80297e-06	0	7.80297e-06	0.999992	7.80298e-06	7.80297e-06	0.999992	1	4.52638e-12	1.34172e-10	6.96207e-13	1.33476e-10	1.61046e-06
47364	Domain of the SRP/SRP receptor G-proteins	821121112122113212110222	0.549538	0.450462	0.529471	0.470529	0.836624	0.163376	0.999997	3.26471e-06	0.438884	2.99652	0.274328	0.346889	1.2652	8.63826	0.790823	0	1	1	0	9.818e-11	0	9.818e-11	0.210023	0	0.210023	0.789977	0.210023	0	1	1	0	9.818e-11	0	9.818e-11	0.210023	0	0.210023	0.789977	0.210023	0.210023	0.789977	1	9.81801e-11	3.58725e-07	5.68583e-12	3.58719e-07	0.0376931
47370	Bromodomain	(43)(14)(11)(27)(26)(47)(23)(27)(26)(29)(41)(23)(25)(29)(153)(46)(25)(23)(24)(67)(49)(74)(47)(46)	0.327091	0.672909	1	6.10928e-09	1	9.24604483929747e-15	1.15522e-14	1	0.607226	1.91876	0.136189	1.5226	0.398807	1.26018	0.089445	0	1	1	0	0	0	0	0	0	0	1	0	0	1	1	0	0	0	0	0	0	0	1	0	9.42317312066743e-35	1	1	0	0	0	0	0
47384	Homodimeric domain of signal transducing histidine kinase	(14)(15)(11)111064000100000000000	0.461388	0.538612	0.942914	0.0570859	0.60474	0.39526	0.00901245	0.990988	0.505593	2.04952	0.470392	1.51201	0.334385	1.35549	0.311105	0	0	0	1	0	0.0027262	-0.0027262	0	0	0	0.997274	0.0027262	0	0	0	1	0	0.0027262	-0.0027262	0	0	0	0.997274	0.0027262	0.00270197	2.42323e-05	0.0027262	0.997274	0.00177334	2.95393e-06	0.00177039	9.94699e-06
47391	Dimerization-anchoring domain of cAMP-dependent PK regulatory subunit	00066(12)8(14)5(16)(12)326(32)(13)(12)(10)488(16)9(10)	0.214579	0.785421	0.996035	0.00396462	0.996024	0.00397618	0.0039645	0.996035	0.692372	1.92784	0.139551	1.51794	0.456125	1.27004	0.0919345	0	1	1	0	0	0	0	3.05383e-10	0	3.05383e-10	1	3.05383e-10	0	1	1	0	0	0	0	3.05383e-10	0	3.05383e-10	1	3.05383e-10	3.05383e-10	1	1	0	0	0	0	1.75434e-10
47396	Transcription factor IIA (TFIIA), alpha-helical domain	612122212173233111334432	0.555592	0.444408	0.0252921	0.974708	0.945841	0.0541586	0.999821	0.000178592	0.434302	4.15135	0.181982	0.347095	1.25125	11.9603	0.5243	0	1	1	0	4.43503685812761e-15	0	4.43503685812761e-15	0.000219506	0	0.000219506	0.99978	0.000219506	0	1	1	0	4.43503685812761e-15	0	4.43503685812761e-15	0.000219506	0	0.000219506	0.99978	0.000219506	0.000219506	0.99978	1	4.44089209850063e-15	3.30789e-12	3.10178095930946e-15	3.30479e-12	5.22734e-05
47413	lambda repressor-like DNA-binding domains	42311(15)5(10)38(24)(13)(10)(10)(30)(13)(20)69(41)(32)(42)(20)(26)	0.0419306	0.958069	1	3.26447e-07	1	2.49811e-07	2.33829e-07	1	0.823028	1.91876	0.13619	1.5226	0.54054	1.26018	0.0894452	0	1	1	0	0	0	0	0	0	0	1	0	0	1	1	0	0	0	0	0	0	0	1	0	6.83492447469199e-20	1	1	0	0	0	0	0
47446	Signal peptide-binding domain	521112124121011101111113	0.496327	0.503673	0.831678	0.168322	0.534055	0.465945	0.999999	1.3966e-06	0.479153	2.30431	0.530158	0.346887	1.38129	6.64282	1.52833	1	0	1	0	1.56199e-10	0	1.56199e-10	0	0.0251096	-0.0251096	0.97489	0.0251096	0	1	1	0	1.56199e-10	0	1.56199e-10	0.97489	0	0.97489	0.0251096	0.97489	0.97489	0.0251096	1	1.56199e-10	1.69996e-07	9.07523e-11	1.69905e-07	0.0174345
47454	A DNA-binding domain in eukaryotic transcription factors	0005333533434455456(20)(17)(16)9(13)	0.0971615	0.902839	0.0993437	0.900656	0.596416	0.403584	0.901074	0.0989261	0.781231	3.98174	0.47743	0.463194	1.68661	8.59626	1.03073	0	1	1	0	0	0	0	4.00391810878479e-15	0	4.00391810878479e-15	1	4.00391810878479e-15	0	1	1	0	0	0	0	4.00391810878479e-15	0	4.00391810878479e-15	1	4.00391810878479e-15	4.00391810878479e-15	1	1	0	0	0	0	3.29494355495897e-15
47459	HLH, helix-loop-helix DNA-binding domain	(238)0(15)(14)5(20)(27)(75)(14)(82)(71)(41)(47)(57)(115)(59)(83)(43)(46)(127)(103)(115)(75)(89)	0.0113911	0.988609	0.00109	0.99891	1	6.56225684432909e-16	3.27316390619709e-42	1	0.846139	4.20679	0.136189	1.5226	0.555719	2.76289	0.089445	0	1	1	0	0	0	0	0	0	0	1	0	0	1	1	0	0	0	0	0	0	0	1	0	1.12235707471245e-49	1	1	0	0	0	0	0
47565	Insect pheromone/odorant-binding proteins	0000000000001(47)0000000000	0.995827	0.00417284	1.3767e-06	0.999999	0.504324	0.495676	2.91655144923209e-15	1	0.101143	4.20928	0.555297	1.5226	0.0664279	2.76453	0.364702	0	0	0	1	0	0.000354062	-0.000354062	0	0	0	0.999646	0.000354062	0	0	0	1	0	0.000354062	-0.000354062	0	0	0	0.999646	0.000354062	0.000352376	1.68664e-06	0.000354062	0.999646	0.000282714	3.25348e-07	0.000282389	5.0142e-07
47571	Cloroperoxidase	001000000000000000000000	0.595467	0.404533	0.579238	0.420762	0.482084	0.517916	0.674301	0.325699	0.404126	2.88253	0.574101	0.729816	0.553737	3.94966	0.786638	0	0	0	1	0	0.000226889	-0.000226889	0	0	0	0.999773	0.000226889	0	0	0	1	0	0.000226889	-0.000226889	0	0	0	0.999773	0.000226889	0.000225959	9.2984e-07	0.000226889	0.999773	0.000160852	2.24055e-07	0.000160628	3.33571e-07
47576	Calponin-homology domain, CH-domain	(19)(36)5(22)(36)(52)(34)(65)(37)(50)(62)(33)(25)(30)(85)(53)(43)(25)(37)(91)(65)(77)(55)(64)	0.252098	0.747902	1	1.8427e-08	1	1.74258e-11	1.74259e-11	1	0.663979	1.91876	0.136189	1.5226	0.436081	1.26018	0.089445	0	1	1	0	0	0	0	0	0	0	1	0	0	1	1	0	0	0	0	0	0	0	1	0	1.33723925996655e-41	1	1	0	0	0	0	0
47587	Domain of poly(ADP-ribose) polymerase	361354(11)5354331(10)943135434	0.49709	0.50291	0.0564643	0.943536	0.0236637	0.976336	0.998909	0.00109147	0.478575	4.07995	0.961708	0.348168	1.37455	11.7183	2.76219	0	1	1	0	3.87619969192025e-15	0	3.87619969192025e-15	1.82464e-06	0	1.82464e-06	0.999998	1.82464e-06	0	1	1	0	3.87619969192025e-15	0	3.87619969192025e-15	1.82464e-06	0	1.82464e-06	0.999998	1.82464e-06	1.82464e-06	0.999998	1	3.88578058618805e-15	4.00475e-12	1.75309911089288e-15	4.00299e-12	7.93778e-07
47592	SWIB/MDM2 domain	(27)32231241523238353277875	0.421558	0.578442	0.00216064	0.997839	0.185432	0.814568	0.999206	0.000793801	0.535736	4.20434	0.824928	0.347818	1.54027	12.0877	2.37172	0	1	1	0	0	0	0	1.73958e-10	0	1.73958e-10	1	1.73958e-10	0	1	1	0	0	0	0	1.73958e-10	0	1.73958e-10	1	1.73958e-10	1.73958e-10	1	1	0	0	0	0	2.15961e-10
47598	Ribbon-helix-helix	000000100000000000000000	0.599817	0.400183	0.569848	0.430152	0.489398	0.510602	0.664949	0.335051	0.400834	2.90403	0.567917	0.74081	0.541075	3.92008	0.766616	0	0	0	1	0	0.000225055	-0.000225055	0	0	0	0.999775	0.000225055	0	0	0	1	0	0.000225055	-0.000225055	0	0	0	0.999775	0.000225055	0.000224131	9.24677e-07	0.000225055	0.999775	0.000159967	2.21909e-07	0.000159745	3.30695e-07
47616	GST C-terminal domain-like	(87)(27)(14)(19)(16)(33)(67)(39)(38)(47)(23)(72)(55)(50)(107)(67)(79)(40)(15)(33)(31)(54)(25)(32)	0.312881	0.687119	0.999956	4.40525e-05	1	2.40305e-13	2.95387629436157e-17	1	0.617979	1.91886	0.136189	1.5226	0.40587	1.26025	0.089445	0	1	1	0	0	0	0	0	0	0	1	0	0	1	1	0	0	0	0	0	0	0	1	0	1.51422613296169e-20	1	1	0	0	0	0	0
47644	Methionine synthase domain	010113013111002111111111	0.289577	0.710423	0.971989	0.0280108	0.106275	0.893725	0.999998	1.90232e-06	0.635615	1.98292	0.891857	0.346887	1.83234	5.71632	2.57103	1	0	1	0	1.123e-09	0	1.123e-09	0	0.000864499	-0.000864499	0.999135	0.0008645	1	0	1	0	1.123e-09	0	1.123e-09	0	0.000864499	-0.000864499	0.999135	0.0008645	0.999135	0.000864499	1	1.123e-09	3.96586e-07	6.54861e-10	3.95931e-07	0.000586451
47648	Nucleoside phosphorylase/phosphoribosyltransferase N-terminal domain	301121012100001110111101	0.687553	0.312447	0.992395	0.00760514	8.15991e-05	0.999918	0.999996	3.6903e-06	0.334438	1.93618	0.981647	0.34689	0.964104	5.58154	2.82985	0	0	0	1	0	1	-1	0	0	0	4.36706e-07	1	1	0	1	0	4.36706e-07	0	4.36706e-07	0	0.000369252	-0.000369252	0.99963	0.000369689	0.99963	0.000369252	1	4.36706e-07	2.0316e-07	2.7394e-07	-7.07801e-08	0.000238055
47655	STAT	040012211111116133477745	0.096356	0.903644	0.0332828	0.966717	0.625026	0.374974	0.996163	0.00383673	0.78184	4.13305	0.45324	0.351396	2.22495	11.7618	1.28983	0	1	1	0	0	0	0	7.94354e-09	0	7.94354e-09	1	7.94354e-09	0	1	1	0	0	0	0	7.94354e-09	0	7.94354e-09	1	7.94354e-09	7.94354e-09	1	1	0	1.52594e-14	0	1.52594e-14	7.63752e-09
47661	t-snare proteins	(37)(14)777(24)(12)(11)88(12)(10)8(10)(22)(10)(10)99(18)(16)(21)(13)(18)	0.461347	0.538653	0.00467654	0.995323	0.872205	0.127795	0.995323	0.00467654	0.505624	4.19858	0.244243	0.352383	1.43487	11.9148	0.693117	0	1	1	0	0	0	0	0	0	0	1	0	0	1	1	0	0	0	0	0	0	0	1	0	2.36487518866876e-20	1	1	0	0	0	0	0
47668	N-terminal domain of cbl (N-cbl)	000111111031110011152312	0.216968	0.783032	0.743838	0.256162	0.0326489	0.967351	0.999856	0.000144213	0.690564	2.5055	0.95411	0.347055	1.98978	7.21933	2.74916	1	0	1	0	5.00491e-12	0	5.00491e-12	0	0.989622	-0.989622	0.0103782	0.989622	0	1	1	0	5.00491e-12	0	5.00491e-12	0.0103782	0	0.0103782	0.989622	0.0103782	0.0103782	0.989622	1	5.00489e-12	1.46409e-09	3.83288e-12	1.46026e-09	0.000118726
47672	Transferrin receptor-like dimerisation domain	2020022(17)3213706(13)(12)5156645	0.0152761	0.984724	0.995955	0.00404488	0.755299	0.244701	0.00404396	0.995956	0.843199	1.92802	0.34309	1.51785	0.555523	1.27023	0.226037	0	1	1	0	3.40311e-14	0	3.40311e-14	1.54356e-05	0	1.54356e-05	0.999985	1.54356e-05	0	1	1	0	3.40311e-14	0	3.40311e-14	1.54356e-05	0	1.54356e-05	0.999985	1.54356e-05	1.54356e-05	0.999985	1	3.40838e-14	5.48594e-11	1.8862e-14	5.48406e-11	1.82644e-05
47676	Conserved domain common to transcription factors TFIIS, elongin A, CRSP70	(22)2333455568234(10)365499(19)78	0.436188	0.563812	0.00313667	0.996863	0.357398	0.642602	0.996935	0.0030649	0.524664	4.2021	0.679527	0.350489	1.49695	11.9893	1.9388	0	1	1	0	0	0	0	3.6004937369992e-15	0	3.6004937369992e-15	1	3.6004937369992e-15	0	1	1	0	0	0	0	3.6004937369992e-15	0	3.6004937369992e-15	1	3.6004937369992e-15	3.6004937369992e-15	1	1	0	0	0	0	8.52872797132965e-15
47686	Anaphylotoxins (complement system)	000000000000300021269(11)33	0.871235	0.128765	0.928312	0.0716881	0.855694	0.144306	0.0589855	0.941015	0.195432	2.08296	0.258204	1.45325	0.134479	1.43331	0.177673	0	1	1	0	3.13971e-12	0	3.13971e-12	0.00216794	0	0.00216794	0.997832	0.00216794	0	1	1	0	3.13971e-12	0	3.13971e-12	0.00216794	0	0.00216794	0.997832	0.00216794	0.00216794	0.997832	1	3.13971e-12	7.40693e-10	1.74185e-12	7.38952e-10	8.6971e-05
47694	Cytochrome c oxidase subunit h	422222141221125200012312	0.562153	0.437847	0.874411	0.125589	0.00290185	0.997098	0.99991	8.97903e-05	0.429337	2.20642	0.979262	0.346991	1.23731	6.35874	2.82216	1	0	1	0	2.70794e-11	0	2.70794e-11	0	0.932959	-0.932959	0.067041	0.932959	0	1	1	0	2.70794e-11	0	2.70794e-11	0.067041	0	0.067041	0.932959	0.067041	0.067041	0.932959	1	2.70794e-11	7.97061e-09	2.00868e-11	7.95052e-09	0.000815109
47699	Bifunctional inhibitor/lipid-transfer protein/seed storage 2S albumin	(148)00000000000000000000000	0.998222	0.0017781	0.841452	0.158548	0.239594	0.760406	1.50045e-07	1	0.099331	2.28192	0.779132	1.5226	0.0652376	1.4987	0.511711	0	0	0	1	0	0.000908123	-0.000908123	0	0	0	0.999092	0.000908123	0	0	0	1	0	0.000908123	-0.000908123	0	0	0	0.999092	0.000908123	0.000903992	4.13087e-06	0.000908123	0.999092	0.000591036	9.81776e-07	0.000590055	1.51527e-06
47719	p53 tetramerization domain	00000011011000(11)032133322	0.232706	0.767294	0.0917611	0.908239	0.041069	0.958931	0.925152	0.0748482	0.678654	3.99911	0.946991	0.434886	1.56053	9.19576	2.17756	0	1	1	0	3.6233e-11	0	3.6233e-11	0.00532968	0	0.00532968	0.99467	0.00532968	0	1	1	0	3.6233e-11	0	3.6233e-11	0.00532968	0	0.00532968	0.99467	0.00532968	0.00532968	0.99467	1	3.6233e-11	8.28011e-09	1.44279e-11	8.26568e-09	0.000470615
47729	IHF-like DNA-binding proteins	000000003000000000000000	0.784144	0.215856	0.375587	0.624413	0.554447	0.445553	0.325312	0.674688	0.26134	3.34899	0.512916	1.14013	0.22922	2.93738	0.449875	0	0	0	1	0	0.000299672	-0.000299672	0	0	0	0.9997	0.000299672	0	0	0	1	0	0.000299672	-0.000299672	0	0	0	0.9997	0.000299672	0.000298304	1.36806e-06	0.000299672	0.9997	0.000217215	2.96198e-07	0.000216919	4.68392e-07
47741	CO dehydrogenase ISP C-domain like	81111865172335(12)673222233	0.297144	0.702856	0.00202171	0.997978	0.661293	0.338707	0.998949	0.00105094	0.629889	4.20466	0.422575	0.348121	1.8094	12.0782	1.21387	0	1	1	0	2.352e-13	0	2.352e-13	0.000169111	0	0.000169111	0.999831	0.000169111	0	1	1	0	2.352e-13	0	2.352e-13	0.000169111	0	0.000169111	0.999831	0.000169111	0.000169111	0.999831	1	2.35145e-13	2.32946e-10	7.17395e-14	2.32875e-10	7.46369e-05
47762	PAH2 domain	(77)3333754354154(13)6553(11)8885	0.501216	0.498784	0.110905	0.889095	0.178152	0.821848	0.889095	0.110905	0.475453	3.95526	0.831083	0.477278	0.996176	8.28712	1.7413	0	1	1	0	0	0	0	2.21864e-10	0	2.21864e-10	1	2.21864e-10	0	1	1	0	0	0	0	2.21864e-10	0	2.21864e-10	1	2.21864e-10	2.21864e-10	1	1	0	0	0	0	3.67974e-10
47769	SAM/Pointed domain	(16)(24)7(56)(67)(69)(32)(61)(53)(66)(56)(30)(41)(51)(194)(92)(96)(54)(55)(164)(111)(142)(120)(130)	0.113281	0.886719	0.999959	4.08431e-05	1	8.257006259592e-26	2.1529141035358e-26	1	0.769032	1.91885	0.136189	1.5226	0.505077	1.26024	0.089445	0	1	1	0	0	0	0	0	0	0	1	0	0	1	1	0	0	0	0	0	0	0	1	0	4.3427043250061e-72	1	1	0	0	0	0	0
47781	RuvA domain 2-like	(13)453448(12)2794(10)7(19)(18)975(12)(10)(12)99	0.354674	0.645326	0.00485357	0.995146	0.0458626	0.954137	0.995666	0.00433362	0.586352	4.19817	0.942938	0.35198	1.66587	11.9273	2.67895	0	1	1	0	0	0	0	0	0	0	1	0	0	1	1	0	0	0	0	0	0	0	1	0	3.94736323611976e-16	1	1	0	0	0	0	0
47789	C-terminal domain of RNA polymerase alpha subunit	300000001000000000001101	0.120502	0.879498	0.776907	0.223093	0.0438143	0.956186	0.877323	0.122677	0.763567	2.42976	0.94467	0.491118	1.55475	4.9474	1.92351	0	0	0	1	0	0.999919	-0.999919	0	0	0	8.06083e-05	0.999919	1	0	1	0	8.06083e-05	0	8.06083e-05	0	0.00546441	-0.00546441	0.994455	0.00554502	0.994455	0.00546441	0.999919	8.06083e-05	0.000100922	9.488e-07	9.99735e-05	0.00180659
47794	Rad51 N-terminal domain-like	321033102001214301221222	0.454791	0.545209	0.345303	0.654697	0.000592223	0.999408	0.999732	0.000268145	0.510585	3.41836	0.981215	0.3472	1.47058	9.8455	2.82608	0	1	1	0	1.88721e-11	0	1.88721e-11	0.0758358	0	0.0758358	0.924164	0.0758358	0	1	1	0	1.88721e-11	0	1.88721e-11	0.0758358	0	0.0758358	0.924164	0.0758358	0.0758358	0.924164	1	1.88721e-11	1.39088e-08	1.10532e-11	1.38977e-08	0.00990105
47798	Barrier-to-autointegration factor, BAF	000012151411211511232211	0.0853707	0.914629	0.0372626	0.962737	0.724127	0.275873	0.995393	0.00460689	0.790153	4.12394	0.369447	0.352302	2.24283	11.7057	1.04867	1	0	1	0	3.6927e-10	0	3.6927e-10	0	0.168384	-0.168384	0.831616	0.168384	1	0	1	0	3.6927e-10	0	3.6927e-10	0	0.168384	-0.168384	0.831616	0.168384	0.831616	0.168384	1	3.6927e-10	7.1536e-08	2.35234e-10	7.13008e-08	0.000137049
47802	DNA polymerase beta, N-terminal domain-like	133443431431217433354534	0.501987	0.498013	0.981481	0.0185193	0.0291318	0.970868	0.999999	9.9122e-07	0.474869	1.96118	0.957084	0.346886	1.36895	5.65366	2.75907	0	1	1	0	0	0	0	1.15689e-09	0	1.15689e-09	1	1.15689e-09	0	1	1	0	0	0	0	1.15689e-09	0	1.15689e-09	1	1.15689e-09	1.15689e-09	1	1	0	0	0	0	5.83303e-10
47807	5' to 3' exonuclease, C-terminal subdomain	(17)3426222334434(11)643555444	0.553348	0.446652	0.0464488	0.953551	0.961362	0.038638	0.999989	1.06706e-05	0.436	4.10289	0.168859	0.346898	1.25685	11.8274	0.486768	0	1	1	0	0	0	0	2.25793e-09	0	2.25793e-09	1	2.25793e-09	0	1	1	0	0	0	0	2.25793e-09	0	2.25793e-09	1	2.25793e-09	2.25793e-09	1	1	0	0	0	0	1.71984e-09
47819	HRDC-like	(15)54349545365336745845654	0.589052	0.410948	0.0721468	0.927853	0.990291	0.00970902	0.999997	2.9281e-06	0.40898	4.04403	0.144399	0.346889	1.179	11.658	0.416268	0	1	1	0	0	0	0	1.48805e-11	0	1.48805e-11	1	1.48805e-11	0	1	1	0	0	0	0	1.48805e-11	0	1.48805e-11	1	1.48805e-11	1.48805e-11	1	1	0	0	0	0	1.12536e-11
47823	lambda integrase-like, N-terminal domain	05000(28)08040000(67)(10)3000(151)00(33)	0.0410171	0.958983	2.54351272280299e-42	1	0.759875	0.240125	1.61764767505038e-99	1	0.823719	4.20929	0.339221	1.5226	0.540994	2.76453	0.22279	0	0	0	1	0	0.9977	-0.9977	0	0	0	0.00229997	0.9977	0	1	1	0	0.00229997	0	0.00229997	0.705235	0	0.705235	0.292465	0.707535	0.705235	0.292465	0.9977	0.00229997	0.0218234	2.11168e-07	0.0218232	0.0414722
47831	Enzyme I of the PEP:sugar phosphotransferase system HPr-binding (sub)domain	000001000000000000000000	0.579856	0.420144	0.595097	0.404903	0.475154	0.524846	0.697937	0.302063	0.415939	2.8462	0.579961	0.702026	0.592484	4.05427	0.826124	0	0	0	1	0	0.000223295	-0.000223295	0	0	0	0.999777	0.000223295	0	0	0	1	0	0.000223295	-0.000223295	0	0	0	0.999777	0.000223295	0.000222387	9.07931e-07	0.000223295	0.999777	0.00015799	2.20448e-07	0.000157769	3.27602e-07
47836	Retroviral matrix proteins	000000000000000000000102	0.822192	0.177808	0.7002	0.2998	0.114193	0.885807	0.280344	0.719656	0.232546	2.60546	0.885163	1.193	0.194926	2.18396	0.741965	0	0	0	1	0	0.996451	-0.996451	0	0	0	0.0035495	0.996451	0	1	1	0	0.0035495	0	0.0035495	0.962678	0	0.962678	0.0337724	0.966228	0.962678	0.0337724	0.996451	0.0035495	0.00731203	4.0007e-07	0.00731163	0.0146031
47857	Apolipophorin-III	000000100000010000000000	0.252404	0.747596	0.610535	0.389465	0.489833	0.510167	0.793453	0.206547	0.663747	2.81084	0.567549	0.589727	1.12552	4.76634	0.962393	0	0	0	1	0	0.000233085	-0.000233085	0	0	0	0.999767	0.000233085	0	0	0	1	0	0.000233085	-0.000233085	0	0	0	0.999767	0.000233085	0.000231943	1.14167e-06	0.000233085	0.999767	0.000167259	2.24044e-07	0.000167035	4.41466e-07
47862	Saposin	9(41)024(28)(24)(12)(19)(48)7(34)(11)8(77)(15)(13)92(10)7(14)(11)7	0.0292581	0.970742	0.0593725	0.940628	0.993204	0.00679569	1.93293562665799e-20	1	0.832618	4.07329	0.141935	1.5226	0.546838	2.67522	0.0932188	0	1	1	0	5.69104e-12	0	5.69104e-12	0.00501965	0	0.00501965	0.99498	0.00501965	0	1	1	0	5.69104e-12	0	5.69104e-12	0.00501965	0	0.00501965	0.99498	0.00501965	0.00501965	0.99498	1	5.691e-12	1.31439e-08	3.34335e-12	1.31405e-08	0.00351409
47874	Annexin	932763364(17)6429(25)(26)957(16)(15)(17)(13)(10)	0.353246	0.646754	0.896923	0.103077	0.898659	0.101341	0.103077	0.896923	0.587432	2.15486	0.221876	1.40141	0.419171	1.53763	0.158323	0	1	1	0	0	0	0	4.55191e-14	0	4.55191e-14	1	4.55191e-14	0	1	1	0	0	0	0	4.55191e-14	0	4.55191e-14	1	4.55191e-14	4.55191e-14	1	1	0	0	0	0	6.14211e-14
47895	Transducin (alpha subunit), insertion domain	6(13)33268689(12)(22)(10)(11)(12)96(10)9(23)(14)(18)(13)(17)	0.259943	0.740057	0.0938938	0.906106	0.982689	0.0173111	0.906106	0.0938938	0.658042	3.99422	0.150826	0.457278	1.43904	8.73478	0.329835	0	1	1	0	0	0	0	0	0	0	1	0	0	1	1	0	0	0	0	0	0	0	1	0	1.69500963195988e-16	1	1	0	0	0	0	0
47912	Wiscott-Aldrich syndrome protein, WASP, C-terminal domain	030213223110115111556424	0.214476	0.785524	0.0434273	0.956573	0.229842	0.770158	0.990611	0.00938941	0.69245	4.10982	0.787378	0.357925	1.93462	11.4824	2.19984	0	1	1	0	4.05816e-14	0	4.05816e-14	1.66278e-05	0	1.66278e-05	0.999983	1.66278e-05	0	1	1	0	4.05816e-14	0	4.05816e-14	1.66278e-05	0	1.66278e-05	0.999983	1.66278e-05	1.66278e-05	0.999983	1	4.06342e-14	2.45391e-11	1.88672e-14	2.45202e-11	3.78576e-06
47917	C-terminal domain of alpha and beta subunits of F1 ATP synthase	933336344333467443355333	0.57539	0.42461	0.998843	0.00115704	0.998371	0.00162913	1	8.20117e-10	0.419319	1.92141	0.137567	0.346885	1.20881	5.53904	0.396577	0	1	1	0	0	0	0	2.28931e-10	0	2.28931e-10	1	2.28931e-10	0	1	1	0	0	0	0	2.28931e-10	0	2.28931e-10	1	2.28931e-10	2.28931e-10	1	1	0	0	0	0	1.09462e-10
47923	Ypt/Rab-GAP domain of gyp1p	(79)(59)(25)(36)(44)(54)(52)(61)(40)(52)(55)(40)(36)(43)(78)(68)(53)(40)(39)(85)(78)(98)(71)(79)	0.4624	0.5376	0.999997	3.09689e-06	0.999998	1.95139e-06	3.09688e-06	0.999997	0.504827	1.91877	0.136191	1.5226	0.331556	1.26019	0.0894463	0	1	1	0	0	0	0	0	0	0	1	0	0	1	1	0	0	0	0	0	0	0	1	0	1.13800736272802e-52	1	1	0	0	0	0	0
47928	N-terminal domain of the delta subunit of the F1F0-ATP synthase	411110212111112211011211	0.630208	0.369792	0.983746	0.0162535	0.49384	0.50616	1	2.03095e-08	0.377835	1.95599	0.564161	0.346885	1.08922	5.63872	1.62636	1	0	1	0	3.15536e-10	0	3.15536e-10	0	0.00954605	-0.00954605	0.990454	0.00954605	1	0	1	0	3.15536e-10	0	3.15536e-10	0	0.00954605	-0.00954605	0.990454	0.00954605	0.990454	0.00954605	1	3.15536e-10	7.13742e-08	2.33222e-10	7.1141e-08	0.000264471
47933	ERP29 C domain-like	311212022220112020001121	0.409771	0.590229	0.809519	0.190481	0.00019854	0.999801	0.999751	0.000249261	0.544655	2.35506	0.981548	0.347178	1.56881	6.78344	2.82722	0	1	1	0	1.91992e-09	0	1.91992e-09	0.979134	0	0.979134	0.0208657	0.979134	1	0	1	0	1.91992e-09	0	1.91992e-09	0	0.0208657	-0.0208657	0.979134	0.0208657	0.979134	0.0208657	1	1.91992e-09	1.74533e-06	3.32847e-10	1.745e-06	0.014192
47938	Functional domain of the splicing factor Prp18	211111111121122111111111	0.79083	0.20917	0.999288	0.000712088	0.989285	0.0107145	1	1.73664e-11	0.25628	1.92039	0.145249	0.346885	0.738804	5.5361	0.418723	1	0	1	0	4.67357e-11	0	4.67357e-11	0	1.58292e-05	-1.58292e-05	0.999984	1.58293e-05	1	0	1	0	4.67357e-11	0	4.67357e-11	0	1.58292e-05	-1.58292e-05	0.999984	1.58293e-05	0.999984	1.58292e-05	1	4.67357e-11	1.87637e-08	2.78586e-11	1.87358e-08	1.26052e-05
47943	Retrovirus capsid protein, N-terminal core domain	000000000000000000000013	0.787944	0.212056	0.413738	0.586262	0.587275	0.412725	0.350176	0.649824	0.258464	3.26161	0.485159	1.11089	0.232663	2.93602	0.436729	1	0	1	0	0.000379754	0	0.000379754	0	0.0162309	-0.0162309	0.983389	0.0166107	0	1	1	0	0.000379754	0	0.000379754	0.983389	0	0.983389	0.0162309	0.983769	0.983389	0.0162309	0.99962	0.000379754	0.898782	1.46974e-10	0.898782	0.0045106
47954	Cyclin-like	(127)(34)(27)(26)(33)(39)(38)(43)(32)(44)(52)(45)(37)(37)(94)(57)(43)(32)(33)(85)(91)(74)(58)(61)	0.40844	0.59156	1	2.99116e-09	1	9.88105e-10	2.97503e-09	1	0.545663	1.91876	0.136189	1.5226	0.358375	1.26018	0.089445	0	1	1	0	0	0	0	0	0	0	1	0	0	1	1	0	0	0	0	0	0	0	1	0	6.9730405898289e-46	1	1	0	0	0	0	0
47973	Ribosomal protein S7	822223226222334321222212	0.630231	0.369769	0.999012	0.000988192	0.961735	0.038265	1	2.86249e-08	0.377817	1.92102	0.168543	0.346885	1.08917	5.53792	0.485877	1	0	1	0	3.83702e-14	0	3.83702e-14	0	0.999116	-0.999116	0.000884189	0.999116	0	1	1	0	3.83702e-14	0	3.83702e-14	0.000884189	0	0.000884189	0.999116	0.000884189	0.000884189	0.999116	1	3.84137e-14	1.40017e-11	3.07081e-14	1.3971e-11	2.42782e-06
48008	GntR ligand-binding domain-like	000002000000000000000000	0.611333	0.388667	0.52092	0.47908	0.484308	0.515692	0.576747	0.423253	0.392118	3.01611	0.57222	0.844512	0.464314	3.57142	0.677575	0	0	0	1	0	0.000285018	-0.000285018	0	0	0	0.999715	0.000285018	0	0	0	1	0	0.000285018	-0.000285018	0	0	0	0.999715	0.000285018	0.000283766	1.25124e-06	0.000285018	0.999715	0.000199983	2.85937e-07	0.000199697	4.51425e-07
48013	NusB-like	200001000000000000000000	0.296291	0.703709	0.698817	0.301183	0.313188	0.686812	0.879301	0.120699	0.630535	2.60863	0.716907	0.488793	1.28998	5.33688	1.46669	0	0	0	1	0	0.000200064	-0.000200064	0	0	0	0.9998	0.000200064	0	0	0	1	0	0.000200064	-0.000200064	0	0	0	0.9998	0.000200064	0.000199269	7.94766e-07	0.000200064	0.9998	0.000147188	1.83426e-07	0.000147004	3.07527e-07
48019	post-AAA+ oligomerization domain-like	(16)6655(13)586654757765665766	0.478973	0.521027	0.979531	0.020469	0.995782	0.00421829	1	5.29066e-08	0.492285	1.96564	0.139756	0.346885	1.41916	5.66655	0.402888	0	1	1	0	0	0	0	3.59446923111887e-15	0	3.59446923111887e-15	1	3.59446923111887e-15	0	1	1	0	0	0	0	3.59446923111887e-15	0	3.59446923111887e-15	1	3.59446923111887e-15	3.59446923111887e-15	1	1	0	0	0	0	5.41039778409326e-15
48024	N-terminal domain of DnaB helicase	000001000000000000000000	0.579856	0.420144	0.595097	0.404903	0.475154	0.524846	0.697937	0.302063	0.415939	2.8462	0.579961	0.702026	0.592484	4.05427	0.826124	0	0	0	1	0	0.000223295	-0.000223295	0	0	0	0.999777	0.000223295	0	0	0	1	0	0.000223295	-0.000223295	0	0	0	0.999777	0.000223295	0.000222387	9.07931e-07	0.000223295	0.999777	0.00015799	2.20448e-07	0.000157769	3.27602e-07
48029	FliG	000100200000000000000000	0.40289	0.59711	0.494034	0.505966	0.507686	0.492314	0.620391	0.379609	0.549863	3.07769	0.552454	0.793198	0.693223	3.8801	0.696489	0	0	0	1	0	0.000328697	-0.000328697	0	0	0	0.999671	0.000328697	0	0	0	1	0	0.000328697	-0.000328697	0	0	0	0.999671	0.000328697	0.000326862	1.83523e-06	0.000328697	0.999671	0.000231559	3.26826e-07	0.000231232	7.01381e-07
48034	Guanido kinase N-terminal domain	0006430(17)270664(14)8(15)80(10)3534	0.0984265	0.901574	0.998658	0.00134238	0.446585	0.553415	9.05939e-05	0.999909	0.780273	1.92183	0.604116	1.5225	0.512496	1.26229	0.396793	0	1	1	0	1.02459e-11	0	1.02459e-11	0.000222564	0	0.000222564	0.999777	0.000222564	0	1	1	0	1.02459e-11	0	1.02459e-11	0.000222564	0	0.000222564	0.999777	0.000222564	0.000222564	0.999777	1	1.02459e-11	4.41263e-09	3.60689e-12	4.40903e-09	7.27858e-05
48050	Hemocyanin, N-terminal domain	0000000000000(10)0000000000	0.996467	0.00353276	0.0585792	0.941421	0.509394	0.490606	0.00158721	0.998413	0.100659	4.07511	0.551009	1.52074	0.0661909	2.67969	0.36233	0	0	0	1	0	0.000359371	-0.000359371	0	0	0	0.999641	0.000359371	0	0	0	1	0	0.000359371	-0.000359371	0	0	0	0.999641	0.000359371	0.000357675	1.69612e-06	0.000359371	0.999641	0.000281939	3.3587e-07	0.000281603	5.16226e-07
48056	Di-copper centre-containing domain	0281760533160861(10)(14)145443	0.24069	0.75931	0.998667	0.00133297	0.995796	0.00420399	0.00132961	0.99867	0.672612	1.92181	0.139744	1.52104	0.442205	1.26349	0.0918739	0	1	1	0	2.69178e-12	0	2.69178e-12	0.000893219	0	0.000893219	0.999107	0.000893219	0	1	1	0	2.69178e-12	0	2.69178e-12	0.000893219	0	0.000893219	0.999107	0.000893219	0.000893219	0.999107	1	2.69174e-12	2.72082e-09	1.2172e-12	2.7196e-09	0.00042568
48065	DBL homology domain (DH-domain)	0(48)6(21)(28)(50)(26)(41)(28)(34)(54)(21)(21)(25)(61)(44)(37)(21)(35)(106)(66)(73)(60)(62)	0.205615	0.794385	0.999992	7.98787e-06	1	4.9845e-14	4.97918e-14	1	0.699155	1.91878	0.136189	1.5226	0.459184	1.2602	0.089445	0	1	1	0	0	0	0	0	0	0	1	0	0	1	1	0	0	0	0	0	0	0	1	0	1.78126356891952e-39	1	1	0	0	0	0	0
48092	Transcription factor STAT-4 N-domain	000012301120105122386735	0.0783514	0.921649	0.0645135	0.935486	0.0332937	0.966706	0.964692	0.035308	0.795465	4.06152	0.953565	0.388397	2.04807	10.4571	2.45513	0	1	1	0	0	0	0	4.45692e-07	0	4.45692e-07	1	4.45692e-07	0	1	1	0	0	0	0	4.45692e-07	0	4.45692e-07	1	4.45692e-07	4.45692e-07	1	1	8.88178419700125e-16	8.70901e-13	0	8.70901e-13	2.91602e-07
48097	Regulator of G-protein signaling, RGS	1(13)769(14)(21)(17)(12)(21)(20)(23)(13)(11)(58)(28)(21)(30)(22)(50)(39)(44)(39)(41)	0.174832	0.825168	0.999591	0.000408882	0.999981	1.94205e-05	0.000408879	0.999591	0.722452	1.9197	0.136206	1.52212	0.474634	1.2612	0.0894841	0	1	1	0	0	0	0	0	0	0	1	0	0	1	1	0	0	0	0	0	0	0	1	0	1.83566608616985e-28	1	1	0	0	0	0	0
48108	Carbamoyl phosphate synthetase, large subunit connection domain	112224142211013321022211	0.495949	0.504051	0.991745	0.00825532	0.00222099	0.997779	0.999999	1.35277e-06	0.479438	1.93767	0.979838	0.346887	1.38212	5.58588	2.82466	1	0	1	0	3.13669e-11	0	3.13669e-11	0	0.954888	-0.954888	0.0451118	0.954888	1	0	1	0	3.13669e-11	0	3.13669e-11	0	0.954888	-0.954888	0.0451118	0.954888	0.0451118	0.954888	1	3.13669e-11	5.75871e-09	2.43829e-11	5.73432e-09	2.46064e-05
48113	Heme-dependent peroxidases	(101)1853727(22)(24)1(16)(25)(11)(17)(10)(32)(14)8(10)8(10)89	0.202681	0.797319	0.999991	8.9556e-06	1	8.82202e-09	3.57877e-11	1	0.701376	1.91878	0.136189	1.5226	0.460643	1.2602	0.089445	0	1	1	0	0	0	0	5.96601e-08	0	5.96601e-08	1	5.96601e-08	0	1	1	0	0	0	0	5.96601e-08	0	5.96601e-08	1	5.96601e-08	5.96601e-08	1	1	1.11022302462516e-16	2.15297e-13	0	2.15297e-13	3.89517e-08
48140	Ribosomal protein L19 (L19e)	421111111131112111121112	0.699914	0.300086	0.986087	0.0139126	0.989544	0.0104561	1	1.61006e-09	0.325083	1.95063	0.14503	0.346885	0.937148	5.62326	0.418093	1	0	1	0	3.25579e-11	0	3.25579e-11	0	0.00291457	-0.00291457	0.997085	0.00291457	0	1	1	0	3.25579e-11	0	3.25579e-11	0.997085	0	0.997085	0.00291457	0.997085	0.997085	0.00291457	1	3.25578e-11	2.60881e-08	1.9299e-11	2.60688e-08	0.00225164
48150	DNA-glycosylase	(28)47364587341426653045444	0.524577	0.475423	0.0102025	0.989797	0.00407951	0.99592	0.999762	0.000237639	0.457773	4.18592	0.978267	0.347165	1.31861	12.0574	2.81788	0	1	1	0	0	0	0	1.58095e-07	0	1.58095e-07	1	1.58095e-07	0	1	1	0	0	0	0	1.58095e-07	0	1.58095e-07	1	1.58095e-07	1.58095e-07	1	1	2.22044604925031e-16	2.64767e-13	0	2.64767e-13	9.40499e-08
48163	An anticodon-binding domain of class I aminoacyl-tRNA synthetases	111111100101211111011110	0.785021	0.214979	0.999175	0.000824841	0.00255202	0.997448	1	5.69809e-09	0.260676	1.92065	0.979558	0.346885	0.751477	5.53684	2.82387	1	0	1	0	4.55483e-06	0	4.55483e-06	0	0.000333266	-0.000333266	0.999662	0.000337821	0	0	0	1	0	0.999995	-0.999995	0	0	0	4.55483e-06	0.999995	0.999662	0.000333266	0.999995	4.55483e-06	1.41656e-07	2.96514e-06	-2.82348e-06	0.000213498
48168	R1 subunit of ribonucleotide reductase, N-terminal domain	111111216131214110021111	0.603831	0.396169	0.479304	0.520696	0.513904	0.486096	0.999987	1.31793e-05	0.397796	3.11143	0.547196	0.346901	1.14671	8.96922	1.57739	1	0	1	0	4.37202e-10	0	4.37202e-10	0	0.000868573	-0.000868573	0.999131	0.000868573	1	0	1	0	4.37202e-10	0	4.37202e-10	0	0.000868573	-0.000868573	0.999131	0.000868573	0.999131	0.000868573	1	4.37202e-10	1.52745e-07	2.48055e-10	1.52497e-07	0.000353118
48173	Cryptochrome/photolyase FAD-binding domain	9023454(10)2500140(10)50286244	0.281723	0.718277	0.993409	0.00659089	0.058951	0.941049	0.00658656	0.993413	0.641559	1.93386	0.931871	1.51486	0.423511	1.27659	0.615154	0	1	1	0	2.38836e-12	0	2.38836e-12	0.00017262	0	0.00017262	0.999827	0.00017262	0	1	1	0	2.38836e-12	0	2.38836e-12	0.00017262	0	0.00017262	0.999827	0.00017262	0.00017262	0.999827	1	2.38831e-12	2.72916e-09	8.60831e-13	2.7283e-09	0.000121428
48179	6-phosphogluconate dehydrogenase C-terminal domain-like	(41)6(24)(16)(20)(16)9(22)(18)(16)(14)(19)(13)(13)(27)(14)(21)(15)8(17)(15)(16)(11)(14)	0.467916	0.532084	0.136842	0.863158	0.577048	0.422952	0.863158	0.136842	0.500653	3.89585	0.493807	0.507772	0.985979	7.67243	0.972496	0	1	1	0	0	0	0	0	0	0	1	0	0	1	1	0	0	0	0	0	0	0	1	0	1.77655981762337e-16	1	1	0	0	0	0	0
48201	Uteroglobin-like	000000000000000000000922	0.993121	0.00687942	0.118463	0.881537	0.522503	0.477497	0.0052657	0.994734	0.103192	3.93794	0.539925	1.51641	0.0680498	2.59688	0.356054	0	1	1	0	7.79639e-07	0	7.79639e-07	0.735451	0	0.735451	0.264548	0.735452	0	1	1	0	7.79639e-07	0	7.79639e-07	0.735451	0	0.735451	0.264548	0.735452	0.735451	0.264548	0.999999	7.79639e-07	0.00133839	5.85005e-10	0.00133838	0.0222519
48208	Six-hairpin glycosidases	(56)(17)(31)(19)(15)(25)6(23)7(29)8(12)89(84)(19)(23)(18)6(11)(11)(11)7(11)	0.661209	0.338791	1	1.09044e-07	1	2.17189e-08	6.86436e-09	1	0.354374	1.91876	0.136189	1.5226	0.232742	1.26018	0.089445	0	1	1	0	0	0	0	2.8905e-10	0	2.8905e-10	1	2.8905e-10	0	1	1	0	0	0	0	2.8905e-10	0	2.8905e-10	1	2.8905e-10	2.8905e-10	1	1	0	0	0	0	1.90178e-10
48225	Seven-hairpin glycosidases	668558586677856(14)458(10)7777	0.494145	0.505855	0.842769	0.157231	0.998171	0.00182879	0.999999	6.73058e-07	0.480803	2.2789	0.137736	0.346886	1.38606	6.5696	0.397063	0	1	1	0	0	0	0	0	0	0	1	0	0	1	1	0	0	0	0	0	0	0	1	0	3.3241124212234e-16	1	1	0	0	0	0	0
48230	Chondroitin AC/alginate lyase	000430052000000101122122	0.0306858	0.969314	0.669027	0.330973	0.825438	0.174562	0.356734	0.643266	0.831538	2.67686	0.283787	1.10318	0.753761	2.42649	0.257243	0	1	1	0	2.48734e-08	0	2.48734e-08	0.729681	0	0.729681	0.270319	0.729681	0	1	1	0	2.48734e-08	0	2.48734e-08	0.729681	0	0.729681	0.270319	0.729681	0.729681	0.270319	1	2.48734e-08	1.01687e-05	3.55287e-09	1.01652e-05	0.0884715
48239	Terpenoid cyclases/Protein prenyltransferases	(79)7765999(10)(18)(16)4(10)(10)(27)(27)(13)(10)(12)(18)(33)(23)(16)(16)	0.470201	0.529799	0.997089	0.00291084	0.997338	0.00266163	0.00291084	0.997089	0.498923	1.92543	0.13844	1.51918	0.328416	1.26741	0.0911279	0	1	1	0	0	0	0	0	0	0	1	0	0	1	1	0	0	0	0	0	0	0	1	0	4.73289684339499e-18	1	1	0	0	0	0	0
48256	Citrate synthase	855124331223234322332312	0.498437	0.501563	0.843273	0.156727	0.346555	0.653445	0.999989	1.074e-05	0.477555	2.27775	0.688695	0.346898	1.37665	6.56604	1.9853	1	0	1	0	2.63244e-13	0	2.63244e-13	0	0.998895	-0.998895	0.0011053	0.998895	0	1	1	0	2.63244e-13	0	2.63244e-13	0.0011053	0	0.0011053	0.998895	0.0011053	0.0011053	0.998895	1	2.63234e-13	6.50784e-11	2.12537e-13	6.48659e-11	9.37258e-06
48295	TrpR-like	000007100111300000000100	0.0418366	0.958163	0.933971	0.0660292	0.378912	0.621088	0.0224152	0.977585	0.823099	2.07	0.661336	1.49625	0.550108	1.38346	0.441996	0	0	0	1	0	0.108108	-0.108108	0	0	0	0.891892	0.108108	0	0	0	1	0	0.108108	-0.108108	0	0	0	0.891892	0.108108	0.105858	0.00225014	0.108108	0.891892	0.00359297	0.000324446	0.00326852	0.000989716
48300	Ribosomal protein L7/12, oligomerisation (N-terminal) domain	611111112111111111111311	0.735759	0.264241	0.995582	0.00441778	0.985704	0.014296	1	2.28593e-10	0.297956	1.92888	0.148277	0.346885	0.858948	5.56057	0.427452	1	0	1	0	4.36693e-11	0	4.36693e-11	0	0.00103149	-0.00103149	0.998969	0.00103149	1	0	1	0	4.36693e-11	0	4.36693e-11	0	0.00103149	-0.00103149	0.998969	0.00103149	0.998969	0.00103149	1	4.36693e-11	7.96282e-09	3.5554e-11	7.92726e-09	1.48419e-05
48305	Class II MHC-associated invariant chain ectoplasmic trimerization domain	000000000000000000011111	0.41468	0.58532	0.741292	0.258708	0.549073	0.450927	0.974754	0.0252463	0.540941	2.51134	0.51746	0.376568	1.4365	6.66901	1.37415	1	0	1	0	1.02518e-09	0	1.02518e-09	0	0.00105534	-0.00105534	0.998945	0.00105534	1	0	1	0	1.02518e-09	0	1.02518e-09	0	0.00105534	-0.00105534	0.998945	0.00105534	0.998945	0.00105534	1	1.02518e-09	4.03237e-07	3.81029e-10	4.02856e-07	0.000441011
48310	Aldehyde ferredoxin oxidoreductase, C-terminal domains	000002000000000000000000	0.611333	0.388667	0.52092	0.47908	0.484308	0.515692	0.576747	0.423253	0.392118	3.01611	0.57222	0.844512	0.464314	3.57142	0.677575	0	0	0	1	0	0.000285018	-0.000285018	0	0	0	0.999715	0.000285018	0	0	0	1	0	0.000285018	-0.000285018	0	0	0	0.999715	0.000285018	0.000283766	1.25124e-06	0.000285018	0.999715	0.000199983	2.85937e-07	0.000199697	4.51425e-07
48317	Acid phosphatase/Vanadium-dependent haloperoxidase	(17)(10)75375(12)7(11)85(10)9(17)(10)(12)57(25)(22)(19)(14)(19)	0.363516	0.636484	0.0146384	0.985362	0.0507414	0.949259	0.985387	0.0146132	0.57966	4.17576	0.938813	0.364066	1.59218	11.4698	2.57869	0	1	1	0	0	0	0	0	0	0	1	0	0	1	1	0	0	0	0	0	0	0	1	0	4.84485758006255e-20	1	1	0	0	0	0	0
48334	DNA repair protein MutS, domain III	(10)66786675544625755355(17)55	0.516055	0.483945	0.0191174	0.980883	0.544614	0.455386	0.998738	0.00126211	0.464223	4.1655	0.52123	0.348369	1.33256	11.9571	1.4962	0	1	1	0	0	0	0	6.64358e-11	0	6.64358e-11	1	6.64358e-11	0	1	1	0	0	0	0	6.64358e-11	0	6.64358e-11	1	6.64358e-11	6.64358e-11	1	1	0	0	0	0	5.42975e-11
48340	Interferon-induced guanylate-binding protein 1 (GBP1), C-terminal domain	4001142411221129(18)283(12)(11)65	0.226806	0.773194	0.992605	0.0073948	0.996001	0.00399851	0.0073948	0.992605	0.683119	1.9357	0.13957	1.51391	0.451228	1.27861	0.0921919	0	1	1	0	0	0	0	5.57596e-08	0	5.57596e-08	1	5.57596e-08	0	1	1	0	0	0	0	5.57596e-08	0	5.57596e-08	1	5.57596e-08	5.57596e-08	1	1	0	8.04459e-14	0	8.04459e-14	9.14649e-08
48350	GTPase activation domain, GAP	(15)(61)(14)(45)(42)(55)(30)(36)(29)(37)(64)(30)(39)(29)(64)(69)(41)(34)(40)(120)(91)(94)(81)(88)	0.422776	0.577224	1	1.65259e-07	1	1.36897e-14	1.23291e-13	1	0.534813	1.91876	0.136189	1.5226	0.351249	1.26018	0.089445	0	1	1	0	0	0	0	0	0	0	1	0	0	1	1	0	0	0	0	0	0	0	1	0	3.63175402385733e-53	1	1	0	0	0	0	0
48366	Ras GEF	0(29)4(14)(15)(27)(12)(19)8(14)(17)8(10)(10)(26)(20)(12)(10)8(34)(26)(35)(22)(28)	0.307742	0.692258	0.997426	0.00257385	0.997427	0.00257318	0.00257383	0.997426	0.621869	1.92465	0.138365	1.51958	0.409238	1.26657	0.0910549	0	1	1	0	0	0	0	0	0	0	1	0	0	1	1	0	0	0	0	0	0	0	1	0	1.14364725543216e-19	1	1	0	0	0	0	0
48425	Sec7 domain	(10)746775(10)34(13)566(10)(11)668(20)(12)(17)(13)(14)	0.443203	0.556797	0.00153267	0.998467	0.811054	0.188946	0.998582	0.00141824	0.519355	4.20578	0.295948	0.348553	1.49003	12.0664	0.849076	0	1	1	0	0	0	0	0	0	0	1	0	0	1	1	0	0	0	0	0	0	0	1	0	2.95856792101011e-19	1	1	0	0	0	0	0
48431	Lipovitellin-phosvitin complex, superhelical domain	000201222536(12)4(18)7(17)1166285	0.245427	0.754573	0.997415	0.00258518	0.988695	0.0113049	0.00258189	0.997418	0.669027	1.92468	0.145748	1.51957	0.440274	1.2666	0.095914	0	1	1	0	3.32158e-13	0	3.32158e-13	0.000244004	0	0.000244004	0.999756	0.000244004	0	1	1	0	3.32158e-13	0	3.32158e-13	0.000244004	0	0.000244004	0.999756	0.000244004	0.000244004	0.999756	1	3.32179e-13	2.74262e-09	9.90296e-14	2.74252e-09	0.000640325
48435	Bacterial muramidases	000001000000000000000000	0.579856	0.420144	0.595097	0.404903	0.475154	0.524846	0.697937	0.302063	0.415939	2.8462	0.579961	0.702026	0.592484	4.05427	0.826124	0	0	0	1	0	0.000223295	-0.000223295	0	0	0	0.999777	0.000223295	0	0	0	1	0	0.000223295	-0.000223295	0	0	0	0.999777	0.000223295	0.000222387	9.07931e-07	0.000223295	0.999777	0.00015799	2.20448e-07	0.000157769	3.27602e-07
48439	Protein prenylyltransferase	543341434322537542273434	0.485089	0.514911	0.701319	0.298681	0.245541	0.754459	0.999995	4.87894e-06	0.487657	2.6029	0.774104	0.346891	1.40579	7.5035	2.23155	0	1	1	0	0	0	0	4.42635e-08	0	4.42635e-08	1	4.42635e-08	0	1	1	0	0	0	0	4.42635e-08	0	4.42635e-08	1	4.42635e-08	4.42635e-08	1	1	0	9.23811378797438e-15	0	9.23811378797438e-15	2.66249e-08
48445	14-3-3 protein	(29)2312(12)2454832495(13)7596766	0.270611	0.729389	0.0185524	0.981448	0.430889	0.569111	0.981449	0.0185508	0.649968	4.16679	0.617388	0.368696	1.76289	11.3014	1.67452	0	1	1	0	0	0	0	2.33705e-10	0	2.33705e-10	1	2.33705e-10	0	1	1	0	0	0	0	2.33705e-10	0	2.33705e-10	1	2.33705e-10	2.33705e-10	1	1	0	0	0	0	3.76604e-10
48464	ENTH/VHS domain	(53)(11)(13)(13)(14)(16)(13)(14)(10)(13)(26)(15)(12)(14)(71)(17)(14)(14)(14)(42)(28)(31)(26)(27)	0.517677	0.482323	0.999357	0.000643424	0.999962	3.76367e-05	0.000643424	0.999357	0.462995	1.92023	0.136221	1.52185	0.304232	1.26178	0.0895104	0	1	1	0	0	0	0	0	0	0	1	0	0	1	1	0	0	0	0	0	0	0	1	0	6.07450448187526e-23	1	1	0	0	0	0	0
48479	Cytochrome c oxidase subunit E	002111111111112101221111	0.333232	0.666768	0.989197	0.0108029	0.63998	0.36002	1	1.39452e-07	0.602579	1.9435	0.440596	0.346885	1.73711	5.60273	1.27015	1	0	1	0	4.02293e-10	0	4.02293e-10	0	0.00175662	-0.00175662	0.998243	0.00175662	1	0	1	0	4.02293e-10	0	4.02293e-10	0	0.00175662	-0.00175662	0.998243	0.00175662	0.998243	0.00175662	1	4.02293e-10	1.46709e-07	2.36044e-10	1.46473e-07	0.000205849
48484	Lipoxigenase	6210016(13)(12)440105(28)(33)(10)535727	0.0282996	0.9717	0.998341	0.00165865	0.99679	0.00321006	1.97339e-07	1	0.833343	1.92256	0.138903	1.5226	0.547315	1.26268	0.0912276	0	1	1	0	6.02525e-12	0	6.02525e-12	0.000391558	0	0.000391558	0.999608	0.000391558	0	1	1	0	6.02525e-12	0	6.02525e-12	0.000391558	0	0.000391558	0.999608	0.000391558	0.000391558	0.999608	1	6.02529e-12	2.76124e-09	2.5333e-12	2.75871e-09	5.77799e-05
48498	Tetracyclin repressor-like, C-terminal domain	000000010000000000000000	0.602686	0.397314	0.587327	0.412673	0.460304	0.539696	0.65929	0.34071	0.398662	2.864	0.592517	0.747464	0.533354	3.83162	0.792703	0	0	0	1	0	0.000252316	-0.000252316	0	0	0	0.999748	0.000252316	0	0	0	1	0	0.000252316	-0.000252316	0	0	0	0.999748	0.000252316	0.000251264	1.05245e-06	0.000252316	0.999748	0.000177163	2.51886e-07	0.000176911	3.79711e-07
48508	Nuclear receptor ligand-binding domain	0000045(20)8(31)(35)(279)(20)(18)(77)(42)(35)(19)(30)(71)(52)(54)(41)(49)	0.509357	0.490643	3.47477816389186e-23	1	1	1.00047054444038e-17	7.96292988715682e-78	1	0.469292	4.20929	0.136189	1.5226	0.308217	2.76453	0.089445	0	1	1	0	0	0	0	0	0	0	1	0	0	1	1	0	0	0	0	0	0	0	1	0	1.14393349746007e-24	1	1	0	0	0	0	0
48537	Phospholipase C/P1 nuclease	602110000000000000000010	0.251105	0.748895	0.550095	0.449905	0.0984878	0.901512	0.914869	0.0851314	0.66473	2.94928	0.898442	0.446976	1.48717	6.5983	2.01005	1	0	1	0	0.911812	0	0.911812	0	0.000229446	-0.000229446	0.0879582	0.912042	0	0	0	1	0	0.0881877	-0.0881877	0	0	0	0.911812	0.0881877	0.0879582	0.000229446	0.0881877	0.911812	0.0762596	3.48593e-07	0.0762592	8.70417e-05
48552	Serum albumin-like	000000000000000030146(14)(12)(10)	0.965157	0.0348429	0.836583	0.163417	0.869581	0.130419	0.0249498	0.97505	0.124354	2.29307	0.246462	1.49327	0.0832761	1.5356	0.165049	0	1	1	0	1.30113e-14	0	1.30113e-14	0.000610301	0	0.000610301	0.99939	0.000610301	0	1	1	0	1.30113e-14	0	1.30113e-14	0.000610301	0	0.000610301	0.99939	0.000610301	0.000610301	0.99939	1	1.29896e-14	6.95763e-11	7.97608951394704e-15	6.95683e-11	0.000455787
48557	L-aspartase-like	(14)7435668646356(10)944236553	0.54068	0.45932	0.093392	0.906608	0.60554	0.39446	0.999931	6.93214e-05	0.445587	3.99537	0.469715	0.346967	1.28424	11.5151	1.35378	0	1	1	0	0	0	0	6.52335e-09	0	6.52335e-09	1	6.52335e-09	0	1	1	0	0	0	0	6.52335e-09	0	6.52335e-09	1	6.52335e-09	6.52335e-09	1	1	0	3.83910812129883e-15	0	3.83910812129883e-15	3.52003e-09
48576	Terpenoid synthases	(64)(19)7658656663757(11)8356565(12)	0.561293	0.438707	0.0739261	0.926074	0.78249	0.21751	0.926074	0.0739261	0.429988	4.03996	0.320099	0.433801	0.991208	9.31292	0.737894	0	1	1	0	0	0	0	1.8444e-09	0	1.8444e-09	1	1.8444e-09	0	1	1	0	0	0	0	1.8444e-09	0	1.8444e-09	1	1.8444e-09	1.8444e-09	1	1	0	2.4134061856069e-15	0	2.4134061856069e-15	5.20535e-09
48592	GroEL equatorial domain-like	(25)(18)(10)99(13)(13)(19)(18)(12)(10)(10)8(12)(23)(20)(12)(13)7(11)(11)(14)(10)(12)	0.499223	0.500777	0.000271137	0.999729	0.836116	0.163884	0.999752	0.000248295	0.476961	4.20867	0.274758	0.347177	1.37383	12.1225	0.791405	0	1	1	0	0	0	0	0	0	0	1	0	0	1	1	0	0	0	0	0	0	0	1	0	4.31644769492369e-19	1	1	0	0	0	0	0
48600	Chorismate mutase II	301100000000000000000000	0.509948	0.490052	0.760684	0.239316	0.129694	0.870306	0.930584	0.0694157	0.468844	2.46692	0.872056	0.428498	1.09416	5.75713	2.03514	0	0	0	1	0	0.00021145	-0.00021145	0	0	0	0.999789	0.00021145	0	0	0	1	0	0.00021145	-0.00021145	0	0	0	0.999789	0.00021145	0.000210285	1.16484e-06	0.00021145	0.999789	0.000151589	2.00452e-07	0.000151389	4.70729e-07
48613	Heme oxygenase-like	(10)04100020220020210122221	0.434491	0.565509	0.390747	0.609253	0.0114595	0.988541	0.703848	0.296152	0.525948	3.31427	0.972027	0.695076	0.756677	4.76821	1.39845	0	1	1	0	1.75528e-08	0	1.75528e-08	0.191989	0	0.191989	0.808011	0.191989	1	0	1	0	1.75528e-08	0	1.75528e-08	0	0.808011	-0.808011	0.191989	0.808011	0.191989	0.808011	1	1.75528e-08	1.96416e-06	4.92279e-09	1.95924e-06	0.00461977
48619	Phospholipase A2, PLA2	7020006(19)(10)(19)1(10)(16)7(13)(23)(19)78(10)(12)(17)(11)(11)	0.00542927	0.994571	0.999987	1.27047e-05	0.999993	6.53042e-06	6.13092e-06	0.999994	0.850651	1.91879	0.136195	1.5226	0.558685	1.26021	0.0894491	0	1	1	0	0	0	0	1.71507e-09	0	1.71507e-09	1	1.71507e-09	0	1	1	0	0	0	0	1.71507e-09	0	1.71507e-09	1	1.71507e-09	1.71507e-09	1	1	0	3.46485589890382e-15	0	3.46485589890382e-15	1.94323e-09
48647	Fungal elicitin	000001000000000000000000	0.579856	0.420144	0.595097	0.404903	0.475154	0.524846	0.697937	0.302063	0.415939	2.8462	0.579961	0.702026	0.592484	4.05427	0.826124	0	0	0	1	0	0.000223295	-0.000223295	0	0	0	0.999777	0.000223295	0	0	0	1	0	0.000223295	-0.000223295	0	0	0	0.999777	0.000223295	0.000222387	9.07931e-07	0.000223295	0.999777	0.00015799	2.20448e-07	0.000157769	3.27602e-07
48652	Tetraspanin	00000(21)(16)(28)(19)(35)(60)(17)(19)(37)(37)(25)(35)(25)(19)(46)(35)(33)(26)(33)	0.00641752	0.993582	0.996037	0.00396308	1	1.63306e-10	1.71882e-13	1	0.849903	1.92784	0.136189	1.5226	0.558191	1.26614	0.089445	0	1	1	0	0	0	0	0	0	0	1	0	0	1	1	0	0	0	0	0	0	0	1	0	1.65466957676722e-17	1	1	0	0	0	0	0
48662	Ribosomal protein L39e	311111111111110101011211	0.760422	0.239578	0.998458	0.00154153	0.0930794	0.906921	1	9.32149e-10	0.279292	1.92229	0.903015	0.346885	0.805142	5.54157	2.60321	1	0	1	0	3.20806e-10	0	3.20806e-10	0	0.0160999	-0.0160999	0.9839	0.0160999	1	0	1	0	3.20806e-10	0	3.20806e-10	0	0.0160999	-0.0160999	0.9839	0.0160999	0.9839	0.0160999	1	3.20806e-10	7.21594e-08	2.38134e-10	7.19213e-08	0.000394594
48670	Transducin (heterotrimeric G protein), gamma chain	0111032424643567144(17)(11)(17)(10)(10)	0.0914942	0.908506	0.538388	0.461612	0.559889	0.440111	0.461921	0.538079	0.785519	2.97609	0.508315	0.979515	0.801948	3.03833	0.518945	0	1	1	0	0	0	0	9.77259e-14	0	9.77259e-14	1	9.77259e-14	0	1	1	0	0	0	0	9.77259e-14	0	9.77259e-14	1	9.77259e-14	9.77259e-14	1	1	0	0	0	0	9.91031e-14
48678	Moesin tail domain	000232122332022322296555	0.0678717	0.932128	0.743459	0.256541	0.278803	0.721197	0.997793	0.00220685	0.803396	2.50637	0.745981	0.34948	2.29883	7.17173	2.13455	0	1	1	0	0	0	0	1.5558e-08	0	1.5558e-08	1	1.5558e-08	0	1	1	0	0	0	0	1.5558e-08	0	1.5558e-08	1	1.5558e-08	1.5558e-08	1	1	0	8.62997080293455e-15	0	8.62997080293455e-15	1.23202e-08
48690	Epsilon subunit of mitochondrial F1F0-ATP synthase	111111002013120001000211	0.608341	0.391659	0.950473	0.0495273	0.0527982	0.947202	0.950117	0.0498833	0.394383	2.0322	0.937074	0.405534	0.972504	5.01118	2.31072	1	0	1	0	1.61222e-05	0	1.61222e-05	0	0.0154497	-0.0154497	0.984534	0.0154658	1	0	1	0	1.61222e-05	0	1.61222e-05	0	0.0154497	-0.0154497	0.984534	0.0154658	0.984534	0.0154497	0.999984	1.61222e-05	0.0022241	3.07623e-09	0.0022241	0.000780964
48695	Multiheme cytochromes	130000140001005200003001	0.0931253	0.906875	0.99766	0.00233986	0.00387902	0.996121	3.95336e-05	0.99996	0.784285	1.92412	0.978436	1.52256	0.51511	1.26374	0.642627	0	0	0	1	0	0.994671	-0.994671	0	0	0	0.00532858	0.994671	1	0	1	0	0.00532858	0	0.00532858	0	0.0741906	-0.0741906	0.920481	0.0795191	0.920481	0.0741906	0.994671	0.00532858	0.0120543	6.82265e-06	0.0120475	0.0193317
49299	PKD domain	0007575(22)(11)(24)4074(49)(52)(37)(13)(10)(36)(34)(35)(31)(31)	0.0173584	0.982642	0.997085	0.00291473	0.999982	1.8119e-05	1.62678e-13	1	0.841623	1.92544	0.136205	1.5226	0.552753	1.26457	0.0894551	0	1	1	0	0	0	0	0	0	0	1	0	0	1	1	0	0	0	0	0	0	0	1	0	5.28623420457406e-17	1	1	0	0	0	0	1.21288530976819e-15
49303	beta-Galactosidase/glucuronidase domain	91(10)95(14)162912233353343440	0.473096	0.526904	0.214126	0.785874	0.212984	0.787016	0.785925	0.214075	0.496733	3.71883	0.801633	0.598577	0.829856	6.21278	1.33923	0	1	1	0	6.16402e-07	0	6.16402e-07	0.0339158	0	0.0339158	0.966084	0.0339164	0	0	0	1	0	0.999999	-0.999999	0	0	0	6.16402e-07	0.999999	0.0339158	0.966084	0.999999	6.16402e-07	5.43591e-08	2.92693e-07	-2.38334e-07	0.000326876
49309	Transglutaminase, two C-terminal domains	00000602280082(13)8(11)65(18)(26)(18)(16)(22)	0.142094	0.857906	0.999888	0.000112178	0.999454	0.000545845	3.27787e-05	0.999967	0.747227	1.91902	0.136651	1.52256	0.490768	1.26038	0.0897504	0	1	1	0	0	0	0	3.45989e-12	0	3.45989e-12	1	3.45989e-12	0	1	1	0	0	0	0	3.45989e-12	0	3.45989e-12	1	3.45989e-12	3.45989e-12	1	1	0	0	0	0	1.61699e-11
49329	Cu,Zn superoxide dismutase-like	8949(16)9744(15)34(10)9(11)997173333	0.538819	0.461181	0.0916501	0.90835	0.155494	0.844506	0.908357	0.091643	0.446996	3.99936	0.850241	0.454632	0.983204	8.79693	1.87018	0	1	1	0	1.43713e-13	0	1.43713e-13	8.3614e-05	0	8.3614e-05	0.999916	8.3614e-05	0	1	1	0	1.43713e-13	0	1.43713e-13	8.3614e-05	0	8.3614e-05	0.999916	8.3614e-05	8.3614e-05	0.999916	1	1.43663e-13	1.12888e-10	5.8853e-14	1.12829e-10	1.88478e-05
49344	CBD9-like	019137(12)607040161(29)(10)300000	0.388725	0.611275	0.846863	0.153137	0.837694	0.162306	1.66273e-08	1	0.560583	2.26952	0.273423	1.5226	0.368174	1.49056	0.179576	0	0	0	1	0	0.00205851	-0.00205851	0	0	0	0.997941	0.00205851	0	0	0	1	0	0.00205851	-0.00205851	0	0	0	0.997941	0.00205851	0.00202584	3.26772e-05	0.00205851	0.997941	0.000811967	4.5791e-06	0.000807388	1.11827e-05
49348	Clathrin adaptor appendage domain	(12)5455655647465(13)5755(14)(10)(11)98	0.465016	0.534984	0.205075	0.794925	0.901664	0.0983362	0.999985	1.49369e-05	0.502848	3.73956	0.219335	0.346903	1.44954	10.7798	0.632267	0	1	1	0	0	0	0	0	0	0	1	0	0	1	1	0	0	0	0	0	0	0	1	0	3.56993163385139e-18	1	1	0	0	0	0	0
49354	PapD-like	(22)1123744556(115)35(13)965557647	0.0746841	0.925316	0.116422	0.883578	0.99989	0.000109896	1.5843821452982e-15	1	0.798241	3.94262	0.136282	1.5226	0.52426	2.58939	0.0895061	0	1	1	0	7.50234e-10	0	7.50234e-10	0.15214	0	0.15214	0.84786	0.15214	0	1	1	0	7.50234e-10	0	7.50234e-10	0.15214	0	0.15214	0.84786	0.15214	0.15214	0.84786	1	7.50234e-10	7.84381e-07	2.8277e-10	7.84098e-07	0.0321766
49363	Purple acid phosphatase, N-terminal domain	(23)82896181517215230111101	0.683383	0.316617	0.534075	0.465925	0.534338	0.465662	0.465926	0.534074	0.337593	2.98597	0.529919	0.974806	0.346318	3.06315	0.543615	0	0	0	1	0	0.999997	-0.999997	0	0	0	3.28487e-06	0.999997	1	0	1	0	3.28487e-06	0	3.28487e-06	0	0.00122961	-0.00122961	0.998767	0.00123289	0.998767	0.00122961	0.999997	3.28487e-06	1.7056e-06	8.33365e-07	8.72233e-07	0.000418011
49367	Superoxide reductase-like	000110000000000000000000	0.468151	0.531849	0.641157	0.358843	0.550789	0.449211	0.87884	0.12116	0.500475	2.7407	0.516009	0.489335	1.02277	5.60086	1.05451	0	0	0	1	0	9.90725e-05	-9.90725e-05	0	0	0	0.999901	9.90725e-05	0	0	0	1	0	9.90725e-05	-9.90725e-05	0	0	0	0.999901	9.90725e-05	9.87675e-05	3.05023e-07	9.90725e-05	0.999901	7.50416e-05	8.74978e-08	7.49541e-05	1.1234e-07
49373	Invasin/intimin cell-adhesion fragments	130022220101111121211334	0.34965	0.65035	0.722205	0.277795	0.00939418	0.990606	0.999949	5.0732e-05	0.590154	2.55506	0.973773	0.346945	1.701	7.36444	2.80671	0	1	1	0	3.78733e-13	0	3.78733e-13	0.00658976	0	0.00658976	0.99341	0.00658976	0	1	1	0	3.78733e-13	0	3.78733e-13	0.00658976	0	0.00658976	0.99341	0.00658976	0.00658976	0.99341	1	3.78697e-13	1.04076e-09	2.79076e-13	1.04048e-09	0.00573704
49384	Carbohydrate-binding domain	0(28)03(11)2030(11)10000043000000	0.0228527	0.977147	0.00708826	0.992912	0.398368	0.601632	9.96474e-11	1	0.837465	4.19305	0.644885	1.5226	0.550022	2.75387	0.423541	0	0	0	1	0	0.00390575	-0.00390575	0	0	0	0.996094	0.00390575	0	0	0	1	0	0.00390575	-0.00390575	0	0	0	0.996094	0.00390575	0.00387468	3.10707e-05	0.00390575	0.996094	0.00292091	4.42239e-06	0.00291649	1.07883e-05
49401	Bacterial adhesins	000002000000000000000000	0.611333	0.388667	0.52092	0.47908	0.484308	0.515692	0.576747	0.423253	0.392118	3.01611	0.57222	0.844512	0.464314	3.57142	0.677575	0	0	0	1	0	0.000285018	-0.000285018	0	0	0	0.999715	0.000285018	0	0	0	1	0	0.000285018	-0.000285018	0	0	0	0.999715	0.000285018	0.000283766	1.25124e-06	0.000285018	0.999715	0.000199983	2.85937e-07	0.000199697	4.51425e-07
49410	Alpha-macroglobulin receptor domain	000000224(14)91679(14)743(11)(23)(16)(10)9	0.644873	0.355127	0.998543	0.00145709	0.997647	0.00235274	0.00143888	0.998561	0.366737	1.9221	0.138179	1.52091	0.241129	1.26378	0.0908525	0	1	1	0	0	0	0	3.87115e-09	0	3.87115e-09	1	3.87115e-09	0	1	1	0	0	0	0	3.87115e-09	0	3.87115e-09	1	3.87115e-09	3.87115e-09	1	1	0	0	0	0	2.06088e-09
49417	p53-like transcription factors	09368(18)(15)(25)(15)(21)(32)(29)(24)(20)(56)(21)(26)(18)(19)(59)(45)(44)(34)(42)	0.0419952	0.958005	1	1.64953e-07	1	9.58731e-08	1.51696e-07	1	0.822979	1.91876	0.136189	1.5226	0.540508	1.26018	0.0894451	0	1	1	0	0	0	0	0	0	0	1	0	0	1	1	0	0	0	0	0	0	0	1	0	8.20237807325269e-28	1	1	0	0	0	0	0
49441	Cytochrome f, large domain	100000000000000000000000	0.705962	0.294038	0.723669	0.276331	0.285508	0.714492	0.864004	0.135996	0.320506	2.5517	0.740312	0.506778	0.632438	5.03515	1.46082	0	0	0	1	0	0.000137035	-0.000137035	0	0	0	0.999863	0.000137035	0	0	0	1	0	0.000137035	-0.000137035	0	0	0	0.999863	0.000137035	0.000136541	4.93578e-07	0.000137035	0.999863	9.83905e-05	1.31193e-07	9.82594e-05	1.80278e-07
49447	Second domain of Mu2 adaptin subunit (ap50) of ap2 adaptor	(14)6456(13)8(10)866685(10)(10)857(12)(12)(12)(10)(11)	0.426795	0.573205	0.14108	0.85892	0.892301	0.107699	0.999993	7.3139e-06	0.531772	3.88614	0.227252	0.346894	1.53295	11.2027	0.655104	0	1	1	0	0	0	0	0	0	0	1	0	0	1	1	0	0	0	0	0	0	0	1	0	1.1572146567198e-20	1	1	0	0	0	0	0
49452	Starch-binding domain-like	(19)93131335(17)22198563376(13)64	0.630026	0.369974	0.629712	0.370288	0.616738	0.383262	0.370288	0.629712	0.377973	2.76692	0.460248	1.08725	0.347641	2.54488	0.423314	0	1	1	0	0	0	0	7.5397e-08	0	7.5397e-08	1	7.5397e-08	0	1	1	0	0	0	0	7.5397e-08	0	7.5397e-08	1	7.5397e-08	7.5397e-08	1	1	0	2.77187e-14	0	2.77187e-14	5.96068e-08
49464	Carboxypeptidase regulatory domain-like	2106438(11)753376(16)(10)(21)44(16)(13)(18)(14)(13)	0.0738844	0.926116	0.73714	0.26286	0.738791	0.261209	0.262861	0.737139	0.798846	2.52085	0.357048	1.21355	0.65827	2.07724	0.294217	0	1	1	0	0	0	0	1.6496e-14	0	1.6496e-14	1	1.6496e-14	0	1	1	0	0	0	0	1.6496e-14	0	1.6496e-14	1	1.6496e-14	1.6496e-14	1	1	0	0	0	0	3.43046e-14
49468	VHL	000000102111111111101211	0.253055	0.746945	0.978105	0.0218946	0.263349	0.736651	0.999997	3.08599e-06	0.663254	1.96891	0.759048	0.346889	1.91201	5.67591	2.18816	1	0	1	0	9.9546e-10	0	9.9546e-10	0	0.0143132	-0.0143132	0.985687	0.0143132	1	0	1	0	9.9546e-10	0	9.9546e-10	0	0.0143132	-0.0143132	0.985687	0.0143132	0.985687	0.0143132	1	9.9546e-10	3.46212e-07	5.92572e-10	3.45619e-07	0.000498423
49472	Transthyretin (synonym: prealbumin)	311000110012010110022231	0.647854	0.352146	0.988156	0.0118436	3.32145e-05	0.999967	0.999377	0.000623052	0.364481	1.94589	0.981688	0.347618	1.04851	5.59778	2.82404	0	1	1	0	2.71974e-11	0	2.71974e-11	0.0100837	0	0.0100837	0.989916	0.0100837	1	0	1	0	2.71974e-11	0	2.71974e-11	0	0.989916	-0.989916	0.0100837	0.989916	0.0100837	0.989916	1	2.71975e-11	5.55747e-09	7.77425e-12	5.5497e-09	0.000232267
49478	Cna protein B-type domain	130200101110012101100000	0.637968	0.362032	0.972862	0.0271377	0.000180733	0.999819	0.99895	0.0010499	0.371962	1.98092	0.981563	0.34812	1.06849	5.69034	2.81961	0	0	0	1	0	0.000256252	-0.000256252	0	0	0	0.999744	0.000256252	0	0	0	1	0	0.000256252	-0.000256252	0	0	0	0.999744	0.000256252	0.000255923	3.28922e-07	0.000256252	0.999744	6.21112e-05	1.2584e-06	6.08528e-05	1.57588e-07
49482	Aromatic compound dioxygenase	004001000000000030000000	0.438654	0.561346	0.456137	0.543863	0.492801	0.507199	0.369012	0.630988	0.522798	3.16449	0.56504	1.08875	0.480182	2.90654	0.51898	0	0	0	1	0	0.00208777	-0.00208777	0	0	0	0.997912	0.00208777	0	0	0	1	0	0.00208777	-0.00208777	0	0	0	0.997912	0.00208777	0.00206779	1.9981e-05	0.00208777	0.997912	0.00123952	2.6443e-06	0.00123687	8.33584e-06
49493	HSP40/DnaJ peptide-binding domain	(57)(10)(10)(13)(15)(17)(11)(20)(17)(11)(14)(10)(10)(16)(14)(14)(13)(10)(12)(24)(20)(17)(16)(19)	0.475998	0.524002	0.000717415	0.999283	0.982908	0.0170924	0.999283	0.000717406	0.494537	4.20764	0.150641	0.347729	1.42219	12.1004	0.433215	0	1	1	0	0	0	0	0	0	0	1	0	0	1	1	0	0	0	0	0	0	0	1	0	6.57877547807431e-22	1	1	0	0	0	0	0
49503	Cupredoxins	(187)3(38)(14)(24)(77)0(12)(29)(43)482(20)(34)(45)(72)(35)9(39)(32)(45)(43)(37)	0.0648196	0.93518	6.31602e-09	1	0.999984	1.61562e-05	5.65836774418595e-41	1	0.805706	4.20929	0.136203	1.5226	0.529163	2.76453	0.089454	0	1	1	0	0	0	0	0	0	0	1	0	0	1	1	0	0	0	0	0	0	0	1	0	5.22790663563217e-18	1	1	0	0	0	0	0
49584	Periplasmic chaperone C-domain	000001000000000000000000	0.579856	0.420144	0.595097	0.404903	0.475154	0.524846	0.697937	0.302063	0.415939	2.8462	0.579961	0.702026	0.592484	4.05427	0.826124	0	0	0	1	0	0.000223295	-0.000223295	0	0	0	0.999777	0.000223295	0	0	0	1	0	0.000223295	-0.000223295	0	0	0	0.999777	0.000223295	0.000222387	9.07931e-07	0.000223295	0.999777	0.00015799	2.20448e-07	0.000157769	3.27602e-07
49590	PHL pollen allergen	(42)40000000200005000000000	0.389784	0.610216	0.95031	0.0496902	0.124658	0.875342	0.00354303	0.996457	0.559781	2.03258	0.876314	1.51844	0.368656	1.3386	0.577116	0	0	0	1	0	0.0072084	-0.0072084	0	0	0	0.992792	0.0072084	0	0	0	1	0	0.0072084	-0.0072084	0	0	0	0.992792	0.0072084	0.00713909	6.93123e-05	0.0072084	0.992792	0.00413982	9.28281e-06	0.00413053	2.8885e-05
49594	Rab geranylgeranyltransferase alpha-subunit, insert domain	000000000100002010011101	0.369159	0.630841	0.901698	0.0983018	0.0173547	0.982645	0.746342	0.253658	0.57539	2.14392	0.967042	0.645116	0.891917	3.32331	1.49902	0	0	0	1	0	0.999998	-0.999998	0	0	0	2.49993e-06	0.999998	1	0	1	0	2.49993e-06	0	2.49993e-06	0	0.0162223	-0.0162223	0.983775	0.0162248	0.983775	0.0162223	0.999998	2.49993e-06	3.9643e-06	7.88063e-07	3.17624e-06	0.00269107
49606	Neurophysin II	000000000110001220122220	0.226788	0.773212	0.856391	0.143609	0.00267578	0.997324	0.994047	0.00595269	0.683132	2.2477	0.979454	0.353884	1.93039	6.35152	2.76773	0	1	1	0	4.12232e-07	0	4.12232e-07	0.0717443	0	0.0717443	0.928255	0.0717447	0	0	0	1	0	1	-1	0	0	0	4.12232e-07	1	0.0717443	0.928255	1	4.12232e-07	2.28659e-08	2.93673e-07	-2.70807e-07	0.000448415
49695	gamma-Crystallin-like	021000010000000061(14)(44)(70)(21)(18)(15)	0.253182	0.746818	1.3631e-06	0.999999	0.998874	0.00112553	8.04703251302402e-22	1	0.663158	4.20928	0.137141	1.5226	0.435542	2.76453	0.09007	0	1	1	0	0	0	0	1.08514e-10	0	1.08514e-10	1	1.08514e-10	0	1	1	0	0	0	0	1.08514e-10	0	1.08514e-10	1	1.08514e-10	1.08514e-10	1	1	0	0	0	0	3.38336e-10
49723	Lipase/lipooxygenase domain (PLAT/LH2 domain)	(15)00(22)(19)1(38)(71)(57)(68)(40)634(126)(66)(159)(22)(33)(36)(37)(40)(20)(35)	0.0631597	0.93684	1.50476e-13	1	1	1.36587e-09	6.16564863091206e-55	1	0.806962	4.20929	0.136189	1.5226	0.529988	2.76453	0.089445	0	1	1	0	0	0	0	1.65971834745005e-15	0	1.65971834745005e-15	1	1.65971834745005e-15	0	1	1	0	0	0	0	1.65971834745005e-15	0	1.65971834745005e-15	1	1.65971834745005e-15	1.65971834745005e-15	1	1	0	0	0	0	2.65355e-14
49742	PHM/PNGase F	00031(25)(17)(19)5(32)6648(24)9(61)(23)(14)76668	0.354197	0.645803	0.59458	0.40542	0.999988	1.23393e-05	1.0285240859528e-15	1	0.586712	2.84738	0.1362	1.5226	0.385335	1.87008	0.0894519	0	1	1	0	1.22038e-11	0	1.22038e-11	0.0217254	0	0.0217254	0.978275	0.0217254	0	1	1	0	1.22038e-11	0	1.22038e-11	0.0217254	0	0.0217254	0.978275	0.0217254	0.0217254	0.978275	1	1.22038e-11	2.42067e-08	4.73452e-12	2.4202e-08	0.00605401
49758	Calpain large subunit, middle domain (domain III)	5732345669(13)973(11)5(15)59(20)(20)(19)(13)(14)	0.28528	0.71472	0.0796084	0.920392	0.596137	0.403863	0.920396	0.0796044	0.638867	4.02694	0.477666	0.440478	1.4504	9.14222	1.08443	0	1	1	0	0	0	0	0	0	0	1	0	0	1	1	0	0	0	0	0	0	0	1	0	1.86741235647109e-17	1	1	0	0	0	0	0
49764	HSP20-like chaperones	(66)(31)88(17)(18)(12)(35)(70)(25)(24)(23)(27)(21)(35)(20)(21)(19)9(27)(30)(32)(25)(25)	0.386744	0.613256	1	4.66676e-08	1	1.17265e-08	1.26953e-08	1	0.562082	1.91876	0.136189	1.5226	0.369158	1.26018	0.089445	0	1	1	0	0	0	0	0	0	0	1	0	0	1	1	0	0	0	0	0	0	0	1	0	2.53218092097235e-19	1	1	0	0	0	0	0
49777	PEBP-like	8231121304767977(14)3113323	0.229315	0.770685	0.0815736	0.918426	0.111179	0.888821	0.919234	0.0807657	0.68122	4.02244	0.887711	0.441843	1.54177	9.10378	2.00911	0	1	1	0	3.11015e-11	0	3.11015e-11	0.0134574	0	0.0134574	0.986543	0.0134574	0	1	1	0	3.11015e-11	0	3.11015e-11	0.0134574	0	0.0134574	0.986543	0.0134574	0.0134574	0.986543	1	3.11016e-11	1.59941e-08	1.17812e-11	1.59823e-08	0.00167872
49842	TNF-like	01050017(20)(16)(16)121(37)(20)(63)(11)(20)(59)(38)(76)(38)(37)	0.107179	0.892821	0.0137563	0.986244	0.999949	5.11761e-05	2.7124258591155e-26	1	0.773649	4.17778	0.136233	1.5226	0.50811	2.74384	0.0894734	0	1	1	0	0	0	0	0	0	0	1	0	0	1	1	0	0	0	0	0	0	0	1	0	6.48362214029611e-22	1	1	0	0	0	0	0
49863	Hyaluronate lyase-like, C-terminal domain	000100011000000000000000	0.110866	0.889134	0.671359	0.328641	0.473632	0.526368	0.90886	0.0911404	0.770859	2.67152	0.581247	0.454041	1.69778	5.88388	1.28017	0	0	0	1	0	0.00026112	-0.00026112	0	0	0	0.999739	0.00026112	0	0	0	1	0	0.00026112	-0.00026112	0	0	0	0.999739	0.00026112	0.000259493	1.62746e-06	0.00026112	0.999739	0.000186019	2.50604e-07	0.000185768	6.61735e-07
49870	Osmotin, thaumatin-like protein	(32)21000000006000000000000	0.696384	0.303616	0.848602	0.151398	0.343565	0.656435	0.0834385	0.916562	0.327754	2.26554	0.691223	1.4245	0.230083	1.59041	0.485238	0	0	0	1	0	0.00230139	-0.00230139	0	0	0	0.997699	0.00230139	0	0	0	1	0	0.00230139	-0.00230139	0	0	0	0.997699	0.00230139	0.00228262	1.87693e-05	0.00230139	0.997699	0.0015069	2.47224e-06	0.00150443	7.55799e-06
49879	SMAD/FHA domain	(28)(26)(10)(16)(27)(30)(25)(35)(30)(33)(24)(23)(19)(27)(79)(50)(39)(29)(20)(62)(55)(65)(42)(45)	0.345429	0.654571	0.999731	0.000269165	0.999731	0.000269156	0.000269165	0.999731	0.593348	1.91938	0.136417	1.52229	0.389774	1.26085	0.0896131	0	1	1	0	0	0	0	0	0	0	1	0	0	1	1	0	0	0	0	0	0	0	1	0	8.41866726202081e-36	1	1	0	0	0	0	0
49998	Amine oxidase catalytic domain	(10)02000040900000070233314	0.268344	0.731656	0.994103	0.00589721	0.0996065	0.900393	0.000244525	0.999755	0.651684	1.93227	0.897496	1.52232	0.428087	1.26929	0.58956	1	0	1	0	2.25331e-09	0	2.25331e-09	0	0.968236	-0.968236	0.0317644	0.968236	0	1	1	0	2.25331e-09	0	2.25331e-09	0.0317644	0	0.0317644	0.968236	0.0317644	0.0317644	0.968236	1	2.25331e-09	4.55698e-07	6.8265e-10	4.55016e-07	0.002161
50022	ISP domain	(13)15239463633(10)4(13)5(11)4288355	0.397174	0.602826	0.0189596	0.98104	0.086699	0.913301	0.981287	0.018713	0.554188	4.16586	0.90841	0.368886	1.50233	11.2931	2.46257	0	1	1	0	0	0	0	1.21228e-07	0	1.21228e-07	1	1.21228e-07	0	1	1	0	0	0	0	1.21228e-07	0	1.21228e-07	1	1.21228e-07	1.21228e-07	1	1	1.11022302462516e-16	2.68088e-13	0	2.68088e-13	1.22427e-07
50084	Myosin S1 fragment, N-terminal domain	011000040010011010256221	0.0481064	0.951894	0.963671	0.0363287	0.419965	0.580035	0.0382321	0.961768	0.818354	2.00197	0.626624	1.47765	0.55382	1.35483	0.424067	0	1	1	0	1.14085e-08	0	1.14085e-08	0.158891	0	0.158891	0.841109	0.158891	1	0	1	0	1.14085e-08	0	1.14085e-08	0	0.841109	-0.841109	0.158891	0.841109	0.158891	0.841109	1	1.14085e-08	1.57117e-06	3.40266e-09	1.56777e-06	0.00240007
50090	Electron transport accessory proteins	400110000000000000000000	0.368926	0.631074	0.6289	0.3711	0.265609	0.734391	0.922451	0.0775488	0.575566	2.76877	0.757137	0.438061	1.3139	6.32052	1.72838	0	0	0	1	0	0.000147852	-0.000147852	0	0	0	0.999852	0.000147852	0	0	0	1	0	0.000147852	-0.000147852	0	0	0	0.999852	0.000147852	0.000147338	5.13848e-07	0.000147852	0.999852	0.000112083	1.29163e-07	0.000111954	1.99644e-07
50104	Translation proteins SH3-like domain	(44)(14)(12)9(11)(18)(14)(14)(22)(12)(12)(12)(12)(11)(37)(14)(14)(11)7(13)(12)(15)9(14)	0.4961	0.5039	0.00856453	0.991435	0.80074	0.19926	0.991435	0.00856453	0.479324	4.18967	0.304669	0.356955	1.34281	11.7373	0.853522	0	1	1	0	0	0	0	0	0	0	1	0	0	1	1	0	0	0	0	0	0	0	1	0	6.94718701696075e-18	1	1	0	0	0	0	0
50122	DNA-binding domain of retroviral integrase	000000000000000000000100	0.639552	0.360448	0.569468	0.430532	0.450113	0.549887	0.597506	0.402494	0.370763	2.90491	0.601134	0.820105	0.452093	3.54212	0.732996	0	0	0	1	0	0.0278583	-0.0278583	0	0	0	0.972142	0.0278583	0	0	0	1	0	0.0278583	-0.0278583	0	0	0	0.972142	0.0278583	0.0275655	0.000292766	0.0278583	0.972142	0.000184415	0.00010721	7.7205e-05	0.000118575
50129	GroES-like	(91)(62)(36)(14)(12)(32)(28)(14)(21)(25)(11)(18)(23)(13)(56)(36)(54)(21)7(26)(43)(30)(26)(26)	0.632815	0.367185	1	3.37838e-07	1	1.4941e-10	3.86631e-11	1	0.375862	1.91876	0.136189	1.5226	0.246855	1.26018	0.089445	0	1	1	0	0	0	0	0	0	0	1	0	0	1	1	0	0	0	0	0	0	0	1	0	4.83047205918753e-19	1	1	0	0	0	0	0
50182	Sm-like ribonucleoproteins	(71)(20)(21)(16)(17)(22)(19)(19)(24)(20)(20)(19)(16)(19)(28)(20)(16)(14)9(20)(20)(33)(16)(16)	0.533571	0.466429	0.228095	0.771905	0.778208	0.221792	0.771905	0.228095	0.450967	3.68683	0.32372	0.615061	0.733207	5.99425	0.526322	0	1	1	0	0	0	0	0	0	0	1	0	0	1	1	0	0	0	0	0	0	0	1	0	1.44287983676604e-19	1	1	0	0	0	0	0
50193	Ribosomal protein L14	822114223231123211222222	0.560954	0.439046	0.921486	0.0785136	0.157835	0.842165	1	3.61033e-07	0.430244	2.0986	0.848262	0.346886	1.24031	6.04982	2.44537	0	1	1	0	3.42981e-14	0	3.42981e-14	0.00115953	0	0.00115953	0.99884	0.00115953	0	1	1	0	3.42981e-14	0	3.42981e-14	0.00115953	0	0.00115953	0.99884	0.00115953	0.00115953	0.99884	1	3.43059e-14	3.36091e-11	2.50481e-14	3.35841e-11	0.000153775
50199	Staphylococcal nuclease	(17)56567677856557(10)76557923	0.50889	0.49111	0.302787	0.697213	0.198529	0.801471	0.99979	0.000210389	0.469645	3.51574	0.813854	0.347133	1.35293	10.128	2.34451	0	1	1	0	0	0	0	1.55678e-08	0	1.55678e-08	1	1.55678e-08	0	1	1	0	0	0	0	1.55678e-08	0	1.55678e-08	1	1.55678e-08	1.55678e-08	1	1	0	3.75324153482138e-15	0	3.75324153482138e-15	1.6925e-09
50242	TIMP-like	0000005(16)373453(17)(29)(13)(12)7(30)(30)(33)(18)(21)	0.283852	0.716148	0.99985	0.000150026	0.999989	1.05258e-05	7.1605e-07	0.999999	0.639948	1.9191	0.136198	1.5226	0.420299	1.26041	0.0894509	0	1	1	0	0	0	0	4.04437e-14	0	4.04437e-14	1	4.04437e-14	0	1	1	0	0	0	0	4.04437e-14	0	4.04437e-14	1	4.04437e-14	4.04437e-14	1	1	0	0	0	0	1.37355e-13
50249	Nucleic acid-binding proteins	(225)(77)(74)(64)(73)(146)(75)(104)(98)(91)(76)(72)(67)(68)(146)(135)(79)(70)(117)(106)(93)(105)(90)(85)	0.508335	0.491665	1	1.00671e-08	1	4.99903913328476e-24	9.06227e-11	1	0.470065	1.91876	0.136189	1.5226	0.308724	1.26018	0.089445	0	1	1	0	0	0	0	0	0	0	1	0	0	1	1	0	0	0	0	0	0	0	1	0	1.18037279894727e-59	1	1	0	0	0	0	0
50324	Inorganic pyrophosphatase	612111223111113111132222	0.363216	0.636784	0.960702	0.0392976	0.979415	0.0205853	1	8.36927e-09	0.579887	2.00877	0.153595	0.346885	1.6717	5.79088	0.442783	0	1	1	0	1.90159e-14	0	1.90159e-14	0.0009402	0	0.0009402	0.99906	0.0009402	0	1	1	0	1.90159e-14	0	1.90159e-14	0.0009402	0	0.0009402	0.99906	0.0009402	0.0009402	0.99906	1	1.89848e-14	2.10399e-11	1.38755e-14	2.10261e-11	0.000210857
50331	MOP-like	000007011000000000000000	0.521601	0.478399	0.572472	0.427528	0.382093	0.617907	0.35391	0.64609	0.460026	2.89802	0.658646	1.1065	0.415746	2.61908	0.595249	0	0	0	1	0	0.00165829	-0.00165829	0	0	0	0.998342	0.00165829	0	0	0	1	0	0.00165829	-0.00165829	0	0	0	0.998342	0.00165829	0.00164479	1.34951e-05	0.00165829	0.998342	0.00108396	1.78126e-06	0.00108218	5.46741e-06
50341	CheW-like	000000010000000000000000	0.602686	0.397314	0.587327	0.412673	0.460304	0.539696	0.65929	0.34071	0.398662	2.864	0.592517	0.747464	0.533354	3.83162	0.792703	0	0	0	1	0	0.000252316	-0.000252316	0	0	0	0.999748	0.000252316	0	0	0	1	0	0.000252316	-0.000252316	0	0	0	0.999748	0.000252316	0.000251264	1.05245e-06	0.000252316	0.999748	0.000177163	2.51886e-07	0.000176911	3.79711e-07
50346	PRC-barrel domain	200110022121111110163323	0.17137	0.82863	0.884568	0.115432	0.0837944	0.916206	0.999975	2.45625e-05	0.725071	2.18316	0.910866	0.346914	2.09006	6.29309	2.62562	0	1	1	0	8.91912283152966e-15	0	8.91912283152966e-15	3.90875e-05	0	3.90875e-05	0.999961	3.90875e-05	0	1	1	0	8.91912283152966e-15	0	8.91912283152966e-15	3.90875e-05	0	3.90875e-05	0.999961	3.90875e-05	3.90875e-05	0.999961	1	8.88178419700125e-15	6.94901e-12	5.6018182113043e-15	6.9434e-12	1.17232e-05
50353	Cytokine	2002131(17)642233(29)3(13)(10)9(33)(27)(35)(21)(27)	0.0116822	0.988318	1	1.5792e-07	1	4.37169e-07	1.25648e-07	1	0.845919	1.91876	0.13619	1.5226	0.555574	1.26018	0.0894453	0	1	1	0	0	0	0	0	0	0	1	0	0	1	1	0	0	0	0	0	0	0	1	0	2.48289651547918e-19	1	1	0	0	0	0	0
50370	Ricin B-like lectins	3(20)2(25)(22)6(10)(17)(13)(18)(36)98(15)(24)(17)(35)(17)(15)(28)(24)(33)(27)(26)	0.284629	0.715371	0.999993	7.2623e-06	0.999994	6.39915e-06	6.89887e-06	0.999993	0.63936	1.91878	0.136195	1.5226	0.419914	1.2602	0.0894491	0	1	1	0	0	0	0	0	0	0	1	0	0	1	1	0	0	0	0	0	0	0	1	0	1.2838405373599e-18	1	1	0	0	0	0	0
50386	STI-like	700000000000000000000000	0.841959	0.158041	0.458619	0.541381	0.184183	0.815817	0.655091	0.344909	0.217587	3.15881	0.825985	0.752401	0.28919	4.19831	1.0978	0	0	0	1	0	0.000358979	-0.000358979	0	0	0	0.999641	0.000358979	0	0	0	1	0	0.000358979	-0.000358979	0	0	0	0.999641	0.000358979	0.000357423	1.55616e-06	0.000358979	0.999641	0.000237579	3.79449e-07	0.0002372	5.75798e-07
50405	Actin-crosslinking proteins	9719(11)525(32)5(10)4555(12)340(21)9(18)4(10)	0.565896	0.434104	0.99983	0.000170477	0.999574	0.000425815	3.72819e-06	0.999996	0.426504	1.91915	0.136549	1.5226	0.280116	1.26044	0.0896817	0	1	1	0	0	0	0	7.85836e-08	0	7.85836e-08	1	7.85836e-08	0	1	1	0	0	0	0	7.85836e-08	0	7.85836e-08	1	7.85836e-08	7.85836e-08	1	1	2.22044604925031e-16	2.15394e-13	0	2.15394e-13	2.66315e-08
50447	Translation proteins	(68)(27)(22)(21)(26)(38)(30)(32)(35)(31)(25)(26)(24)(25)(49)(25)(37)(25)(19)(33)(27)(30)(26)(27)	0.471039	0.528961	0.0035117	0.996488	0.997157	0.00284298	0.996488	0.0035117	0.498289	4.20124	0.138593	0.351014	1.41957	11.9689	0.394836	0	1	1	0	0	0	0	0	0	0	1	0	0	1	1	0	0	0	0	0	0	0	1	0	1.82719989992585e-27	1	1	0	0	0	0	0
50465	EF-Tu/eEF-1alpha/eIF2-gamma C-terminal domain	(18)7766(10)9(11)888998(19)8(17)(10)4(15)9(10)78	0.470952	0.529048	0.00224051	0.997759	0.542725	0.457275	0.999741	0.00025938	0.498355	4.20416	0.522827	0.34719	1.4354	12.1091	1.50588	0	1	1	0	0	0	0	0	0	0	1	0	0	1	1	0	0	0	0	0	0	0	1	0	1.77261855931072e-16	1	1	0	0	0	0	0
50475	FMN-binding split barrel	(15)28336232211047252123323	0.557578	0.442422	0.0100772	0.989923	0.0137368	0.986263	0.998855	0.00114472	0.432799	4.1862	0.970101	0.348231	1.24285	12.0213	2.7858	0	1	1	0	1.5649e-13	0	1.5649e-13	0.000332535	0	0.000332535	0.999667	0.000332535	0	1	1	0	1.5649e-13	0	1.5649e-13	0.000332535	0	0.000332535	0.999667	0.000332535	0.000332535	0.999667	1	1.56541e-13	9.01357e-11	7.10515e-14	9.00646e-11	6.53042e-05
50486	FMT C-terminal domain-like	200003455121425452233432	0.0454787	0.954521	0.485131	0.514869	0.128124	0.871876	0.98948	0.0105203	0.820343	3.09808	0.873384	0.359254	2.28346	8.62365	2.4311	0	1	1	0	1.62037e-12	0	1.62037e-12	0.00028782	0	0.00028782	0.999712	0.00028782	0	1	1	0	1.62037e-12	0	1.62037e-12	0.00028782	0	0.00028782	0.999712	0.00028782	0.00028782	0.999712	1	1.62037e-12	7.19672e-10	7.2319e-13	7.18949e-10	5.12129e-05
50615	N-terminal domain of alpha and beta subunits of F1 ATP synthase	933335424333568344154343	0.568169	0.431831	0.847339	0.152661	0.824647	0.175353	0.999999	1.18249e-06	0.424784	2.26843	0.284455	0.346887	1.22456	6.53941	0.820023	0	1	1	0	0	0	0	5.50939e-08	0	5.50939e-08	1	5.50939e-08	0	1	1	0	0	0	0	5.50939e-08	0	5.50939e-08	1	5.50939e-08	5.50939e-08	1	1	0	7.79201264073356e-15	0	7.79201264073356e-15	3.74449e-08
50621	Alanine racemase C-terminal domain-like	231344(13)3631272(14)226443333	0.463905	0.536095	0.00607868	0.993921	0.946475	0.0535251	0.993925	0.00607533	0.503688	4.19536	0.181446	0.354028	1.42274	11.8504	0.512519	0	1	1	0	1.31309e-13	0	1.31309e-13	3.14627e-05	0	3.14627e-05	0.999969	3.14627e-05	0	1	1	0	1.31309e-13	0	1.31309e-13	3.14627e-05	0	3.14627e-05	0.999969	3.14627e-05	3.14627e-05	0.999969	1	1.31339e-13	1.06012e-10	5.00904e-14	1.05962e-10	9.70733e-06
50630	Acid proteases	(83)(24)(20)54(72)(13)(17)(24)(24)(35)(25)(10)(14)(22)(70)8438(28)(20)(19)(14)	0.460788	0.539212	0.876857	0.123143	0.999191	0.000809165	4.13673346873023e-20	1	0.506047	2.20082	0.136873	1.5226	0.332357	1.44543	0.0898944	0	1	1	0	0	0	0	2.87745e-07	0	2.87745e-07	1	2.87745e-07	0	1	1	0	0	0	0	2.87745e-07	0	2.87745e-07	1	2.87745e-07	2.87745e-07	1	1	1.11022302462516e-16	8.287e-13	0	8.287e-13	9.51551e-07
50677	ValRS/IleRS/LeuRS editing domain	96556865655576(10)965266(16)45	0.512847	0.487153	0.0824376	0.917562	0.236656	0.763344	0.999562	0.00043768	0.466651	4.02046	0.781617	0.3474	1.34327	11.573	2.24991	0	1	1	0	0	0	0	3.67442e-11	0	3.67442e-11	1	3.67442e-11	0	1	1	0	0	0	0	3.67442e-11	0	3.67442e-11	1	3.67442e-11	3.67442e-11	1	1	0	0	0	0	2.12241e-11
50685	Barwin-like endoglucanases	(45)(11)5000040400108000000000	0.333567	0.666433	0.826971	0.173029	0.208321	0.791679	1.31434e-06	0.999999	0.602325	2.31509	0.805575	1.5226	0.395589	1.52048	0.529078	0	0	0	1	0	0.00736869	-0.00736869	0	0	0	0.992631	0.00736869	0	0	0	1	0	0.00736869	-0.00736869	0	0	0	0.992631	0.00736869	0.0072913	7.73901e-05	0.00736869	0.992631	0.00336507	1.22924e-05	0.00335277	3.2434e-05
50692	ADC-like	534224223234045333243445	0.500441	0.499559	0.947219	0.0527806	0.180111	0.819889	0.999998	1.85931e-06	0.476039	2.03965	0.829428	0.346887	1.37231	5.87988	2.39106	0	1	1	0	0	0	0	5.38961e-09	0	5.38961e-09	1	5.38961e-09	0	1	1	0	0	0	0	5.38961e-09	0	5.38961e-09	1	5.38961e-09	5.38961e-09	1	1	0	2.02946112747703e-15	0	2.02946112747703e-15	5.92688e-09
50715	Ribosomal protein L25-like	732123233222226222022222	0.580091	0.419909	0.99891	0.00109034	0.612752	0.387248	1	1.46623e-08	0.415762	1.92126	0.463617	0.346885	1.19856	5.53859	1.33652	0	1	1	0	3.06847504193109e-15	0	3.06847504193109e-15	2.29676e-05	0	2.29676e-05	0.999977	2.29676e-05	0	1	1	0	3.06847504193109e-15	0	3.06847504193109e-15	2.29676e-05	0	2.29676e-05	0.999977	2.29676e-05	2.29676e-05	0.999977	1	3.10862446895044e-15	2.72047e-12	2.4248306331323e-15	2.71805e-12	8.94352e-06
50723	Core binding factor beta, CBF	000001111111122111101111	0.284758	0.715242	0.992656	0.00734443	0.730929	0.269071	1	2.16732e-07	0.639262	1.93558	0.363696	0.346885	1.84286	5.57989	1.04846	1	0	1	0	7.91621e-10	0	7.91621e-10	0	0.000269249	-0.000269249	0.999731	0.00026925	1	0	1	0	7.91621e-10	0	7.91621e-10	0	0.000269249	-0.000269249	0.999731	0.00026925	0.999731	0.000269249	1	7.91621e-10	4.72831e-07	2.71488e-10	4.7256e-07	0.000192395
50784	Transcription factor IIA (TFIIA), beta-barrel domain	623112212293231211234433	0.5331	0.4669	0.040745	0.959255	0.955676	0.0443241	0.999912	8.7958e-05	0.451323	4.11596	0.173667	0.346989	1.30069	11.8619	0.500496	0	1	1	0	0	0	0	2.76948e-05	0	2.76948e-05	0.999972	2.76948e-05	0	1	1	0	0	0	0	2.76948e-05	0	2.76948e-05	0.999972	2.76948e-05	2.76948e-05	0.999972	1	4.44089209850063e-16	5.05069e-13	0	5.05069e-13	1.34138e-05
50800	PK beta-barrel domain-like	(19)44226334746264461164733	0.528352	0.471648	0.0165783	0.983422	0.140321	0.859679	0.999576	0.000424432	0.454916	4.17131	0.86307	0.347384	1.30955	12.0078	2.48448	0	1	1	0	0	0	0	4.15776e-07	0	4.15776e-07	1	4.15776e-07	0	1	1	0	0	0	0	4.15776e-07	0	4.15776e-07	1	4.15776e-07	4.15776e-07	1	1	4.44089209850063e-16	2.32007e-13	0	2.32007e-13	1.06714e-07
50809	XRCC4, N-terminal domain	210000111100001110011100	0.63263	0.36737	0.996418	0.00358236	3.9385e-06	0.999996	0.998634	0.00136583	0.376001	1.92696	0.981713	0.348491	1.07894	5.52945	2.81704	0	0	0	1	0	0.991249	-0.991249	0	0	0	0.00875067	0.991249	0	0	0	1	0	0.991249	-0.991249	0	0	0	0.00875067	0.991249	0.991004	0.000245191	0.991249	0.00875067	3.7374e-07	0.00665821	-0.00665784	0.000135782
50814	Lipocalins	(10)40020645(19)3(29)(51)(12)(70)(31)(44)78(33)(22)(46)(25)(22)	0.0121134	0.987887	0.021977	0.978023	0.99623	0.00377014	4.20999941340934e-25	1	0.845593	4.15895	0.139377	1.5226	0.55536	2.73147	0.0915386	0	1	1	0	0	0	0	4.88571e-12	0	4.88571e-12	1	4.88571e-12	0	1	1	0	0	0	0	4.88571e-12	0	4.88571e-12	1	4.88571e-12	4.88571e-12	1	1	0	0	0	0	5.60241e-11
50876	Avidin/streptavidin	000004140000003(17)30001060	0.496321	0.503679	0.977619	0.0223811	0.00343255	0.996567	2.46903e-06	0.999998	0.479157	1.97002	0.978814	1.5226	0.314696	1.29385	0.642856	0	1	1	0	0.0117105	0	0.0117105	0.796977	0	0.796977	0.191312	0.808688	0	0	0	1	0	0.98829	-0.98829	0	0	0	0.0117105	0.98829	0.796977	0.191312	0.98829	0.0117105	0.0102072	8.22142e-06	0.010199	0.0698582
50886	D-aminopeptidase, middle and C-terminal domains	000000000000100000000000	0.599222	0.400778	0.572547	0.427453	0.48447	0.51553	0.665783	0.334217	0.401284	2.89785	0.572084	0.73983	0.542401	3.91692	0.773264	0	0	0	1	0	0.000227931	-0.000227931	0	0	0	0.999772	0.000227931	0	0	0	1	0	0.000227931	-0.000227931	0	0	0	0.999772	0.000227931	0.000226993	9.37411e-07	0.000227931	0.999772	0.000161805	2.2501e-07	0.00016158	3.35634e-07
50891	Cyclophilin-like	(50)(13)(11)(16)(15)(39)(14)(18)(24)(18)(17)(19)(17)(19)(27)(24)(23)(16)9(20)(16)(29)(16)(15)	0.46639	0.53361	0.188738	0.811262	0.806715	0.193285	0.811262	0.188738	0.501808	3.77698	0.299617	0.568788	0.88224	6.64039	0.526764	0	1	1	0	0	0	0	0	0	0	1	0	0	1	1	0	0	0	0	0	0	0	1	0	4.01479797644164e-19	1	1	0	0	0	0	0
50904	Oncogene products	000000000000000000000311	0.662521	0.337479	0.515848	0.484152	0.521235	0.478765	0.534602	0.465398	0.353381	3.02772	0.540998	0.894062	0.395254	3.38648	0.605101	1	0	1	0	4.12786e-06	0	4.12786e-06	0	0.0420587	-0.0420587	0.957937	0.0420628	1	0	1	0	4.12786e-06	0	4.12786e-06	0	0.0420587	-0.0420587	0.957937	0.0420628	0.957937	0.0420587	0.999996	4.12786e-06	0.00286423	1.53191e-09	0.00286423	0.0042147
50911	Mannose 6-phosphate receptor domain	2(73)4(38)(37)(36)(33)(26)3(21)(13)3(18)7(48)(26)(36)(23)6(29)(23)(23)(20)(23)	0.138784	0.861216	0.196358	0.803642	0.999914	8.61876e-05	6.61987780284199e-16	1	0.749732	3.75952	0.136262	1.5226	0.492401	2.46914	0.0894929	0	1	1	0	0	0	0	1.44746e-09	0	1.44746e-09	1	1.44746e-09	0	1	1	0	0	0	0	1.44746e-09	0	1.44746e-09	1	1.44746e-09	1.44746e-09	1	1	0	6.73471031270616e-15	0	6.73471031270616e-15	1.19393e-08
50916	Rap30/74 interaction domains	422022222222223222232311	0.681195	0.318805	0.999801	0.000199444	0.157921	0.842079	1	1.96185e-08	0.339249	1.91922	0.84819	0.346885	0.977987	5.53271	2.44516	1	0	1	0	4.55188e-12	0	4.55188e-12	0	0.975724	-0.975724	0.0242758	0.975724	1	0	1	0	4.55188e-12	0	4.55188e-12	0	0.975724	-0.975724	0.0242758	0.975724	0.0242758	0.975724	1	4.55191e-12	4.47328e-10	4.03901e-12	4.43289e-10	4.17657e-06
50923	Hemopexin-like domain	00000107(14)88622(14)(30)(20)88(29)(28)(28)(16)(19)	0.0399146	0.960085	0.999872	0.000127627	0.999998	2.33438e-06	3.54274e-08	1	0.824554	1.91905	0.136191	1.5226	0.541542	1.26038	0.0894463	0	1	1	0	0	0	0	5.09238e-13	0	5.09238e-13	1	5.09238e-13	0	1	1	0	0	0	0	5.09238e-13	0	5.09238e-13	1	5.09238e-13	5.09238e-13	1	1	0	0	0	0	1.38154e-12
50934	Tachylectin-2	000000010000000000006000	0.951185	0.0488151	0.209603	0.790397	0.45636	0.54364	0.0243905	0.97561	0.134927	3.72918	0.595852	1.49393	0.0903173	2.49623	0.398849	0	0	0	1	0	0.0853279	-0.0853279	0	0	0	0.914672	0.0853279	0	0	0	1	0	0.0853279	-0.0853279	0	0	0	0.914672	0.0853279	0.0834053	0.00192264	0.0853279	0.914672	0.000357065	0.00031443	4.26354e-05	0.00049485
50939	Sialidases	403(10)7214023000(19)(16)(21)0469(19)8(12)	0.135904	0.864096	0.996671	0.00332856	0.587694	0.412306	1.62756e-06	0.999998	0.751911	1.92638	0.484805	1.5226	0.493833	1.26519	0.318406	0	1	1	0	0	0	0	4.75063e-07	0	4.75063e-07	1	4.75063e-07	0	1	1	0	0	0	0	4.75063e-07	0	4.75063e-07	1	4.75063e-07	4.75063e-07	1	1	7.7715611723761e-16	1.84533e-12	0	1.84533e-12	4.63989e-07
50952	Soluble quinoprotein glucose dehydrogenase	32345201130(16)1064(10)1235645	0.585589	0.414411	0.864602	0.135398	0.862437	0.137563	0.135398	0.864602	0.411601	2.22889	0.252503	1.36341	0.30189	1.63479	0.185199	0	1	1	0	1.20361e-13	0	1.20361e-13	0.000188925	0	0.000188925	0.999811	0.000188925	0	1	1	0	1.20361e-13	0	1.20361e-13	0.000188925	0	0.000188925	0.999811	0.000188925	0.000188925	0.999811	1	1.20348e-13	2.07244e-10	6.66683e-14	2.07178e-10	0.000134434
50956	Thermostable phytase (3-phytase)	000000000000010100000000	0.241566	0.758434	0.629073	0.370927	0.47058	0.52942	0.804847	0.195153	0.671949	2.76838	0.583828	0.57633	1.16591	4.80346	1.01301	0	0	0	1	0	0.000253764	-0.000253764	0	0	0	0.999746	0.000253764	0	0	0	1	0	0.000253764	-0.000253764	0	0	0	0.999746	0.000253764	0.000252448	1.31664e-06	0.000253764	0.999746	0.000173927	2.65683e-07	0.000173661	5.13646e-07
50960	TolB, C-terminal domain	210111030110103200110111	0.536166	0.463834	0.978678	0.0213217	2.12087e-05	0.999979	0.999648	0.000352323	0.449003	1.9676	0.981698	0.347299	1.29284	5.66542	2.82666	1	0	1	0	1.14845e-08	0	1.14845e-08	0	0.00084002	-0.00084002	0.99916	0.000840031	1	0	1	0	1.14845e-08	0	1.14845e-08	0	0.00084002	-0.00084002	0.99916	0.000840031	0.99916	0.00084002	1	1.14845e-08	4.43458e-06	5.75827e-10	4.43401e-06	0.00056285
50965	Galactose oxidase, central domain	(104)8(10)(14)(35)(99)5(14)(10)(11)5423(36)(16)(14)84(14)(13)(13)(10)8	0.51884	0.48116	0.99996	3.96391e-05	0.99998	1.95376e-05	6.61340416468016e-16	1	0.462115	1.91885	0.136206	1.5226	0.303503	1.26024	0.0894559	0	1	1	0	0	0	0	3.79367e-08	0	3.79367e-08	1	3.79367e-08	0	1	1	0	0	0	0	3.79367e-08	0	3.79367e-08	1	3.79367e-08	3.79367e-08	1	1	0	9.45332e-14	0	9.45332e-14	2.66501e-08
50969	YVTN repeat-like/Quinoprotein amine dehydrogenase	(10)346(19)537177234(14)(59)(10)54(10)6866	0.583829	0.416171	0.999981	1.9384e-05	0.999369	0.000631343	1.91001e-05	0.999981	0.412933	1.9188	0.136723	1.52258	0.271206	1.26023	0.0897969	0	1	1	0	0	0	0	1.4116e-08	0	1.4116e-08	1	1.4116e-08	0	1	1	0	0	0	0	1.4116e-08	0	1.4116e-08	1	1.4116e-08	1.4116e-08	1	1	0	5.20984e-14	0	5.20984e-14	1.08457e-08
50974	Nitrous oxide reductase, N-terminal domain	1010(16)2001100002020030110	0.150398	0.849602	0.933004	0.0669959	0.0042672	0.995733	6.95536e-06	0.999993	0.740943	2.07222	0.978108	1.5226	0.486631	1.36098	0.642395	1	0	1	0	0.0130611	0	0.0130611	0	0.0899965	-0.0899965	0.896942	0.103058	0	0	0	1	0	0.986939	-0.986939	0	0	0	0.0130611	0.986939	0.896942	0.0899965	0.986939	0.0130611	0.00189933	9.07869e-05	0.00180854	0.0180353
50985	RCC1/BLIP-II	(50)(37)6(13)(19)(36)(27)(35)(20)(27)(17)(12)7(17)(53)(48)(30)(14)(17)(27)(25)(30)(28)(26)	0.488576	0.511424	0.999921	7.88712e-05	0.999921	7.88706e-05	7.88709e-05	0.999921	0.485018	1.91894	0.136256	1.52251	0.318565	1.26038	0.0894943	0	1	1	0	0	0	0	0	0	0	1	0	0	1	1	0	0	0	0	0	0	0	1	0	1.25287902485205e-21	1	1	0	0	0	0	0
50989	Clathrin heavy-chain terminal domain	211111211211214321142221	0.437307	0.562693	0.898481	0.101519	0.527162	0.472838	1	3.29195e-07	0.523817	2.15129	0.535987	0.346886	1.51006	6.20173	1.54514	0	1	1	0	2.3314e-12	0	2.3314e-12	0.0678712	0	0.0678712	0.932129	0.0678712	1	0	1	0	2.3314e-12	0	2.3314e-12	0	0.932129	-0.932129	0.0678712	0.932129	0.0678712	0.932129	1	2.33136e-12	1.07031e-09	1.72167e-12	1.06859e-09	0.000106485
50993	Peptidase/esterase 'gauge' domain	621563442121225521043433	0.420841	0.579159	0.67704	0.32296	0.0205225	0.979478	0.999837	0.000163101	0.536278	2.65851	0.964364	0.347077	1.54513	7.65971	2.77853	0	1	1	0	2.96533535755871e-15	0	2.96533535755871e-15	6.4592e-06	0	6.4592e-06	0.999994	6.4592e-06	0	1	1	0	2.96533535755871e-15	0	2.96533535755871e-15	6.4592e-06	0	6.4592e-06	0.999994	6.4592e-06	6.4592e-06	0.999994	1	2.99760216648792e-15	2.26756e-12	1.42273937132686e-15	2.26614e-12	2.604e-06
50998	Quinoprotein alcohol dehydrogenase-like	(27)(20)(11)(46)(64)(33)(23)(34)(19)(35)(20)(19)(24)(18)(55)(62)(36)(15)(20)(32)(35)(39)(28)(32)	0.534677	0.465323	0.999988	1.2257e-05	0.999988	1.2173e-05	1.22556e-05	0.999988	0.45013	1.91879	0.1362	1.52259	0.295635	1.26021	0.0894526	0	1	1	0	0	0	0	0	0	0	1	0	0	1	1	0	0	0	0	0	0	0	1	0	5.61004151095728e-24	1	1	0	0	0	0	0
51004	C-terminal (heme d1) domain of cytochrome cd1-nitrite reductase	2004(10)0020210006131000100	0.137034	0.862966	0.989303	0.0106974	0.0294306	0.970569	0.0102362	0.989764	0.751056	1.94326	0.956832	1.51057	0.497201	1.28644	0.633425	0	0	0	1	0	0.374213	-0.374213	0	0	0	0.625787	0.374213	0	0	0	1	0	0.374213	-0.374213	0	0	0	0.625787	0.374213	0.364392	0.00982135	0.374213	0.625787	0.00415554	0.00110333	0.0030522	0.00337519
51011	Glycosyl hydrolase domain	(25)7(14)(25)(18)(15)(16)(15)(10)(28)(13)(10)(16)(11)(34)(39)(30)(22)9(17)(13)(30)(13)(19)	0.547	0.453	0.994035	0.00596463	0.99408	0.00592027	0.00596462	0.994035	0.440805	1.93242	0.141195	1.51559	0.290847	1.27503	0.0931617	0	1	1	0	0	0	0	2.2153463343519e-15	0	2.2153463343519e-15	1	2.2153463343519e-15	0	1	1	0	0	0	0	2.2153463343519e-15	0	2.2153463343519e-15	1	2.2153463343519e-15	2.2153463343519e-15	1	1	0	0	0	0	6.93236517393458e-15
51045	WW domain	(32)(10)(13)(40)(53)(39)(30)(37)(32)(38)(32)(30)(21)(40)(78)(53)(46)(35)(37)(91)(70)(89)(73)(74)	0.300112	0.699888	1	1.16128e-08	1	5.44556e-09	1.05031e-08	1	0.627643	1.91876	0.136189	1.5226	0.412217	1.26018	0.089445	0	1	1	0	0	0	0	0	0	0	1	0	0	1	1	0	0	0	0	0	0	0	1	0	2.02538053232219e-48	1	1	0	0	0	0	0
51064	Head domain of nucleotide exchange factor GrpE	611111214111111111102222	0.552632	0.447368	0.983229	0.0167707	0.883738	0.116262	1	1.52481e-08	0.436542	1.95717	0.234492	0.346885	1.25846	5.64213	0.675992	0	1	1	0	6.22428e-13	0	6.22428e-13	0.0167157	0	0.0167157	0.983284	0.0167157	0	1	1	0	6.22428e-13	0	6.22428e-13	0.0167157	0	0.0167157	0.983284	0.0167157	0.0167157	0.983284	1	6.22391e-13	1.38465e-09	3.2922e-13	1.38432e-09	0.0064425
51069	Carbonic anhydrase	90100688(20)(17)(24)6(10)(15)(16)(20)(10)6(11)(26)(19)(18)(16)(18)	0.00508336	0.994917	0.999985	1.49299e-05	0.999992	8.08128e-06	1.46214e-05	0.999985	0.850913	1.91879	0.136196	1.52259	0.55886	1.26022	0.0894505	0	1	1	0	0	0	0	6.34589e-14	0	6.34589e-14	1	6.34589e-14	0	1	1	0	0	0	0	6.34589e-14	0	6.34589e-14	1	6.34589e-14	6.34589e-14	1	1	0	0	0	0	2.49481e-13
51092	Vitelline membrane outer protein-I (VMO-I)	00000000100(24)000000012113	0.886191	0.113809	0.0934923	0.906508	0.863817	0.136183	5.03847e-05	0.99995	0.184113	3.99514	0.251336	1.52254	0.120925	2.62399	0.165076	1	0	1	0	3.74895e-07	0	3.74895e-07	0	0.0281537	-0.0281537	0.971846	0.0281541	0	1	1	0	3.74895e-07	0	3.74895e-07	0.971846	0	0.971846	0.0281537	0.971846	0.971846	0.0281537	1	3.74895e-07	6.0176e-05	6.7441e-09	6.01692e-05	0.0122918
51101	Mannose-binding lectins	(174)02009112030001020012204	0.491673	0.508327	0.999395	0.00060473	0.0108442	0.989156	2.57256e-10	1	0.482675	1.92014	0.972547	1.5226	0.317006	1.26109	0.638739	0	0	0	1	0	0.999999	-0.999999	0	0	0	1.1784e-06	0.999999	0	1	1	0	1.1784e-06	0	1.1784e-06	0.274621	0	0.274621	0.725378	0.274622	0.274621	0.725378	0.999999	1.1784e-06	8.85015e-06	2.90342e-07	8.55981e-06	0.0193904
51110	alpha-D-mannose-specific plant lectins	(55)51000002000002000010000	0.0664006	0.933599	0.97348	0.02652	0.180656	0.819344	0.00228233	0.997718	0.80451	1.9795	0.828966	1.51992	0.52931	1.30237	0.545401	0	0	0	1	0	0.0304944	-0.0304944	0	0	0	0.969506	0.0304944	0	0	0	1	0	0.0304944	-0.0304944	0	0	0	0.969506	0.0304944	0.0299687	0.000525689	0.0304944	0.969506	0.00550261	7.48926e-05	0.00542772	0.000256691
51120	beta-Roll	0100000(12)210000(27)020000000	0.263271	0.736729	0.711573	0.288427	0.0692148	0.930785	8.87779e-07	0.999999	0.655523	2.57941	0.923193	1.5226	0.430528	1.69408	0.606326	0	0	0	1	0	0.0104391	-0.0104391	0	0	0	0.989561	0.0104391	0	0	0	1	0	0.0104391	-0.0104391	0	0	0	0.989561	0.0104391	0.0103122	0.00012693	0.0104391	0.989561	0.0045601	1.80831e-05	0.00454201	5.57101e-05
51126	Pectin lyase-like	(175)(35)(18)(45)(15)(172)9(28)(13)(15)(14)(11)76(57)7(47)(10)9(12)(14)(14)(10)(11)	0.21009	0.78991	0.00103679	0.998963	0.999778	0.000221507	6.44879071955086e-38	1	0.695769	4.20691	0.136377	1.5226	0.45696	2.76297	0.089568	0	1	1	0	1.79793e-13	0	1.79793e-13	0.00029488	0	0.00029488	0.999705	0.00029488	0	1	1	0	1.79793e-13	0	1.79793e-13	0.00029488	0	0.00029488	0.999705	0.00029488	0.00029488	0.999705	1	1.79745e-13	6.65149e-10	1.06766e-13	6.65042e-10	0.000293068
51156	Insect cysteine-rich antifreeze protein	1000000(28)0830004100000000	0.134487	0.865513	0.164085	0.835915	0.1392	0.8608	2.69736e-08	1	0.752983	3.83345	0.864019	1.5226	0.494537	2.51769	0.567461	0	0	0	1	0	0.00610477	-0.00610477	0	0	0	0.993895	0.00610477	0	0	0	1	0	0.00610477	-0.00610477	0	0	0	0.993895	0.00610477	0.00604749	5.72812e-05	0.00610477	0.993895	0.00395751	7.71667e-06	0.0039498	2.17243e-05
51161	Trimeric LpxA-like enzymes	(25)8(10)42(10)6(58)(18)(29)8542(51)8(13)8943525	0.478557	0.521443	0.999905	9.49421e-05	0.999977	2.28071e-05	1.22714e-11	1	0.4926	1.91898	0.136209	1.5226	0.323525	1.26033	0.0894577	0	1	1	0	1.28186e-12	0	1.28186e-12	0.000179048	0	0.000179048	0.999821	0.000179048	0	1	1	0	1.28186e-12	0	1.28186e-12	0.000179048	0	0.000179048	0.999821	0.000179048	0.000179048	0.999821	1	1.28186e-12	5.65597e-10	4.83867e-13	5.65113e-10	3.83575e-05
51182	RmlC-like cupins	(96)(22)(16)(10)(12)(26)(10)(18)(14)(14)(10)(10)(19)5(32)(14)(22)86(11)(11)(10)79	0.688511	0.311489	0.99569	0.00431016	0.995832	0.00416765	0.00431016	0.99569	0.333712	1.92863	0.139713	1.51754	0.219904	1.2709	0.0920658	0	1	1	0	0	0	0	1.56588e-13	0	1.56588e-13	1	1.56588e-13	0	1	1	0	0	0	0	1.56588e-13	0	1.56588e-13	1	1.56588e-13	1.56588e-13	1	1	0	0	0	0	2.02774e-13
51197	Clavaminate synthase-like	(192)(37)(42)(83)(91)(71)(65)(87)(43)(66)(39)(26)(30)(29)(128)(73)(131)(69)(28)(43)(46)(49)(36)(37)	0.543032	0.456968	0.999869	0.000131327	1	2.07335174615647e-17	2.11966394262101e-21	1	0.443807	1.91906	0.136189	1.5226	0.291479	1.26038	0.089445	0	1	1	0	0	0	0	0	0	0	1	0	0	1	1	0	0	0	0	0	0	0	1	0	9.73452797502565e-25	1	1	0	0	0	0	0
51206	cAMP-binding domain-like	(49)(10)8(17)(21)(29)(38)(60)(32)(68)(61)(23)(31)(35)(105)(63)(68)(33)(22)(75)(47)(55)(43)(38)	0.139006	0.860994	1	2.71006e-08	1	8.42901e-12	8.4288e-12	1	0.749564	1.91876	0.136189	1.5226	0.492291	1.26018	0.089445	0	1	1	0	0	0	0	0	0	0	1	0	0	1	1	0	0	0	0	0	0	0	1	0	4.0649573610984e-31	1	1	0	0	0	0	0
51215	Regulatory protein AraC	000001000000000000000000	0.579856	0.420144	0.595097	0.404903	0.475154	0.524846	0.697937	0.302063	0.415939	2.8462	0.579961	0.702026	0.592484	4.05427	0.826124	0	0	0	1	0	0.000223295	-0.000223295	0	0	0	0.999777	0.000223295	0	0	0	1	0	0.000223295	-0.000223295	0	0	0	0.999777	0.000223295	0.000222387	9.07931e-07	0.000223295	0.999777	0.00015799	2.20448e-07	0.000157769	3.27602e-07
51219	TRAP-like	412020000000000000000000	0.744648	0.255352	0.57962	0.42038	0.0337539	0.966246	0.941846	0.0581541	0.29123	2.88165	0.953176	0.415258	0.701322	6.93942	2.29538	0	0	0	1	0	0.000156156	-0.000156156	0	0	0	0.999844	0.000156156	0	0	0	1	0	0.000156156	-0.000156156	0	0	0	0.999844	0.000156156	0.000155388	7.67831e-07	0.000156156	0.999844	0.000111674	1.4858e-07	0.000111525	3.06056e-07
51225	Fibre shaft of virus attachment proteins	000000000100001000000000	0.220187	0.779813	0.643389	0.356611	0.468656	0.531344	0.828563	0.171437	0.688128	2.73559	0.585455	0.548447	1.25469	4.98788	1.06748	0	0	0	1	0	0.000239567	-0.000239567	0	0	0	0.99976	0.000239567	0	0	0	1	0	0.000239567	-0.000239567	0	0	0	0.99976	0.000239567	0.000238338	1.22899e-06	0.000239567	0.99976	0.000162996	2.55084e-07	0.000162741	4.80585e-07
51230	Single hybrid motif	(34)(15)8(12)8(10)(10)(15)(16)(10)(12)(11)(10)8(17)88(12)5(13)(13)(14)(12)(13)	0.496497	0.503503	0.000589682	0.99941	0.912945	0.0870549	0.99942	0.000580028	0.479023	4.20794	0.209797	0.347567	1.37822	12.1068	0.603614	0	1	1	0	0	0	0	0	0	0	1	0	0	1	1	0	0	0	0	0	0	0	1	0	5.98121603113999e-19	1	1	0	0	0	0	0
51246	Rudiment single hybrid motif	(11)556437(10)9646348666157766	0.42162	0.57838	0.707707	0.292293	0.0525037	0.947496	0.999968	3.15662e-05	0.535689	2.58826	0.937323	0.346922	1.54412	7.46064	2.70182	0	1	1	0	0	0	0	4.86671e-12	0	4.86671e-12	1	4.86671e-12	0	1	1	0	0	0	0	4.86671e-12	0	4.86671e-12	1	4.86671e-12	4.86671e-12	1	1	0	0	0	0	7.41348e-12
51261	Duplicated hybrid motif	000000010000000010000000	0.242439	0.757561	0.636518	0.363482	0.459455	0.540545	0.803431	0.196569	0.671288	2.75132	0.593234	0.577995	1.16141	4.76012	1.02637	0	0	0	1	0	0.00029495	-0.00029495	0	0	0	0.999705	0.00029495	0	0	0	1	0	0.00029495	-0.00029495	0	0	0	0.999705	0.00029495	0.000293211	1.73828e-06	0.00029495	0.999705	0.000182264	3.65416e-07	0.000181898	6.87136e-07
51269	AFP III-like domain	000000000000012020011111	0.0893741	0.910626	0.74799	0.25201	0.185959	0.814041	0.93894	0.0610595	0.787124	2.49599	0.824483	0.418674	1.88004	5.96167	1.96927	1	0	1	0	2.47933e-08	0	2.47933e-08	0	0.00792419	-0.00792419	0.992076	0.00792421	1	0	1	0	2.47933e-08	0	2.47933e-08	0	0.00792419	-0.00792419	0.992076	0.00792421	0.992076	0.00792419	1	2.47933e-08	2.2497e-06	3.40207e-09	2.2463e-06	0.00176724
51278	Urease, beta-subunit	101000010100101120000000	0.211551	0.788449	0.971572	0.0284284	0.0156694	0.984331	0.8033	0.1967	0.694663	1.98388	0.968467	0.578148	1.20153	3.43143	1.67512	0	0	0	1	0	0.00276487	-0.00276487	0	0	0	0.997235	0.00276487	0	0	0	1	0	0.00276487	-0.00276487	0	0	0	0.997235	0.00276487	0.00273205	3.28189e-05	0.00276487	0.997235	0.0013067	4.5109e-06	0.00130219	1.48712e-05
51283	dUTPase-like	13111213(22)113212111110191	0.664582	0.335418	0.204794	0.795206	0.981327	0.0186729	0.795206	0.204794	0.351821	3.7402	0.151978	0.587665	0.598676	6.36451	0.258613	0	1	1	0	2.75912e-08	0	2.75912e-08	0.981433	0	0.981433	0.0185669	0.981433	1	0	1	0	2.75912e-08	0	2.75912e-08	0	0.0185669	-0.0185669	0.981433	0.0185669	0.981433	0.0185669	1	2.75912e-08	3.40266e-05	9.23129e-11	3.40265e-05	0.0158996
51294	Hedgehog/intein (Hint) domain	1106(10)5074(10)2(10)111152242323	0.0524342	0.947566	0.980899	0.0191012	0.98189	0.0181105	0.0191013	0.980899	0.815079	1.96251	0.151502	1.50015	0.543333	1.30821	0.100992	0	1	1	0	4.64239e-10	0	4.64239e-10	0.0466181	0	0.0466181	0.953382	0.0466181	0	1	1	0	4.64239e-10	0	4.64239e-10	0.0466181	0	0.0466181	0.953382	0.0466181	0.0466181	0.953382	1	4.64239e-10	2.32866e-07	1.72991e-10	2.32693e-07	0.00921578
51306	LexA/Signal peptidase	(12)33234366323334244223444	0.500852	0.499148	0.555956	0.444044	0.565135	0.434865	0.999999	7.87205e-07	0.475728	2.93585	0.503879	0.346886	1.37142	8.46345	1.45258	0	1	1	0	0	0	0	2.81871e-07	0	2.81871e-07	1	2.81871e-07	0	1	1	0	0	0	0	2.81871e-07	0	2.81871e-07	1	2.81871e-07	2.81871e-07	1	1	0	1.18647e-14	0	1.18647e-14	3.0929e-07
51316	Mss4-like	(20)7(12)23656763533(10)583464654	0.528645	0.471355	0.00496628	0.995034	0.721486	0.278514	0.999808	0.000192424	0.454694	4.19791	0.37168	0.347111	1.30994	12.0938	1.07078	0	1	1	0	0	0	0	1.04827e-09	0	1.04827e-09	1	1.04827e-09	0	1	1	0	0	0	0	1.04827e-09	0	1.04827e-09	1	1.04827e-09	1.04827e-09	1	1	0	0	0	0	6.57211e-10
51322	Cyanovirin-N	009000000000000000000000	0.989882	0.0101176	0.115395	0.884605	0.589192	0.410808	0.0102631	0.989737	0.105642	3.94497	0.483539	1.51054	0.0699368	2.61164	0.32011	0	0	0	1	0	0.000307579	-0.000307579	0	0	0	0.999692	0.000307579	0	0	0	1	0	0.000307579	-0.000307579	0	0	0	0.999692	0.000307579	0.000306127	1.45176e-06	0.000307579	0.999692	0.000241094	2.8692e-07	0.000240807	4.44918e-07
51338	Composite domain of metallo-dependent hydrolases	68(11)26(13)7(19)777985(32)(13)(16)55(16)(19)(15)(13)(15)	0.399925	0.600075	0.159809	0.840191	0.161132	0.838868	0.840191	0.159809	0.552107	3.84324	0.845475	0.534776	1.03241	7.18663	1.58099	0	1	1	0	0	0	0	0	0	0	1	0	0	1	1	0	0	0	0	0	0	0	1	0	1.85521455873115e-16	1	1	0	0	0	0	0
51344	Epsilon subunit of F1F0-ATP synthase N-terminal domain	211102112111111111111101	0.683402	0.316598	0.999239	0.000760972	0.551215	0.448785	1	1.68091e-10	0.337579	1.9205	0.515649	0.346885	0.973171	5.53642	1.48651	0	0	0	1	0	1	-1	0	0	0	4.10281e-07	1	1	0	1	0	4.10281e-07	0	4.10281e-07	0	0.000174409	-0.000174409	0.999825	0.000174819	0.999825	0.000174409	1	4.10281e-07	1.16935e-07	2.57842e-07	-1.40907e-07	0.000113779
51351	Triosephosphate isomerase (TIM)	312112241111111111111111	0.446764	0.553236	0.994328	0.00567212	0.977057	0.0229429	1	5.60046e-10	0.51666	1.93175	0.155588	0.346885	1.48943	5.56885	0.448529	1	0	1	0	1.28055e-10	0	1.28055e-10	0	3.09675e-05	-3.09675e-05	0.999969	3.09677e-05	1	0	1	0	1.28055e-10	0	1.28055e-10	0	3.09675e-05	-3.09675e-05	0.999969	3.09677e-05	0.999969	3.09675e-05	1	1.28055e-10	5.04783e-08	7.54171e-11	5.04029e-08	2.38029e-05
51366	Ribulose-phoshate binding barrel	(26)397883(11)3423334234133233	0.482501	0.517499	0.00201763	0.997982	0.537167	0.462833	0.998671	0.00132888	0.489615	4.20467	0.527527	0.348448	1.40513	12.0669	1.51394	0	1	1	0	1.95791e-13	0	1.95791e-13	0.000117937	0	0.000117937	0.999882	0.000117937	0	1	1	0	1.95791e-13	0	1.95791e-13	0.000117937	0	0.000117937	0.999882	0.000117937	0.000117937	0.999882	1	1.95843e-13	1.87714e-10	5.84738e-14	1.87655e-10	4.50158e-05
51391	Thiamin phosphate synthase	301000100000000000000000	0.1284	0.8716	0.654609	0.345391	0.305233	0.694767	0.90787	0.0921304	0.75759	2.70989	0.723633	0.455205	1.66428	5.95312	1.58969	0	0	0	1	0	0.000313012	-0.000313012	0	0	0	0.999687	0.000313012	0	0	0	1	0	0.000313012	-0.000313012	0	0	0	0.999687	0.000313012	0.000311121	1.89133e-06	0.000313012	0.999687	0.000223328	2.98812e-07	0.000223029	7.71292e-07
51395	FMN-linked oxidoreductases	(41)(16)(14)(11)(10)(19)8(21)(15)(10)6(17)(32)8(36)(36)(24)9379887	0.659857	0.340143	0.999922	7.78139e-05	0.999923	7.73484e-05	7.78108e-05	0.999922	0.355397	1.91894	0.136255	1.52251	0.233428	1.26038	0.0894934	0	1	1	0	0	0	0	9.625e-11	0	9.625e-11	1	9.625e-11	0	1	1	0	0	0	0	9.625e-11	0	9.625e-11	1	9.625e-11	9.625e-11	1	1	0	0	0	0	7.45077e-11
51412	Inosine monophosphate dehydrogenase (IMPDH)	42532439(10)343314333396736	0.436018	0.563982	0.141762	0.858238	0.24204	0.75796	0.999093	0.000907034	0.524793	3.88458	0.777065	0.347952	1.50824	11.1641	2.23325	0	1	1	0	0	0	0	4.21172e-09	0	4.21172e-09	1	4.21172e-09	0	1	1	0	0	0	0	4.21172e-09	0	4.21172e-09	1	4.21172e-09	4.21172e-09	1	1	0	5.68070062388345e-15	0	5.68070062388345e-15	2.94377e-09
51419	PLP-binding barrel	953675(16)(11)852373(20)379664444	0.483294	0.516706	0.0479591	0.952041	0.815205	0.184795	0.952041	0.0479586	0.489015	4.09944	0.292438	0.403271	1.21262	10.1655	0.725165	0	1	1	0	1.05492910629774e-15	0	1.05492910629774e-15	1.02775e-06	0	1.02775e-06	0.999999	1.02775e-06	0	1	1	0	1.05492910629774e-15	0	1.05492910629774e-15	1.02775e-06	0	1.02775e-06	0.999999	1.02775e-06	1.02775e-06	0.999999	1	1.11022302462516e-15	1.46624e-12	0	1.46624e-12	5.54314e-07
51430	NAD(P)-linked oxidoreductase	(31)9(18)9(10)(19)7(13)8(21)8(16)6(13)(35)(15)(41)(13)9(20)(16)(23)(13)(11)	0.525872	0.474128	0.991129	0.0088713	0.991165	0.00883515	0.0088713	0.991129	0.456793	1.93908	0.14366	1.51217	0.302077	1.28231	0.0950021	0	1	1	0	0	0	0	3.31940911199584e-15	0	3.31940911199584e-15	1	3.31940911199584e-15	0	1	1	0	0	0	0	3.31940911199584e-15	0	3.31940911199584e-15	1	3.31940911199584e-15	3.31940911199584e-15	1	1	0	0	0	0	4.86664156840812e-15
51445	(Trans)glycosidases	(281)(50)(82)(119)(75)(86)(44)(84)(86)(189)(50)(84)(123)(58)(112)(108)(123)(48)(35)(60)(56)(72)(51)(64)	0.319122	0.680878	0.000626763	0.999373	1	1.1970371371352e-19	3.05477827788101e-41	1	0.613257	4.20785	0.136189	1.5226	0.402769	2.76359	0.089445	0	1	1	0	0	0	0	0	0	0	1	0	0	1	1	0	0	0	0	0	0	0	1	0	3.61864323243541e-31	1	1	0	0	0	0	0
51556	Metallo-dependent hydrolases	(15)(19)(26)(13)(19)(31)(16)(33)(15)(22)(19)(15)(17)(20)(59)(45)(40)(14)(13)(27)(27)(25)(20)(22)	0.519911	0.480089	0.707079	0.292921	0.707494	0.292506	0.292921	0.707079	0.461304	2.5897	0.383511	1.17821	0.39153	2.19799	0.325503	0	1	1	0	0	0	0	0	0	0	1	0	0	1	1	0	0	0	0	0	0	0	1	0	3.5561414344157e-21	1	1	0	0	0	0	0
51569	Aldolase	(47)4(23)(15)(14)(18)(11)(19)(18)99669(25)(13)(10)88(13)(14)(13)9(12)	0.530655	0.469345	0.387868	0.612132	0.470283	0.529717	0.612132	0.387868	0.453173	3.32087	0.584079	0.802908	0.564415	4.13604	0.727454	0	1	1	0	0	0	0	7.95726888845139e-15	0	7.95726888845139e-15	1	7.95726888845139e-15	0	1	1	0	0	0	0	7.95726888845139e-15	0	7.95726888845139e-15	1	7.95726888845139e-15	7.95726888845139e-15	1	1	0	0	0	0	8.27279745654699e-15
51604	Enolase C-terminal domain-like	53533(10)353441115543454536	0.444262	0.555738	0.890869	0.109131	0.304128	0.695872	0.999996	3.88485e-06	0.518554	2.16873	0.724568	0.34689	1.49487	6.25192	2.08875	0	1	1	0	0	0	0	6.72497e-10	0	6.72497e-10	1	6.72497e-10	0	1	1	0	0	0	0	6.72497e-10	0	6.72497e-10	1	6.72497e-10	6.72497e-10	1	1	0	0	0	0	5.53001e-10
51621	Phosphoenolpyruvate/pyruvate domain	(42)69659397444345372153522	0.515651	0.484349	0.00492867	0.995071	0.0932835	0.906717	0.995075	0.00492547	0.464529	4.198	0.902842	0.352676	1.31715	11.9033	2.55998	0	1	1	0	1.8484e-13	0	1.8484e-13	6.79407e-05	0	6.79407e-05	0.999932	6.79407e-05	0	1	1	0	1.8484e-13	0	1.8484e-13	6.79407e-05	0	6.79407e-05	0.999932	6.79407e-05	6.79407e-05	0.999932	1	1.84852e-13	4.71066e-11	9.53217e-14	4.70113e-11	5.39956e-06
51645	Malate synthase G	222000020001001210011000	0.219191	0.780809	0.978087	0.0219134	0.0136647	0.986335	0.380223	0.619777	0.688882	1.96895	0.970162	1.07557	0.640481	1.83061	0.901999	0	0	0	1	0	0.41648	-0.41648	0	0	0	0.58352	0.41648	0	0	0	1	0	0.41648	-0.41648	0	0	0	0.58352	0.41648	0.406931	0.00954809	0.41648	0.58352	0.00168732	0.00148684	0.000200482	0.00339242
51649	RuBisCo, C-terminal domain	300000000000000000000000	0.773972	0.226028	0.628237	0.371763	0.216484	0.783516	0.820343	0.179657	0.269038	2.77029	0.798673	0.558112	0.48205	4.96369	1.43103	0	0	0	1	0	0.000187647	-0.000187647	0	0	0	0.999812	0.000187647	0	0	0	1	0	0.000187647	-0.000187647	0	0	0	0.999812	0.000187647	0.000186907	7.40183e-07	0.000187647	0.999812	0.000129713	1.88466e-07	0.000129525	2.72526e-07
51658	Xylose isomerase-like	214353142332214551222111	0.493378	0.506622	0.674673	0.325327	0.164616	0.835384	0.999524	0.000476457	0.481384	2.66393	0.842528	0.347445	1.3855	7.66719	2.42492	1	0	1	0	4.94786e-10	0	4.94786e-10	0	0.277653	-0.277653	0.722347	0.277653	1	0	1	0	4.94786e-10	0	4.94786e-10	0	0.277653	-0.277653	0.722347	0.277653	0.722347	0.277653	1	4.94786e-10	1.38566e-07	3.151e-10	1.3825e-07	0.000354831
51679	Bacterial luciferase-like	004001000000000000000000	0.580535	0.419465	0.415129	0.584871	0.553315	0.446685	0.418575	0.581425	0.415426	3.25842	0.513874	1.03048	0.403139	3.16205	0.498675	0	0	0	1	0	0.000443356	-0.000443356	0	0	0	0.999557	0.000443356	0	0	0	1	0	0.000443356	-0.000443356	0	0	0	0.999557	0.000443356	0.000440612	2.74435e-06	0.000443356	0.999557	0.000309027	4.50281e-07	0.000308576	1.04395e-06
51690	Nicotinate/Quinolinate PRTase C-terminal domain-like	623233451331228632233424	0.498835	0.501165	0.955672	0.0443281	0.00948273	0.990517	0.999998	2.46368e-06	0.477254	2.02029	0.973698	0.346888	1.37582	5.82405	2.80695	0	1	1	0	0	0	0	5.43209e-07	0	5.43209e-07	0.999999	5.43209e-07	0	1	1	0	0	0	0	5.43209e-07	0	5.43209e-07	0.999999	5.43209e-07	5.43209e-07	0.999999	1	1.11022302462516e-16	6.58299e-14	0	6.58299e-14	1.74693e-07
51695	PLC-like phosphodiesterases	(43)8(14)7(14)(10)(14)(26)(20)(13)(16)(13)(14)(13)(26)(28)(18)(14)(18)(35)(30)(25)(22)(29)	0.379633	0.620367	0.213434	0.786566	0.928438	0.0715621	0.786566	0.213434	0.567463	3.72041	0.196697	0.597823	0.949216	6.22327	0.329022	0	1	1	0	0	0	0	0	0	0	1	0	0	1	1	0	0	0	0	0	0	0	1	0	3.5077875877782e-23	1	1	0	0	0	0	0
51703	Cobalamin (vitamin B12)-dependent enzymes	010114032111101112011111	0.229774	0.770226	0.948042	0.0519575	0.0316749	0.968325	0.999994	5.54419e-06	0.680873	2.03777	0.954934	0.346892	1.96278	5.87437	2.75283	1	0	1	0	1.35533e-09	0	1.35533e-09	0	0.000995853	-0.000995853	0.999004	0.000995855	1	0	1	0	1.35533e-09	0	1.35533e-09	0	0.000995853	-0.000995853	0.999004	0.000995855	0.999004	0.000995853	1	1.35533e-09	4.75779e-07	7.86368e-10	4.74993e-07	0.000678128
51713	tRNA-guanine transglycosylase	032124354122322222122212	0.3921	0.6079	0.995541	0.00445857	0.0420743	0.957926	0.999996	3.96039e-06	0.558029	1.92897	0.946141	0.34689	1.60866	5.56076	2.7275	1	0	1	0	4.8057e-13	0	4.8057e-13	0	0.99858	-0.99858	0.00142013	0.99858	0	1	1	0	4.8057e-13	0	4.8057e-13	0.00142013	0	0.00142013	0.99858	0.00142013	0.00142013	0.99858	1	4.80616e-13	1.58731e-10	3.58162e-13	1.58373e-10	1.82345e-05
51717	Dihydropteroate synthetase-like	321114013111002121121111	0.382218	0.617782	0.859137	0.140863	0.335079	0.664921	0.999999	1.40384e-06	0.565507	2.24141	0.698397	0.346887	1.63024	6.4615	2.01333	1	0	1	0	8.00269e-10	0	8.00269e-10	0	0.00171848	-0.00171848	0.998282	0.00171848	1	0	1	0	8.00269e-10	0	8.00269e-10	0	0.00171848	-0.00171848	0.998282	0.00171848	0.998282	0.00171848	1	8.00269e-10	2.82295e-07	4.65499e-10	2.81829e-07	0.000448232
51726	UROD/MetE-like	(18)4511125311011(13)231111111	0.529062	0.470938	0.00455227	0.995448	0.733441	0.266559	0.995477	0.00452308	0.454379	4.19886	0.361572	0.352203	1.29011	11.9217	1.0266	1	0	1	0	3.92821e-10	0	3.92821e-10	0	0.000378149	-0.000378149	0.999622	0.000378149	1	0	1	0	3.92821e-10	0	3.92821e-10	0	0.000378149	-0.000378149	0.999622	0.000378149	0.999622	0.000378149	1	3.92821e-10	1.26738e-07	2.07321e-10	1.26531e-07	0.000237235
51730	FAD-linked oxidoreductase	623225254332236252033322	0.438242	0.561758	0.943144	0.0568565	0.0882582	0.911742	0.999999	9.18079e-07	0.523109	2.04899	0.907091	0.346886	1.50801	5.90681	2.61495	0	1	1	0	3.29608469297539e-15	0	3.29608469297539e-15	1.91902e-05	0	1.91902e-05	0.999981	1.91902e-05	0	1	1	0	3.29608469297539e-15	0	3.29608469297539e-15	1.91902e-05	0	1.91902e-05	0.999981	1.91902e-05	1.91902e-05	0.999981	1	3.33066907387547e-15	1.71579e-12	2.53011327604387e-15	1.71326e-12	2.6351e-06
51905	FAD/NAD(P)-binding domain	(205)(68)(112)(65)(64)(107)(82)(92)(82)(65)(45)(60)(83)(60)(221)(146)(129)(80)(50)(82)(83)(69)(60)(68)	0.542747	0.457253	1	2.24842e-07	1	4.38645826662369e-26	5.75054248976517e-26	1	0.444022	1.91876	0.136189	1.5226	0.291621	1.26018	0.089445	0	1	1	0	0	0	0	0	0	0	1	0	0	1	1	0	0	0	0	0	0	0	1	0	1.17812468319875e-43	1	1	0	0	0	0	0
51971	Nucleotide-binding domain	6563276(11)6567(10)598(13)5262644	0.441068	0.558932	0.0524947	0.947505	0.05225	0.94775	0.998139	0.00186086	0.520971	4.08905	0.937537	0.349073	1.49244	11.714	2.68579	0	1	1	0	0	0	0	2.29045e-07	0	2.29045e-07	1	2.29045e-07	0	1	1	0	0	0	0	2.29045e-07	0	2.29045e-07	1	2.29045e-07	2.29045e-07	1	1	2.22044604925031e-16	2.78193e-13	0	2.78193e-13	1.31497e-07
51984	MurCD N-terminal domain	000003030000000000000000	0.616783	0.383217	0.503303	0.496697	0.433636	0.566364	0.336979	0.663021	0.387994	3.05646	0.615065	1.12641	0.344452	2.71345	0.54604	0	0	0	1	0	0.000954534	-0.000954534	0	0	0	0.999045	0.000954534	0	0	0	1	0	0.000954534	-0.000954534	0	0	0	0.999045	0.000954534	0.000947569	6.96458e-06	0.000954534	0.999045	0.000633484	1.01304e-06	0.000632471	2.77438e-06
51989	Glycosyl hydrolases family 6, cellulases	003000000000000002000000	0.636089	0.363911	0.361252	0.638748	0.625459	0.374541	0.36326	0.63674	0.373384	3.38183	0.452873	1.09551	0.34083	3.08699	0.41339	0	0	0	1	0	0.000391679	-0.000391679	0	0	0	0.999608	0.000391679	0	0	0	1	0	0.000391679	-0.000391679	0	0	0	0.999608	0.000391679	0.000388995	2.68465e-06	0.000391679	0.999608	0.000243919	5.03242e-07	0.000243416	1.02568e-06
51998	PFL-like glycyl radical enzymes	121343329131318241021111	0.493328	0.506672	0.0128966	0.987103	0.639317	0.360683	0.992222	0.00777761	0.481422	4.17975	0.441156	0.356029	1.3522	11.7399	1.2391	1	0	1	0	8.95242e-10	0	8.95242e-10	0	0.00170697	-0.00170697	0.998293	0.00170697	1	0	1	0	8.95242e-10	0	8.95242e-10	0	0.00170697	-0.00170697	0.998293	0.00170697	0.998293	0.00170697	1	8.95242e-10	2.00292e-07	3.20461e-10	1.99971e-07	0.000316438
52009	Phosphohistidine domain	600012100001401110000000	0.247033	0.752967	0.945168	0.0548318	0.0903479	0.909652	0.198975	0.801025	0.667812	2.04435	0.905324	1.28866	0.51822	1.58641	0.702529	0	0	0	1	0	0.00894914	-0.00894914	0	0	0	0.991051	0.00894914	0	0	0	1	0	0.00894914	-0.00894914	0	0	0	0.991051	0.00894914	0.00884504	0.0001041	0.00894914	0.991051	0.00427326	1.4059e-05	0.0042592	4.62692e-05
52016	LeuD/IlvD-like	(10)26438243222345222223332	0.505431	0.494569	0.313361	0.686639	0.945851	0.0541485	0.999997	2.62485e-06	0.472263	3.49152	0.181973	0.346888	1.36143	10.0653	0.524588	0	1	1	0	1.29182158730719e-15	0	1.29182158730719e-15	2.59259e-05	0	2.59259e-05	0.999974	2.59259e-05	0	1	1	0	1.29182158730719e-15	0	1.29182158730719e-15	2.59259e-05	0	2.59259e-05	0.999974	2.59259e-05	2.59259e-05	0.999974	1	1.33226762955019e-15	1.0106e-12	0	1.0106e-12	6.12229e-06
52021	Carbamoyl phosphate synthetase, small subunit N-terminal domain	213221144211013321021221	0.51243	0.48757	0.960038	0.039962	0.0127164	0.987284	0.999994	5.66469e-06	0.466966	2.01029	0.970964	0.346892	1.34614	5.79516	2.79904	0	1	1	0	1.98031e-11	0	1.98031e-11	0.0604095	0	0.0604095	0.939591	0.0604095	1	0	1	0	1.98031e-11	0	1.98031e-11	0	0.939591	-0.939591	0.0604095	0.939591	0.0604095	0.939591	1	1.9803e-11	8.66477e-09	1.4378e-11	8.65039e-09	0.000613482
52025	PA domain	(30)055538(18)(10)634(13)4(12)(25)(16)(11)2(14)(13)(19)(13)(12)	0.209252	0.790748	0.993034	0.00696597	0.992575	0.00742491	0.00696592	0.993034	0.696403	1.93471	0.142467	1.51441	0.45985	1.27753	0.0940742	0	1	1	0	0	0	0	1.9102e-12	0	1.9102e-12	1	1.9102e-12	0	1	1	0	0	0	0	1.9102e-12	0	1.9102e-12	1	1.9102e-12	1.9102e-12	1	1	0	0	0	0	3.24654e-12
52029	GroEL apical domain-like	(31)(16)(10)(10)9(15)(12)(19)(16)(13)(11)(10)9(13)(23)(18)(13)(11)7(12)(11)(14)(11)(13)	0.494454	0.505546	0.000163551	0.999836	0.838079	0.161921	0.999911	8.86727e-05	0.48057	4.20891	0.273097	0.346989	1.38497	12.1298	0.787048	0	1	1	0	0	0	0	0	0	0	1	0	0	1	1	0	0	0	0	0	0	0	1	0	3.32017749181128e-20	1	1	0	0	0	0	0
52042	Ribosomal protein L32e	311112113011115211112201	0.544966	0.455034	0.83233	0.16767	0.540233	0.459767	0.999999	9.45529e-07	0.442344	2.30281	0.524935	0.346886	1.27518	6.63852	1.51328	0	0	0	1	0	1	-1	0	0	0	4.32714e-07	1	1	0	1	0	4.32714e-07	0	4.32714e-07	0	0.0384215	-0.0384215	0.961578	0.0384219	0.961578	0.0384215	1	4.32714e-07	7.45882e-08	3.27586e-07	-2.52998e-07	0.000135381
52075	Outer arm dynein light chain 1	4(10)2(11)(10)(15)(11)(16)5(11)8368(21)(12)(21)(10)497599	0.452553	0.547447	0.152934	0.847066	0.155705	0.844295	0.847072	0.152928	0.512279	3.85899	0.850063	0.526685	0.972648	7.32693	1.61399	0	1	1	0	0	0	0	2.46738e-11	0	2.46738e-11	1	2.46738e-11	0	1	1	0	0	0	0	2.46738e-11	0	2.46738e-11	1	2.46738e-11	2.46738e-11	1	1	0	0	0	0	1.47486e-10
52080	Ribosomal proteins L15p and L18e	933334335433336343123324	0.623739	0.376261	0.986242	0.0137581	0.605453	0.394547	1	3.15321e-08	0.38273	1.95027	0.469789	0.346885	1.10333	5.62224	1.35431	0	1	1	0	0	0	0	8.53157e-07	0	8.53157e-07	0.999999	8.53157e-07	0	1	1	0	0	0	0	8.53157e-07	0	8.53157e-07	0.999999	8.53157e-07	8.53157e-07	0.999999	1	0	3.04548e-14	0	3.04548e-14	3.97111e-07
52087	CRAL/TRIO domain	(55)95(12)(11)(12)(18)(15)9(14)(11)(16)(56)(33)(44)(24)(15)(15)(11)(31)(24)(29)(23)(24)	0.355101	0.644899	0.999999	6.15159e-07	1	1.52529e-07	5.74999e-07	0.999999	0.586028	1.91876	0.136189	1.5226	0.384886	1.26018	0.0894451	0	1	1	0	0	0	0	0	0	0	1	0	0	1	1	0	0	0	0	0	0	0	1	0	2.2170697570927e-18	1	1	0	0	0	0	0
52091	SpoIIaa-like	(14)4343212474826(12)65637(15)(11)(11)(10)	0.278265	0.721735	0.0251657	0.974834	0.234908	0.765092	0.975048	0.0249519	0.644176	4.15164	0.783095	0.376222	1.71222	11.0351	2.08147	0	1	1	0	0	0	0	3.22867185631023e-15	0	3.22867185631023e-15	1	3.22867185631023e-15	0	1	1	0	0	0	0	3.22867185631023e-15	0	3.22867185631023e-15	1	3.22867185631023e-15	3.22867185631023e-15	1	1	0	0	0	0	1.81793e-14
52096	ClpP/crotonase	(54)(22)(15)(17)(15)(38)(31)(36)(34)(25)(18)(22)(21)(19)(46)(31)(30)(25)(24)(30)(34)(36)(27)(27)	0.403311	0.596689	0.0442059	0.955794	0.991329	0.00867133	0.955794	0.0442059	0.549545	4.10803	0.143521	0.398859	1.37779	10.2995	0.359829	0	1	1	0	0	0	0	0	0	0	1	0	0	1	1	0	0	0	0	0	0	0	1	0	4.18091717927189e-27	1	1	0	0	0	0	0
52113	BRCT domain	(45)(36)(24)(20)(34)(39)(36)(35)(22)(36)(29)(43)(28)(28)(63)(38)(41)(22)(23)(38)(38)(48)(31)(37)	0.556598	0.443402	0.92277	0.0772298	0.963675	0.0363251	0.0772298	0.92277	0.433541	2.09566	0.166903	1.4318	0.302794	1.46365	0.116569	0	1	1	0	0	0	0	0	0	0	1	0	0	1	1	0	0	0	0	0	0	0	1	0	1.90943180008969e-29	1	1	0	0	0	0	0
52121	Lumazine synthase	101111010000000000000000	0.515651	0.484349	0.941873	0.058127	0.102786	0.897214	0.989589	0.0104108	0.464529	2.0519	0.894807	0.359125	1.2935	5.71361	2.49163	0	0	0	1	0	0.000144838	-0.000144838	0	0	0	0.999855	0.000144838	0	0	0	1	0	0.000144838	-0.000144838	0	0	0	0.999855	0.000144838	0.000144047	7.90387e-07	0.000144838	0.999855	0.000109543	1.26031e-07	0.000109417	3.287e-07
52129	Caspase-like	62201(73)7(14)(26)(18)(14)587(29)(47)(44)(17)(10)(13)(12)(15)(13)(11)	0.0158742	0.984126	0.998808	0.00119193	0.999999	8.23211e-07	2.94641866860289e-15	1	0.842747	1.92149	0.13619	1.5226	0.553491	1.26198	0.0894455	0	1	1	0	0	0	0	1.21157e-07	0	1.21157e-07	1	1.21157e-07	0	1	1	0	0	0	0	1.21157e-07	0	1.21157e-07	1	1.21157e-07	1.21157e-07	1	1	1.11022302462516e-16	3.7807e-13	0	3.7807e-13	1.85561e-07
52141	Uracil-DNA glycosylase-like	132434235441328533133342	0.46181	0.53819	0.951129	0.0488712	0.0356205	0.964379	0.999998	2.34093e-06	0.505274	2.0307	0.951598	0.346888	1.45659	5.85405	2.74324	0	1	1	0	0	0	0	1.63638e-06	0	1.63638e-06	0.999998	1.63638e-06	0	1	1	0	0	0	0	1.63638e-06	0	1.63638e-06	0.999998	1.63638e-06	1.63638e-06	0.999998	1	4.44089209850063e-16	3.26587e-13	0	3.26587e-13	5.63408e-07
52151	FabD/lysophospholipase-like	(23)(65)(22)9(10)(31)(21)(18)8(21)(13)(16)(10)9(32)(22)(49)(13)(10)(19)(14)(18)(18)(19)	0.68471	0.31529	0.999999	9.02626e-07	0.999999	8.52278e-07	8.5598e-07	0.999999	0.336589	1.91876	0.13619	1.5226	0.221061	1.26019	0.0894456	0	1	1	0	0	0	0	2.40937e-14	0	2.40937e-14	1	2.40937e-14	0	1	1	0	0	0	0	2.40937e-14	0	2.40937e-14	1	2.40937e-14	2.40937e-14	1	1	0	0	0	0	1.18142e-13
52156	Initiation factor IF2/eIF5b, domain 3	822223233222322321222222	0.680106	0.319894	0.999986	1.41478e-05	0.992691	0.00730899	1	4.14462e-11	0.340073	1.91879	0.142369	0.346885	0.980362	5.53149	0.410422	0	1	1	0	0	0	0	4.483e-06	0	4.483e-06	0.999996	4.483e-06	0	1	1	0	0	0	0	4.483e-06	0	4.483e-06	0.999996	4.483e-06	4.483e-06	0.999996	1	1.11022302462516e-16	8.72192e-14	0	8.72192e-14	1.79104e-06
52161	Ribosomal protein L13	922223223222226212222212	0.699616	0.300384	0.999794	0.000205978	0.946233	0.053767	1	1.13456e-08	0.325308	1.91923	0.181651	0.346885	0.937799	5.53276	0.523662	1	0	1	0	2.95754e-14	0	2.95754e-14	0	0.999239	-0.999239	0.000760668	0.999239	0	1	1	0	2.95754e-14	0	2.95754e-14	0.000760668	0	0.000760668	0.999239	0.000760668	0.000760668	0.999239	1	2.95319e-14	1.01325e-11	2.40788e-14	1.01084e-11	2.08287e-06
52166	Ribosomal protein L4	922222233222327233232212	0.647389	0.352611	0.999078	0.000922382	0.993303	0.00669683	1	5.35504e-09	0.364832	1.92087	0.141852	0.346885	1.05174	5.53749	0.40893	1	0	1	0	1.9117e-14	0	1.9117e-14	0	0.999331	-0.999331	0.0006693	0.999331	0	1	1	0	1.9117e-14	0	1.9117e-14	0.0006693	0	0.0006693	0.999331	0.0006693	0.0006693	0.999331	1	1.90958e-14	6.29203e-12	1.58376e-14	6.27619e-12	1.42516e-06
52172	CheY-like	(63)(29)(15)2122(17)(11)000300111010000	0.024797	0.975203	0.903411	0.0965885	0.861411	0.138589	5.67319e-09	1	0.835994	2.14	0.25337	1.5226	0.549056	1.40549	0.166406	0	0	0	1	0	0.0126147	-0.0126147	0	0	0	0.987385	0.0126147	0	0	0	1	0	0.0126147	-0.0126147	0	0	0	0.987385	0.0126147	0.0123864	0.000228343	0.0126147	0.987385	0.000828857	3.60229e-05	0.000792834	8.91139e-05
52210	Succinyl-CoA synthetase domains	(10)45447556446557843354546	0.560038	0.439962	0.987618	0.0123822	0.985195	0.0148049	1	1.34996e-08	0.430937	1.94712	0.148707	0.346885	1.2423	5.61316	0.428693	0	1	1	0	0	0	0	3.56683e-13	0	3.56683e-13	1	3.56683e-13	0	1	1	0	0	0	0	3.56683e-13	0	3.56683e-13	1	3.56683e-13	3.56683e-13	1	1	0	0	0	0	4.9533e-13
52218	Flavoproteins	(13)4665(16)87(10)644638(11)86678(11)87	0.466094	0.533906	0.0117778	0.988222	0.782103	0.217897	0.999879	0.000120557	0.502032	4.18231	0.320427	0.347027	1.44667	12.0518	0.923348	0	1	1	0	0	0	0	5.3661860338972e-15	0	5.3661860338972e-15	1	5.3661860338972e-15	0	1	1	0	0	0	0	5.3661860338972e-15	0	5.3661860338972e-15	1	5.3661860338972e-15	5.3661860338972e-15	1	1	0	0	0	0	1.54057e-14
52242	Cobalamin (vitamin B12)-binding domain	020226124222103322022222	0.327314	0.672686	0.979411	0.0205891	0.00242945	0.997571	0.999959	4.08837e-05	0.607057	1.96592	0.979662	0.346933	1.74978	5.66656	2.82378	0	1	1	0	3.0255e-13	0	3.0255e-13	0.000220934	0	0.000220934	0.999779	0.000220934	0	1	1	0	3.0255e-13	0	3.0255e-13	0.000220934	0	0.000220934	0.999779	0.000220934	0.000220934	0.999779	1	3.02536e-13	1.28232e-10	1.08313e-13	1.28123e-10	4.48206e-05
52255	N5-CAIR mutase (phosphoribosylaminoimidazole carboxylase, PurE)	211102112111121111012111	0.652484	0.347516	0.996331	0.00366887	0.511634	0.488366	1	2.54936e-09	0.360976	1.92716	0.549116	0.346885	1.04062	5.55562	1.58299	1	0	1	0	3.75582e-10	0	3.75582e-10	0	0.00140427	-0.00140427	0.998596	0.00140427	1	0	1	0	3.75582e-10	0	3.75582e-10	0	0.00140427	-0.00140427	0.998596	0.00140427	0.998596	0.00140427	1	3.75582e-10	1.34441e-07	2.20982e-10	1.3422e-07	0.000253648
52266	SGNH hydrolase	(103)4(10)6690(32)(42)(43)(16)(12)54(140)(48)(38)(15)(10)49(10)77	0.00609819	0.993902	0.00300993	0.99699	0.99945	0.000550193	4.13869220175616e-31	1	0.850145	4.20239	0.136655	1.5226	0.55835	2.76	0.0897506	0	1	1	0	5.85216e-11	0	5.85216e-11	0.0277045	0	0.0277045	0.972295	0.0277045	0	1	1	0	5.85216e-11	0	5.85216e-11	0.0277045	0	0.0277045	0.972295	0.0277045	0.0277045	0.972295	1	5.85216e-11	9.29337e-08	2.94487e-11	9.29043e-08	0.0114759
52279	Beta-D-glucan exohydrolase, C-terminal domain	(20)18(12)58000(20)10004101000010	0.0192895	0.98071	0.348178	0.651822	0.689499	0.310501	3.22709e-07	1	0.840162	3.41178	0.398726	1.5226	0.551793	2.24075	0.261871	1	0	1	0	0.915107	0	0.915107	0	0.00124461	-0.00124461	0.0836481	0.916352	0	0	0	1	0	0.0848927	-0.0848927	0	0	0	0.915107	0.0848927	0.0836481	0.00124461	0.0848927	0.915107	0.0556074	2.39303e-06	0.055605	0.000459431
52283	Formate/glycerate dehydrogenase catalytic domain-like	(23)6(12)77(13)9(16)7(11)75(11)(10)(22)(14)(10)89(18)(14)(10)(14)(13)	0.450221	0.549779	0.00178638	0.998214	0.697722	0.302278	0.998227	0.00177345	0.514044	4.2052	0.391773	0.34897	1.47303	12.0503	1.12265	0	1	1	0	0	0	0	0	0	0	1	0	0	1	1	0	0	0	0	0	0	0	1	0	1.45263154923405e-18	1	1	0	0	0	0	0
52304	Type II 3-dehydroquinate dehydratase	001000000000000000000000	0.595467	0.404533	0.579238	0.420762	0.482084	0.517916	0.674301	0.325699	0.404126	2.88253	0.574101	0.729816	0.553737	3.94966	0.786638	0	0	0	1	0	0.000226889	-0.000226889	0	0	0	0.999773	0.000226889	0	0	0	1	0	0.000226889	-0.000226889	0	0	0	0.999773	0.000226889	0.000225959	9.2984e-07	0.000226889	0.999773	0.000160852	2.24055e-07	0.000160628	3.33571e-07
52309	N-(deoxy)ribosyltransferase-like	001004438230005(10)11132321	0.388701	0.611299	0.798651	0.201349	0.780934	0.219066	0.201452	0.798548	0.560601	2.37995	0.321415	1.28575	0.43601	1.85102	0.249982	0	1	1	0	8.74031e-09	0	8.74031e-09	0.539942	0	0.539942	0.460058	0.539942	1	0	1	0	8.74031e-09	0	8.74031e-09	0	0.460058	-0.460058	0.539942	0.460058	0.539942	0.460058	1	8.74031e-09	1.31445e-06	3.26734e-09	1.31118e-06	0.00394998
52313	Ribosomal protein S2	622213223322124322212322	0.632804	0.367196	0.998628	0.00137204	0.71291	0.28709	1	5.76016e-08	0.37587	1.9219	0.378932	0.346885	1.08356	5.54045	1.09238	0	1	1	0	6.92637789443214e-15	0	6.92637789443214e-15	0.000122365	0	0.000122365	0.999878	0.000122365	0	1	1	0	6.92637789443214e-15	0	6.92637789443214e-15	0.000122365	0	0.000122365	0.999878	0.000122365	0.000122365	0.999878	1	6.88338275267597e-15	5.57213e-12	5.61831245579507e-15	5.56651e-12	4.26807e-05
52317	Class I glutamine amidotransferase-like	(57)(18)(19)(14)(13)(19)(13)(28)(23)(15)7899(24)(11)(15)(10)(10)(12)(23)(13)(11)(15)	0.560971	0.439029	0.452477	0.547523	0.629374	0.370626	0.547523	0.452477	0.430231	3.17288	0.449564	0.87887	0.489527	3.61018	0.511525	0	1	1	0	0	0	0	0	0	0	1	0	0	1	1	0	0	0	0	0	0	0	1	0	6.86083979742472e-16	1	1	0	0	0	0	1.1835292049075e-15
52335	Methylglyoxal synthase-like	32333326332222(21)431112333	0.542392	0.457608	0.0158619	0.984138	0.146006	0.853994	0.998127	0.00187265	0.444291	4.17295	0.858264	0.349087	1.27272	11.9539	2.4586	0	1	1	0	8.2755e-13	0	8.2755e-13	0.0035472	0	0.0035472	0.996453	0.0035472	0	1	1	0	8.2755e-13	0	8.2755e-13	0.0035472	0	0.0035472	0.996453	0.0035472	0.0035472	0.996453	1	8.2756e-13	8.02727e-10	3.52588e-13	8.02375e-10	0.00164907
52343	Ferredoxin reductase-like, C-terminal NADP-linked domain	(45)(12)(25)9(11)(17)(13)(16)(11)(15)789(10)(26)(27)(18)(12)(10)(13)(17)(20)(16)(16)	0.481059	0.518941	0.0396232	0.960377	0.21676	0.78324	0.960377	0.0396232	0.490707	4.11853	0.79844	0.393471	1.24712	10.4672	2.02922	0	1	1	0	0	0	0	0	0	0	1	0	0	1	1	0	0	0	0	0	0	0	1	0	8.37706322912792e-19	1	1	0	0	0	0	0
52374	Nucleotidylyl transferase	(50)(27)(24)(27)(25)(61)(30)(30)(30)(27)(26)(30)(31)(26)(48)(41)(38)(24)(12)(32)(28)(41)(25)(27)	0.569227	0.430773	0.921841	0.0781585	0.929473	0.0705274	0.0781585	0.921841	0.423984	2.09778	0.195822	1.43071	0.296345	1.46625	0.13687	0	1	1	0	0	0	0	0	0	0	1	0	0	1	1	0	0	0	0	0	0	0	1	0	5.85798749973314e-25	1	1	0	0	0	0	0
52402	Adenine nucleotide alpha hydrolases-like	(99)(23)(15)(16)(17)(20)(16)(40)(48)(28)(25)(13)(12)(13)(19)(21)(17)(22)5(13)(12)(12)(10)(10)	0.637437	0.362563	0.999991	8.94829e-06	0.999992	7.66555e-06	8.9447e-06	0.999991	0.372364	1.91878	0.136196	1.52259	0.244559	1.26021	0.0894499	0	1	1	0	0	0	0	2.94195e-12	0	2.94195e-12	1	2.94195e-12	0	1	1	0	0	0	0	2.94195e-12	0	2.94195e-12	1	2.94195e-12	2.94195e-12	1	1	0	0	0	0	2.69372e-12
52413	UDP-glucose/GDP-mannose dehydrogenase C-terminal domain	602111123111214111012111	0.499121	0.500879	0.774069	0.225931	0.467508	0.532492	0.999998	1.50427e-06	0.477038	2.43626	0.586425	0.346887	1.3752	7.02321	1.69054	1	0	1	0	5.56125e-10	0	5.56125e-10	0	0.00157048	-0.00157048	0.99843	0.00157048	1	0	1	0	5.56125e-10	0	5.56125e-10	0	0.00157048	-0.00157048	0.99843	0.00157048	0.99843	0.00157048	1	5.56125e-10	1.95914e-07	3.2282e-10	1.95591e-07	0.000353442
52418	Nucleoside phosphorylase/phosphoribosyltransferase catalytic domain	401123114100001210111101	0.484495	0.515505	0.815652	0.184348	0.000787928	0.999212	0.999953	4.70817e-05	0.488107	2.34101	0.98105	0.346941	1.40689	6.74759	2.82772	0	0	0	1	0	0.999999	-0.999999	0	0	0	6.83833e-07	0.999999	1	0	1	0	6.83833e-07	0	6.83833e-07	0	0.000472648	-0.000472648	0.999527	0.000473332	0.999527	0.000472648	0.999999	6.83833e-07	3.37986e-07	4.0965e-07	-7.16645e-08	0.0003122
52425	Cryptochrome/photolyase, N-terminal domain	(10)023464(11)2500030550296243	0.298939	0.701061	0.99804	0.00196002	0.0145639	0.985436	0.00195206	0.998048	0.62853	1.92325	0.969402	1.52031	0.413423	1.26504	0.637635	0	1	1	0	6.08237e-12	0	6.08237e-12	0.000162776	0	0.000162776	0.999837	0.000162776	0	1	1	0	6.08237e-12	0	6.08237e-12	0.000162776	0	0.000162776	0.999837	0.000162776	0.000162776	0.999837	1	6.08236e-12	4.29069e-09	2.25708e-12	4.28844e-09	8.14329e-05
52440	PreATP-grasp domain	(20)8(11)(11)9(11)8(24)(18)(12)(11)(10)69(18)(15)(12)(10)6(14)(15)(14)(11)(10)	0.45672	0.54328	0.00114308	0.998857	0.423608	0.576392	0.999184	0.000816446	0.509126	4.20667	0.623545	0.347845	1.46366	12.0935	1.79259	0	1	1	0	0	0	0	0	0	0	1	0	0	1	1	0	0	0	0	0	0	0	1	0	1.57068781011794e-18	1	1	0	0	0	0	0
52467	DHS-like NAD/FAD-binding domain	(18)(12)(15)8(11)(31)(11)(18)(16)(14)(11)9(10)8(20)(24)(14)(11)7(15)(14)(12)9(13)	0.471924	0.528076	0.00411997	0.99588	0.250413	0.749587	0.995886	0.00411431	0.49762	4.19985	0.769985	0.351722	1.41481	11.9408	2.18918	0	1	1	0	0	0	0	0	0	0	1	0	0	1	1	0	0	0	0	0	0	0	1	0	8.84418412310275e-18	1	1	0	0	0	0	0
52490	Tubulin nucleotide-binding domain-like	(26)7678(15)(15)(36)(26)(98)(14)(16)(15)(14)(67)(67)(22)(15)9(30)(28)(36)(19)(22)	0.176422	0.823578	0.999739	0.000260551	0.999998	2.00987e-06	3.38589371642303e-15	1	0.721248	1.91936	0.136191	1.5226	0.473694	1.26058	0.0894461	0	1	1	0	0	0	0	1.44725e-14	0	1.44725e-14	1	1.44725e-14	0	1	1	0	0	0	0	1.44725e-14	0	1.44725e-14	1	1.44725e-14	1.44725e-14	1	1	0	0	0	0	1.0189e-13
52499	Isochorismatase-like hydrolases	573231233443534362122212	0.527032	0.472968	0.915321	0.0846792	0.0394937	0.960506	0.999994	5.60714e-06	0.455916	2.11272	0.948323	0.346892	1.31429	6.09043	2.73377	1	0	1	0	7.39595e-13	0	7.39595e-13	0	0.997175	-0.997175	0.00282515	0.997175	0	1	1	0	7.39595e-13	0	7.39595e-13	0.00282515	0	0.00282515	0.997175	0.00282515	0.00282515	0.997175	1	7.39631e-13	2.70496e-10	5.52103e-13	2.69944e-10	2.69666e-05
52507	Homo-oligomeric flavin-containing Cys decarboxylases, HFCD	212111112111111211011111	0.728376	0.271624	0.999088	0.000911819	0.895309	0.104691	1	1.13425e-10	0.303544	1.92085	0.224709	0.346885	0.875056	5.53742	0.647789	1	0	1	0	1.11423e-10	0	1.11423e-10	0	8.52324e-05	-8.52324e-05	0.999915	8.52325e-05	1	0	1	0	1.11423e-10	0	1.11423e-10	0	8.52324e-05	-8.52324e-05	0.999915	8.52325e-05	0.999915	8.52324e-05	1	1.11423e-10	4.20559e-08	6.57257e-11	4.19902e-08	5.82471e-05
52518	Thiamin diphosphate-binding fold (THDP-binding)	(46)(18)(24)(12)(16)(29)(14)(31)(27)(23)(13)(14)(15)(17)(31)(19)(18)(14)(10)(24)(18)(22)(12)(20)	0.479133	0.520867	0.127424	0.872576	0.150621	0.849379	0.872576	0.127424	0.492164	3.91742	0.854362	0.4967	0.990868	7.88689	1.72008	0	1	1	0	0	0	0	0	0	0	1	0	0	1	1	0	0	0	0	0	0	0	1	0	4.39393494337257e-19	1	1	0	0	0	0	0
52738	Methylesterase CheB, C-terminal domain	000000011000000000000000	0.361029	0.638971	0.66117	0.33883	0.496529	0.503471	0.861082	0.138918	0.581543	2.69486	0.561888	0.510214	1.1398	5.28182	1.10128	0	0	0	1	0	0.000164407	-0.000164407	0	0	0	0.999836	0.000164407	0	0	0	1	0	0.000164407	-0.000164407	0	0	0	0.999836	0.000164407	0.000163722	6.85568e-07	0.000164407	0.999836	0.000119612	1.54282e-07	0.000119458	2.62471e-07
52743	Subtilisin-like	(63)(18)(11)96(49)6(17)(12)8(16)555(87)(93)(29)75(14)(11)(11)(10)(10)	0.52721	0.47279	0.999972	2.76967e-05	0.99999	1.03029e-05	3.14110966410812e-18	1	0.455781	1.91882	0.136198	1.5226	0.299343	1.26022	0.0894507	0	1	1	0	0	0	0	3.14301e-08	0	3.14301e-08	1	3.14301e-08	0	1	1	0	0	0	0	3.14301e-08	0	3.14301e-08	1	3.14301e-08	3.14301e-08	1	1	0	9.92514e-14	0	9.92514e-14	2.90081e-08
52768	Arginase/deacetylase	(19)6845(16)8(15)(13)(12)7(10)97(20)(15)(12)8(10)(18)(14)(16)(14)(15)	0.338232	0.661768	0.000511363	0.999489	0.784129	0.215871	0.999632	0.000368255	0.598795	4.20812	0.318714	0.347318	1.72405	12.116	0.917643	0	1	1	0	0	0	0	0	0	0	1	0	0	1	1	0	0	0	0	0	0	0	1	0	8.75953169716597e-21	1	1	0	0	0	0	0
52777	CoA-dependent acyltransferases	(39)6(31)(13)(19)(19)(27)(35)(37)(22)6(33)(50)(17)(39)(29)(50)(18)(15)(39)(25)(20)(29)(25)	0.405671	0.594329	0.99998	1.9762e-05	1	1.45062e-10	1.41736e-10	1	0.547759	1.9188	0.136189	1.5226	0.359751	1.26021	0.089445	0	1	1	0	0	0	0	0	0	0	1	0	0	1	1	0	0	0	0	0	0	0	1	0	3.44484566217445e-16	1	1	0	0	0	0	6.74746073329431e-15
52788	Phosphotyrosine protein phosphatases I	211004310101246201211212	0.609356	0.390644	0.0226837	0.977316	0.00774911	0.992251	0.998755	0.00124545	0.393615	4.15733	0.975164	0.348349	1.12994	11.9344	2.79938	1	0	1	0	3.49001e-10	0	3.49001e-10	0	0.181593	-0.181593	0.818407	0.181593	0	1	1	0	3.49001e-10	0	3.49001e-10	0.818407	0	0.818407	0.181593	0.818407	0.818407	0.181593	1	3.49001e-10	1.24239e-07	2.09748e-10	1.24029e-07	0.0089301
52799	(Phosphotyrosine protein) phosphatases II	(51)(48)(16)(69)(75)(186)(52)(112)(79)(95)(111)(128)(53)(43)(120)(148)(91)(69)(73)(155)(116)(123)(112)(122)	0.256813	0.743187	0.997927	0.00207262	1	3.94809728895247e-33	8.6688759410061e-33	1	0.66041	1.92351	0.136189	1.5226	0.433738	1.2633	0.089445	0	1	1	0	0	0	0	0	0	0	1	0	0	1	1	0	0	0	0	0	0	0	1	0	1.45398016341532e-67	1	1	0	0	0	0	0
52821	Rhodanese/Cell cycle control phosphatase	(38)(11)(11)(13)(23)(30)9(24)(11)(44)(14)(23)89(37)(31)(17)(11)(12)(24)(25)(26)(20)(24)	0.499651	0.500349	0.999143	0.000857435	0.999144	0.000855866	0.000857434	0.999143	0.476637	1.92072	0.136913	1.5216	0.313248	1.26231	0.0899799	0	1	1	0	0	0	0	0	0	0	1	0	0	1	1	0	0	0	0	0	0	0	1	0	4.41309745135592e-19	1	1	0	0	0	0	0
52913	RNA 3'-terminal phosphate cyclase, RPTC, insert domain	010110011110011211111110	0.451477	0.548523	0.995149	0.00485122	0.0110623	0.988938	0.999999	6.68023e-07	0.513093	1.92987	0.972362	0.346886	1.47914	5.56342	2.80312	1	0	1	0	9.83347e-06	0	9.83347e-06	0	0.000432788	-0.000432788	0.999557	0.000442622	0	0	0	1	0	0.99999	-0.99999	0	0	0	9.83347e-06	0.99999	0.999557	0.000432788	0.99999	9.83347e-06	3.44696e-07	5.91094e-06	-5.56624e-06	0.00028861
52922	TK C-terminal domain-like	(12)46456466433246333144534	0.483786	0.516214	0.945142	0.0548577	0.116657	0.883343	0.999999	5.78631e-07	0.488643	2.04441	0.883079	0.346886	1.40866	5.89362	2.54573	0	1	1	0	0	0	0	4.4951e-09	0	4.4951e-09	1	4.4951e-09	0	1	1	0	0	0	0	4.4951e-09	0	4.4951e-09	1	4.4951e-09	4.4951e-09	1	1	0	1.03713103934452e-15	0	1.03713103934452e-15	2.77367e-09
52935	PK C-terminal domain-like	(14)12113114232161121132411	0.607263	0.392737	0.00121848	0.998782	0.942263	0.0577366	0.999485	0.000514784	0.395199	4.2065	0.185007	0.34749	1.13729	12.1054	0.532409	1	0	1	0	7.14617e-11	0	7.14617e-11	0	0.0565049	-0.0565049	0.943495	0.0565049	1	0	1	0	7.14617e-11	0	7.14617e-11	0	0.0565049	-0.0565049	0.943495	0.0565049	0.943495	0.0565049	1	7.14617e-11	9.60711e-09	5.96256e-11	9.54749e-09	2.96864e-05
52943	ATP synthase (F1-ATPase), gamma subunit	311113121111212111111111	0.536555	0.463445	0.997173	0.00282711	0.988001	0.0119991	1	1.51296e-10	0.448709	1.92523	0.146335	0.346885	1.29354	5.55006	0.421854	1	0	1	0	1.0154e-10	0	1.0154e-10	0	2.08534e-05	-2.08534e-05	0.999979	2.08535e-05	1	0	1	0	1.0154e-10	0	1.0154e-10	0	2.08534e-05	-2.08534e-05	0.999979	2.08535e-05	0.999979	2.08534e-05	1	1.0154e-10	4.03609e-08	5.99095e-11	4.0301e-08	1.68669e-05
52949	Macro domain-like	(10)722(13)(47)(23)86(14)(10)25(13)(60)(10)(34)(21)(28)(13)(19)(16)(11)(13)	0.240847	0.759153	0.989336	0.0106637	1	7.79573e-10	5.10106e-14	1	0.672493	1.94318	0.136189	1.5226	0.441673	1.27623	0.089445	0	1	1	0	0	0	0	1.0019e-07	0	1.0019e-07	1	1.0019e-07	0	1	1	0	0	0	0	1.0019e-07	0	1.0019e-07	1	1.0019e-07	1.0019e-07	1	1	1.11022302462516e-16	2.77081e-13	0	2.77081e-13	1.51775e-07
52954	Class II aaRS ABD-related	(18)(14)98(10)(17)(12)(14)9(13)(11)8(10)(10)(23)(10)(12)88(16)(15)(14)(13)(12)	0.48824	0.51176	0.00352589	0.996474	0.825575	0.174425	0.999958	4.1632e-05	0.485272	4.20121	0.28367	0.346934	1.39874	12.1095	0.817648	0	1	1	0	0	0	0	0	0	0	1	0	0	1	1	0	0	0	0	0	0	0	1	0	3.91371464181508e-21	1	1	0	0	0	0	0
52972	ITPase-like	542445343232426422232333	0.371685	0.628315	0.901175	0.098825	0.818899	0.181101	1	7.24118e-08	0.573478	2.14512	0.289315	0.346885	1.65322	6.18395	0.834036	0	1	1	0	0	0	0	1.29994e-06	0	1.29994e-06	0.999999	1.29994e-06	0	1	1	0	0	0	0	1.29994e-06	0	1.29994e-06	0.999999	1.29994e-06	1.29994e-06	0.999999	1	0	4.02305e-14	0	4.02305e-14	7.0558e-07
52980	Restriction endonuclease-like	8(11)447(54)6(23)(35)(16)53(25)4(58)(15)(20)3444525	0.454008	0.545992	0.999413	0.000587364	0.999952	4.75033e-05	4.09332e-14	1	0.511178	1.9201	0.136229	1.5226	0.335726	1.26107	0.0894714	0	1	1	0	6.318e-12	0	6.318e-12	0.000462312	0	0.000462312	0.999538	0.000462312	0	1	1	0	6.318e-12	0	6.318e-12	0.000462312	0	0.000462312	0.999538	0.000462312	0.000462312	0.999538	1	6.31795e-12	2.42441e-09	2.14674e-12	2.42226e-09	5.0971e-05
53032	tRNA-intron endonuclease catalytic domain-like	443321052322335421033(11)22	0.497002	0.502998	0.0559794	0.944021	0.0117636	0.988236	0.981898	0.018102	0.478641	4.08106	0.97177	0.368168	1.30006	11.0848	2.63947	0	1	1	0	7.34957e-13	0	7.34957e-13	0.000269201	0	0.000269201	0.999731	0.000269201	0	1	1	0	7.34957e-13	0	7.34957e-13	0.000269201	0	0.000269201	0.999731	0.000269201	0.000269201	0.999731	1	7.34968e-13	1.09304e-10	5.0985e-13	1.08794e-10	2.00958e-05
53036	Eukaryotic RPB5 N-terminal domain	611224111121112111011110	0.469361	0.530639	0.961776	0.0382244	0.485495	0.514505	1	4.89283e-08	0.49956	2.00631	0.571217	0.346885	1.44013	5.78379	1.6467	1	0	1	0	9.00035e-06	0	9.00035e-06	0	0.000231655	-0.000231655	0.999759	0.000240655	0	0	0	1	0	0.999991	-0.999991	0	0	0	9.00035e-06	0.999991	0.999759	0.000231655	0.999991	9.00035e-06	2.02768e-07	5.42549e-06	-5.22272e-06	0.000157755
53056	beta-carbonic anhydrase, cab	(18)23000110112011110000000	0.716404	0.283596	0.117722	0.882278	0.000218857	0.999781	0.981573	0.018427	0.312604	3.93964	0.981531	0.36855	0.848198	10.6896	2.66322	0	0	0	1	0	0.000224782	-0.000224782	0	0	0	0.999775	0.000224782	0	0	0	1	0	0.000224782	-0.000224782	0	0	0	0.999775	0.000224782	0.000222944	1.83837e-06	0.000224782	0.999775	8.27473e-05	5.34041e-07	8.22133e-05	7.8699e-07
53067	Actin-like ATPase domain	(149)(124)(77)(63)(87)(258)(59)(99)(85)(99)(79)(69)(71)(88)(190)(167)(158)(84)(51)(114)(106)(166)(97)(108)	0.451706	0.548294	0.999998	2.17066e-06	1	3.39334803498856e-26	6.65356508193664e-31	1	0.51292	1.91876	0.136189	1.5226	0.336871	1.26019	0.089445	0	1	1	0	0	0	0	0	0	0	1	0	0	1	1	0	0	0	0	0	0	0	1	0	5.7440908188994e-67	1	1	0	0	0	0	0
53092	Creatinase/prolidase N-terminal domain	5443473944335698(10)4143434	0.425708	0.574292	0.5706	0.4294	0.0897224	0.910278	0.999977	2.34669e-05	0.532595	2.90231	0.905853	0.346913	1.53524	8.36611	2.61118	0	1	1	0	0	0	0	7.14159e-08	0	7.14159e-08	1	7.14159e-08	0	1	1	0	0	0	0	7.14159e-08	0	7.14159e-08	1	7.14159e-08	7.14159e-08	1	1	0	3.43208e-14	0	3.43208e-14	4.19585e-08
53137	Translational machinery components	(25)4566668967677(11)865476667	0.45845	0.54155	0.723395	0.276605	0.986389	0.0136112	0.999999	6.34078e-07	0.507817	2.55233	0.147698	0.346886	1.46393	7.35784	0.425782	0	1	1	0	0	0	0	1.86365e-14	0	1.86365e-14	1	1.86365e-14	0	1	1	0	0	0	0	1.86365e-14	0	1.86365e-14	1	1.86365e-14	1.86365e-14	1	1	0	0	0	0	3.57871e-14
53150	DNA repair protein MutS, domain II	463345461530113442233132	0.49026	0.50974	0.857173	0.142827	0.00209265	0.997907	0.999967	3.3283e-05	0.483743	2.24591	0.979947	0.346924	1.39438	6.47377	2.82467	0	1	1	0	3.14698e-13	0	3.14698e-13	0.00141322	0	0.00141322	0.998587	0.00141322	0	1	1	0	3.14698e-13	0	3.14698e-13	0.00141322	0	0.00141322	0.998587	0.00141322	0.00141322	0.998587	1	3.14748e-13	4.72034e-10	1.49307e-13	4.71885e-10	0.000442879
53155	Methylated DNA-protein cysteine methyltransferase domain	010001011000101110011111	0.141185	0.858815	0.988107	0.0118934	0.0202188	0.979781	0.997177	0.00282312	0.747915	1.946	0.96462	0.350204	2.13565	5.55676	2.75445	1	0	1	0	6.64578e-09	0	6.64578e-09	0	0.00139028	-0.00139028	0.99861	0.00139029	1	0	1	0	6.64578e-09	0	6.64578e-09	0	0.00139028	-0.00139028	0.99861	0.00139029	0.99861	0.00139028	1	6.64578e-09	9.01594e-07	1.45094e-09	9.00143e-07	0.000799236
53167	Purine and uridine phosphorylases	62445(60)54496358(14)653394544	0.580163	0.419837	0.997862	0.00213764	0.99978	0.000219665	0.00213763	0.997862	0.415707	1.92366	0.136375	1.52009	0.273475	1.26549	0.0897151	0	1	1	0	1.31963e-14	0	1.31963e-14	1.11213e-05	0	1.11213e-05	0.999989	1.11213e-05	0	1	1	0	1.31963e-14	0	1.31963e-14	1.11213e-05	0	1.11213e-05	0.999989	1.11213e-05	1.11213e-05	0.999989	1	1.32117e-14	1.60637e-11	7.44269180668939e-15	1.60562e-11	6.50207e-06
53178	Peptidyl-tRNA hydrolase-like	631011011100001000011100	0.432571	0.567429	0.971566	0.0284343	0.00237236	0.997628	0.716313	0.283687	0.527401	1.98389	0.97971	0.680421	0.77511	2.91568	1.43986	0	0	0	1	0	0.984589	-0.984589	0	0	0	0.0154115	0.984589	0	0	0	1	0	0.984589	-0.984589	0	0	0	0.0154115	0.984589	0.973825	0.0107634	0.984589	0.0154115	5.22562e-05	0.00561687	-0.00556461	0.00291323
53182	Pyrrolidone carboxyl peptidase (pyroglutamate aminopeptidase)	511011111118111111122222	0.672127	0.327873	0.948058	0.0519421	0.9288	0.0712004	1	6.28191e-08	0.346111	2.03773	0.196391	0.346885	0.997769	5.87437	0.566156	0	1	1	0	4.49093e-14	0	4.49093e-14	0.00208275	0	0.00208275	0.997917	0.00208275	0	1	1	0	4.49093e-14	0	4.49093e-14	0.00208275	0	0.00208275	0.997917	0.00208275	0.00208275	0.997917	1	4.4964e-14	4.55558e-11	3.26503e-14	4.55231e-11	0.00037908
53187	Zn-dependent exopeptidases	(36)(15)(19)(23)(22)(44)(31)(67)(41)(35)(30)(33)(53)(60)(111)(96)(84)(31)(19)(54)(48)(51)(39)(43)	0.225524	0.774476	1	2.01723e-09	1	5.54366e-11	5.54365e-11	1	0.684089	1.91876	0.136189	1.5226	0.449289	1.26018	0.089445	0	1	1	0	0	0	0	0	0	0	1	0	0	1	1	0	0	0	0	0	0	0	1	0	6.14345717567392e-31	1	1	0	0	0	0	0
53213	LigB-like	111100010000001010000000	0.0141468	0.985853	0.950243	0.0497567	0.110049	0.889951	0.853159	0.146841	0.844054	2.03273	0.888666	0.519529	1.62465	3.91264	1.71052	0	0	0	1	0	0.00164898	-0.00164898	0	0	0	0.998351	0.00164898	0	0	0	1	0	0.00164898	-0.00164898	0	0	0	0.998351	0.00164898	0.00163347	1.55112e-05	0.00164898	0.998351	0.00103932	1.87036e-06	0.00103745	6.60893e-06
53218	Molybdenum cofactor biosynthesis proteins	324225335434325636553323	0.336845	0.663155	0.894486	0.105514	0.96943	0.0305703	1	4.1444e-07	0.599844	2.16044	0.162037	0.346886	1.72923	6.22811	0.46712	0	1	1	0	0	0	0	8.01593e-07	0	8.01593e-07	0.999999	8.01593e-07	0	1	1	0	0	0	0	8.01593e-07	0	8.01593e-07	0.999999	8.01593e-07	8.01593e-07	0.999999	1	0	1.44947e-14	0	1.44947e-14	1.76222e-07
53223	Aminoacid dehydrogenase-like, N-terminal domain	(20)6(11)68567567379(12)6743(10)7989	0.51418	0.48582	0.0572265	0.942774	0.286491	0.713509	0.999851	0.000148612	0.465641	4.07821	0.73948	0.34706	1.34167	11.7507	2.1307	0	1	1	0	0	0	0	6.66827835240085e-15	0	6.66827835240085e-15	1	6.66827835240085e-15	0	1	1	0	0	0	0	6.66827835240085e-15	0	6.66827835240085e-15	1	6.66827835240085e-15	6.66827835240085e-15	1	1	0	0	0	0	2.58216e-14
53244	MurD-like peptide ligases, peptide-binding domain	81311223011111(13)622111101	0.571299	0.428701	0.00444267	0.995557	0.372739	0.627261	0.99915	0.000850408	0.422416	4.19911	0.666556	0.347885	1.21424	12.0704	1.91602	0	0	0	1	0	0.999999	-0.999999	0	0	0	6.5081e-07	0.999999	1	0	1	0	6.5081e-07	0	6.5081e-07	0	0.000435987	-0.000435987	0.999563	0.000436638	0.999563	0.000435987	0.999999	6.5081e-07	2.2242e-07	3.79839e-07	-1.57419e-07	0.00026288
53254	Phosphoglycerate mutase-like	(46)(13)(17)(13)(15)(17)(11)(16)(19)(13)(21)(34)(13)(16)(23)(19)(14)(13)7(25)(17)(22)(18)(18)	0.502482	0.497518	0.166012	0.833988	0.933292	0.0667082	0.833988	0.166012	0.474495	3.82903	0.192593	0.542068	0.875341	7.06375	0.355293	0	1	1	0	0	0	0	0	0	0	1	0	0	1	1	0	0	0	0	0	0	0	1	0	8.76905296058213e-19	1	1	0	0	0	0	0
53271	PRTase-like	(35)(14)(15)9(11)(10)(10)(14)(17)9(11)(10)(10)(10)(22)(13)(15)(11)6(19)(11)(15)(14)(16)	0.498708	0.501292	0.00102914	0.998971	0.750039	0.249961	0.998973	0.00102707	0.47735	4.20693	0.347538	0.348093	1.37133	12.0857	0.998406	0	1	1	0	0	0	0	0	0	0	1	0	0	1	1	0	0	0	0	0	0	0	1	0	8.93704862244161e-20	1	1	0	0	0	0	0
53323	Pyruvate-ferredoxin oxidoreductase, PFOR, domain III	001101000000000000000000	0.0933681	0.906632	0.651553	0.348447	0.464803	0.535197	0.90023	0.0997697	0.784101	2.71689	0.588713	0.464186	1.6892	5.85301	1.26827	0	0	0	1	0	0.000331586	-0.000331586	0	0	0	0.999668	0.000331586	0	0	0	1	0	0.000331586	-0.000331586	0	0	0	0.999668	0.000331586	0.000329291	2.295e-06	0.000331586	0.999668	0.000232062	3.25625e-07	0.000231737	9.38496e-07
53328	Formyltransferase	523213457332234563235544	0.338941	0.661059	0.943303	0.0566971	0.20769	0.79231	0.999999	6.25559e-07	0.598258	2.04863	0.806108	0.346886	1.72465	5.90576	2.32384	0	1	1	0	0	0	0	1.14625e-09	0	1.14625e-09	1	1.14625e-09	0	1	1	0	0	0	0	1.14625e-09	0	1.14625e-09	1	1.14625e-09	1.14625e-09	1	1	0	0	0	0	1.05743e-09
53383	PLP-dependent transferases	(143)(38)(49)(44)(49)(91)(53)(75)(92)(64)(42)(43)(52)(36)(137)(88)(75)(53)(30)(53)(41)(43)(40)(46)	0.518638	0.481362	1	1.16209e-10	1	4.25286e-14	1.18944e-13	1	0.462267	1.91876	0.136189	1.5226	0.303603	1.26018	0.089445	0	1	1	0	0	0	0	0	0	0	1	0	0	1	1	0	0	0	0	0	0	0	1	0	5.09539511262152e-32	1	1	0	0	0	0	0
53448	Nucleotide-diphospho-sugar transferases	(170)(26)(38)(66)(70)(82)(54)(86)(65)(107)(75)(59)(88)(52)(195)(103)(122)(81)(61)(108)(113)(91)(74)(91)	0.260196	0.739804	1	2.51721e-09	1	6.96534357831279e-22	4.89259382317508e-21	1	0.65785	1.91876	0.136189	1.5226	0.432056	1.26018	0.089445	0	1	1	0	0	0	0	0	0	0	1	0	0	1	1	0	0	0	0	0	0	0	1	0	3.90144363805626e-57	1	1	0	0	0	0	0
53590	Nucleoside hydrolase	723320532322639341033000	0.551117	0.448883	0.0463737	0.953626	0.0164577	0.983542	0.974747	0.0252525	0.437689	4.10307	0.9678	0.376575	1.16229	10.8957	2.57001	0	0	0	1	0	0.178129	-0.178129	0	0	0	0.821871	0.178129	0	0	0	1	0	0.178129	-0.178129	0	0	0	0.821871	0.178129	0.172115	0.00601414	0.178129	0.821871	6.16194e-05	0.00128696	-0.00122534	8.04341e-05
53597	Dihydrofolate reductase-like	612122142221013122122211	0.583941	0.416059	0.972526	0.0274737	0.0214685	0.978531	0.999999	1.25624e-06	0.412848	1.98169	0.963564	0.346887	1.19015	5.71278	2.77775	1	0	1	0	2.20791e-11	0	2.20791e-11	0	0.945225	-0.945225	0.0547753	0.945225	1	0	1	0	2.20791e-11	0	2.20791e-11	0	0.945225	-0.945225	0.0547753	0.945225	0.0547753	0.945225	1	2.2079e-11	3.9462e-09	1.73165e-11	3.92888e-09	1.83938e-05
53613	Ribokinase-like	(34)8(10)8(11)(15)6(12)(12)(10)(10)67(14)(11)(12)788(10)8766	0.52885	0.47115	0.000101086	0.999899	0.97623	0.0237701	0.999907	9.30263e-05	0.45454	4.20906	0.156288	0.346995	1.30993	12.13	0.450403	0	1	1	0	0	0	0	3.26076e-14	0	3.26076e-14	1	3.26076e-14	0	1	1	0	0	0	0	3.26076e-14	0	3.26076e-14	1	3.26076e-14	3.26076e-14	1	1	0	0	0	0	4.71992e-14
53623	MurD-like peptide ligases, catalytic domain	81310424011112(14)722111111	0.491272	0.508728	0.00999468	0.990005	0.394133	0.605867	0.99072	0.00927953	0.482978	4.18639	0.648466	0.357795	1.34987	11.7005	1.81239	1	0	1	0	1.27315e-09	0	1.27315e-09	0	0.000963772	-0.000963772	0.999036	0.000963773	1	0	1	0	1.27315e-09	0	1.27315e-09	0	0.000963772	-0.000963772	0.999036	0.000963773	0.999036	0.000963772	1	1.27315e-09	2.98471e-07	4.99678e-10	2.97972e-07	0.000539103
53633	Carbamate kinase-like	(24)33323255301114421032211	0.55467	0.44533	0.0201759	0.979824	0.0279059	0.972094	0.996115	0.00388515	0.435	4.16307	0.958121	0.351453	1.23772	11.8453	2.72617	1	0	1	0	3.7078e-10	0	3.7078e-10	0	0.612164	-0.612164	0.387836	0.612164	1	0	1	0	3.7078e-10	0	3.7078e-10	0	0.612164	-0.612164	0.387836	0.612164	0.387836	0.612164	1	3.7078e-10	6.3899e-08	2.3e-10	6.3669e-08	0.000303629
53639	AraD/HMP-PK domain-like	32211745523322(12)362154434	0.332959	0.667041	0.166633	0.833367	0.460394	0.539606	0.999874	0.00012601	0.602785	3.82761	0.59244	0.347033	1.73696	11.0295	1.70716	0	1	1	0	0	0	0	3.92314e-07	0	3.92314e-07	1	3.92314e-07	0	1	1	0	0	0	0	3.92314e-07	0	3.92314e-07	1	3.92314e-07	3.92314e-07	1	1	4.44089209850063e-16	5.18471e-13	0	5.18471e-13	2.01987e-07
53649	Alkaline phosphatase-like	(16)(12)9(41)(31)(71)(16)(71)(43)(50)(14)(21)(79)(45)(200)(94)(84)(32)(20)(36)(30)(35)(30)(36)	0.120728	0.879272	0.60451	0.39549	1	2.26342e-09	2.05794505367566e-29	1	0.763396	2.82464	0.136189	1.5226	0.501375	1.85514	0.089445	0	1	1	0	0	0	0	0	0	0	1	0	0	1	1	0	0	0	0	0	0	0	1	0	2.09991920728754e-16	1	1	0	0	0	0	9.45432040340003e-15
53659	Isocitrate/Isopropylmalate dehydrogenase-like	(16)4554(12)5(11)9546978945365535	0.478645	0.521355	0.0120226	0.987977	0.705672	0.294328	0.99985	0.0001495	0.492534	4.18175	0.385051	0.347061	1.41916	12.049	1.10946	0	1	1	0	0	0	0	2.56482e-09	0	2.56482e-09	1	2.56482e-09	0	1	1	0	0	0	0	2.56482e-09	0	2.56482e-09	1	2.56482e-09	2.56482e-09	1	1	0	2.48648557825638e-15	0	2.48648557825638e-15	1.23143e-09
53671	Aspartate/ornithine carbamoyltransferase	212223131211113231022211	0.57836	0.42164	0.981843	0.0181566	0.0234991	0.976501	1	3.69406e-07	0.417071	1.96035	0.961847	0.346886	1.20233	5.65128	2.77281	1	0	1	0	2.82878e-11	0	2.82878e-11	0	0.935385	-0.935385	0.0646147	0.935385	1	0	1	0	2.82878e-11	0	2.82878e-11	0	0.935385	-0.935385	0.0646147	0.935385	0.0646147	0.935385	1	2.82878e-11	5.37073e-09	2.19305e-11	5.3488e-09	2.2665e-05
53681	Aspartate/glutamate racemase	200000000000000000000000	0.747706	0.252294	0.683664	0.316336	0.238396	0.761604	0.850275	0.149725	0.288915	2.64334	0.780146	0.522919	0.552504	5.05496	1.49191	0	0	0	1	0	0.000156085	-0.000156085	0	0	0	0.999844	0.000156085	0	0	0	1	0	0.000156085	-0.000156085	0	0	0	0.999844	0.000156085	0.000155497	5.87828e-07	0.000156085	0.999844	0.000109969	1.53057e-07	0.000109816	2.15793e-07
53686	Tryptophan synthase beta subunit-like PLP-dependent enzymes	(36)6(11)(13)(12)(19)7(21)(19)(12)5(15)62(27)(22)(18)(10)466786	0.629503	0.370497	0.983586	0.0164141	0.983609	0.0163915	0.0164141	0.983586	0.378368	1.95636	0.150049	1.50331	0.251691	1.30137	0.0998126	0	1	1	0	0	0	0	1.35713e-09	0	1.35713e-09	1	1.35713e-09	0	1	1	0	0	0	0	1.35713e-09	0	1.35713e-09	1	1.35713e-09	1.35713e-09	1	1	0	2.42634480501178e-15	0	2.42634480501178e-15	3.45177e-09
53697	SIS domain	8335673(10)(14)433337844573632	0.511771	0.488229	0.00303699	0.996963	0.770621	0.229379	0.999223	0.000777239	0.467465	4.20233	0.330135	0.347799	1.34407	12.0826	0.949213	0	1	1	0	1.26191981885125e-15	0	1.26191981885125e-15	7.20401e-07	0	7.20401e-07	0.999999	7.20401e-07	0	1	1	0	1.26191981885125e-15	0	1.26191981885125e-15	7.20401e-07	0	7.20401e-07	0.999999	7.20401e-07	7.20401e-07	0.999999	1	1.22124532708767e-15	4.29063e-13	0	4.29063e-13	1.0658e-07
53706	Formate dehydrogenase/DMSO reductase, domains 1-3	211115021111213411121111	0.452412	0.547588	0.841153	0.158847	0.90858	0.0914205	0.999999	6.72967e-07	0.512386	2.2826	0.213488	0.346886	1.4771	6.58027	0.615441	1	0	1	0	1.9569e-10	0	1.9569e-10	0	0.000246069	-0.000246069	0.999754	0.000246069	1	0	1	0	1.9569e-10	0	1.9569e-10	0	0.000246069	-0.000246069	0.999754	0.000246069	0.999754	0.000246069	1	1.9569e-10	7.31548e-08	1.14004e-10	7.30408e-08	7.3817e-05
53720	ALDH-like	(33)(12)(16)(13)(13)(29)(14)(32)(39)(18)(13)(13)(22)(13)(35)(30)(24)(18)8(28)(19)(20)(14)(14)	0.510679	0.489321	0.899685	0.100315	0.903003	0.0969974	0.100315	0.899685	0.468291	2.14853	0.218203	1.40466	0.333384	1.52958	0.155342	0	1	1	0	0	0	0	0	0	0	1	0	0	1	1	0	0	0	0	0	0	0	1	0	3.46192515337111e-17	1	1	0	0	0	0	0
53732	Aconitase iron-sulfur domain	524328235222344323233333	0.319313	0.680687	0.965769	0.0342309	0.958783	0.0412166	1	4.04501e-08	0.613112	1.99717	0.171039	0.346885	1.76748	5.75743	0.493071	0	1	1	0	0	0	0	1.21437e-07	0	1.21437e-07	1	1.21437e-07	0	1	1	0	0	0	0	1.21437e-07	0	1.21437e-07	1	1.21437e-07	1.21437e-07	1	1	0	3.96391687250584e-15	0	3.96391687250584e-15	5.87727e-08
53738	Phosphoglucomutase, first 3 domains	(31)9679(16)9(13)(14)9896(13)9(10)896(18)(15)(19)(17)(15)	0.454122	0.545878	0.000973953	0.999026	0.720369	0.279631	0.999037	0.000962591	0.511092	4.20706	0.372625	0.348017	1.46858	12.0887	1.07071	0	1	1	0	0	0	0	0	0	0	1	0	0	1	1	0	0	0	0	0	0	0	1	0	1.26932401790907e-20	1	1	0	0	0	0	0
53748	Phosphoglycerate kinase	511111114131122111121211	0.614151	0.385849	0.84984	0.15016	0.988119	0.0118807	1	7.69229e-08	0.389986	2.26271	0.146235	0.346885	1.12425	6.52292	0.421565	1	0	1	0	6.76898e-11	0	6.76898e-11	0	0.00135981	-0.00135981	0.99864	0.00135981	1	0	1	0	6.76898e-11	0	6.76898e-11	0	0.00135981	-0.00135981	0.99864	0.00135981	0.99864	0.00135981	1	6.76899e-11	1.6844e-08	5.01179e-11	1.67938e-08	1.68566e-05
53756	UDP-Glycosyltransferase/glycogen phosphorylase	(216)(32)(23)(22)(16)(38)(60)(53)(45)(39)(34)(94)(24)(49)(69)(129)(138)(51)(11)(50)(37)(50)(25)(26)	0.168022	0.831978	0.00837942	0.991621	1	2.1848e-08	4.03652910183249e-35	1	0.727605	4.19009	0.136189	1.5226	0.477869	2.75193	0.089445	0	1	1	0	0	0	0	0	0	0	1	0	0	1	1	0	0	0	0	0	0	0	1	0	2.24639383627862e-16	1	1	0	0	0	0	2.74536584979247e-15
53774	Glutaminase/Asparaginase	013112131111122310001112	0.359533	0.640467	0.733232	0.266768	0.0405382	0.959462	0.999974	2.56106e-05	0.582674	2.5298	0.94744	0.346915	1.67959	7.29227	2.73104	1	0	1	0	2.05813e-09	0	2.05813e-09	0	0.0245335	-0.0245335	0.975467	0.0245335	0	1	1	0	2.05813e-09	0	2.05813e-09	0.975467	0	0.975467	0.0245335	0.975467	0.975467	0.0245335	1	2.05813e-09	2.94083e-06	3.22506e-10	2.94051e-06	0.0172297
53784	Phosphofructokinase	(12)222222234841483248(11)4656	0.613876	0.386124	0.000969378	0.999031	0.948674	0.0513258	0.999222	0.000777904	0.390194	4.20707	0.179587	0.3478	1.12189	12.0962	0.51635	0	1	1	0	0	0	0	3.28192e-10	0	3.28192e-10	1	3.28192e-10	0	1	1	0	0	0	0	3.28192e-10	0	3.28192e-10	1	3.28192e-10	3.28192e-10	1	1	0	0	0	0	3.53072e-10
53790	Tetrapyrrole methylase	512333022111211211211111	0.350982	0.649018	0.872222	0.127778	0.7846	0.2154	1	4.93543e-07	0.589146	2.21144	0.318316	0.346886	1.69839	6.37512	0.917639	1	0	1	0	3.14738e-10	0	3.14738e-10	0	0.000236653	-0.000236653	0.999763	0.000236653	1	0	1	0	3.14738e-10	0	3.14738e-10	0	0.000236653	-0.000236653	0.999763	0.000236653	0.999763	0.000236653	1	3.14738e-10	1.15738e-07	1.83726e-10	1.15555e-07	0.000140083
53795	PEP carboxykinase-like	23112214(10)243221211122222	0.483896	0.516104	0.134101	0.865899	0.891066	0.108934	0.999938	6.243e-05	0.488559	3.90213	0.228296	0.346959	1.40812	11.2467	0.657991	0	1	1	0	7.48431e-13	0	7.48431e-13	0.0275345	0	0.0275345	0.972466	0.0275345	0	1	1	0	7.48431e-13	0	7.48431e-13	0.0275345	0	0.0275345	0.972466	0.0275345	0.0275345	0.972466	1	7.48401e-13	6.96982e-10	4.98466e-13	6.96484e-10	0.00341205
53800	Chelatase	511132122111112310111111	0.479625	0.520375	0.950809	0.0491914	0.813979	0.186021	1	6.59941e-08	0.491792	2.03143	0.293475	0.346885	1.41774	5.85621	0.846028	1	0	1	0	2.68576e-10	0	2.68576e-10	0	0.000180513	-0.000180513	0.999819	0.000180514	1	0	1	0	2.68576e-10	0	2.68576e-10	0	0.000180513	-0.000180513	0.999819	0.000180514	0.999819	0.000180513	1	2.68576e-10	9.87445e-08	1.57175e-10	9.85873e-08	0.000121634
53807	Helical backbone metal receptor	100001000000000000000000	0.250874	0.749126	0.733835	0.266165	0.364828	0.635172	0.902457	0.0975428	0.664905	2.52842	0.673244	0.461568	1.44054	5.47789	1.4586	0	0	0	1	0	0.000167397	-0.000167397	0	0	0	0.999833	0.000167397	0	0	0	1	0	0.000167397	-0.000167397	0	0	0	0.999833	0.000167397	0.000166781	6.16044e-07	0.000167397	0.999833	0.000126104	1.48054e-07	0.000125956	2.38158e-07
53850	Periplasmic binding protein-like II	(37)27(14)(16)(28)(18)(69)7(61)(31)(15)(45)(61)(63)(24)(85)(14)(13)(46)(27)(29)(22)(29)	0.020001	0.979999	0.160777	0.839223	0.999826	0.000173855	1.13287931806209e-21	1	0.839624	3.84102	0.136336	1.5226	0.551439	2.52267	0.0895416	0	1	1	0	0	0	0	7.62474e-13	0	7.62474e-13	1	7.62474e-13	0	1	1	0	0	0	0	7.62474e-13	0	7.62474e-13	1	7.62474e-13	7.62474e-13	1	1	0	0	0	0	1.14558e-11
53901	Thiolase-like	(94)(59)(26)(16)(21)(18)(20)(36)(24)(31)(15)(21)(24)(20)(35)(32)(37)(15)(11)(15)(19)(19)(20)(18)	0.682901	0.317099	0.999902	9.75747e-05	0.999921	7.91278e-05	9.75745e-05	0.999902	0.337958	1.91898	0.136256	1.52249	0.221977	1.26042	0.0894957	0	1	1	0	0	0	0	0	0	0	1	0	0	1	1	0	0	0	0	0	0	0	1	0	3.55887638667855e-17	1	1	0	0	0	0	0
53920	Fe-only hydrogenase	111121111111111111022222	0.73029	0.26971	0.999822	0.000177526	0.866745	0.133255	1	1.33279e-11	0.302095	1.91917	0.24886	0.346885	0.870878	5.53257	0.717412	0	1	1	0	1.16473e-14	0	1.16473e-14	0.000574591	0	0.000574591	0.999425	0.000574591	0	1	1	0	1.16473e-14	0	1.16473e-14	0.000574591	0	0.000574591	0.999425	0.000574591	0.000574591	0.999425	1	1.16573e-14	1.42534e-11	8.70404297105074e-15	1.42447e-11	0.000221324
53927	Cytidine deaminase-like	(33)(14)978(33)5(13)865947(34)7463(10)8(21)98	0.635267	0.364733	0.998825	0.00117537	0.998866	0.0011337	0.00117537	0.998825	0.374006	1.92145	0.137148	1.52122	0.245859	1.2631	0.0901564	0	1	1	0	0	0	0	6.91718e-13	0	6.91718e-13	1	6.91718e-13	0	1	1	0	0	0	0	6.91718e-13	0	6.91718e-13	1	6.91718e-13	6.91718e-13	1	1	0	0	0	0	5.92366e-13
53933	Microbial ribonucleases	002000000000000000000000	0.671685	0.328315	0.481604	0.518396	0.501062	0.498938	0.506324	0.493676	0.346446	3.10616	0.558054	0.927309	0.373604	3.34965	0.6018	0	0	0	1	0	0.000291046	-0.000291046	0	0	0	0.999709	0.000291046	0	0	0	1	0	0.000291046	-0.000291046	0	0	0	0.999709	0.000291046	0.000289763	1.28336e-06	0.000291046	0.999709	0.000205737	2.91395e-07	0.000205445	4.55015e-07
53955	Lysozyme-like	(17)701191244095(19)(11)5(11)5235(11)39	0.251565	0.748435	0.999551	0.000449138	0.987836	0.0121642	0.000446349	0.999554	0.664382	1.91979	0.146474	1.52208	0.436497	1.26129	0.0962332	0	1	1	0	4.50561986303677e-15	0	4.50561986303677e-15	4.34913e-06	0	4.34913e-06	0.999996	4.34913e-06	0	1	1	0	4.50561986303677e-15	0	4.50561986303677e-15	4.34913e-06	0	4.34913e-06	0.999996	4.34913e-06	4.34913e-06	0.999996	1	4.55191440096314e-15	7.10637e-12	3.01705875149181e-15	7.10336e-12	5.78968e-06
54001	Cysteine proteinases	(168)(88)(38)(61)(66)(212)(65)(153)(155)(151)(108)(100)(81)(72)(195)(153)(164)(72)(90)(146)(131)(154)(108)(129)	0.260265	0.739735	1	2.83818e-08	1	5.26152208084669e-33	5.26180304052535e-33	1	0.657798	1.91876	0.136189	1.5226	0.432022	1.26018	0.089445	0	1	1	0	0	0	0	0	0	0	1	0	0	1	1	0	0	0	0	0	0	0	1	0	5.19041518409286e-78	1	1	0	0	0	0	0
54060	His-Me finger endonucleases	03125376(18)4343(16)(11)4(26)44(13)(15)999	0.153918	0.846082	0.999592	0.000407762	0.999678	0.000321972	0.000407663	0.999592	0.738278	1.91969	0.136462	1.52212	0.485032	1.26119	0.089652	0	1	1	0	0	0	0	1.74885e-10	0	1.74885e-10	1	1.74885e-10	0	1	1	0	0	0	0	1.74885e-10	0	1.74885e-10	1	1.74885e-10	1.74885e-10	1	1	0	0	0	0	1.30254e-10
54076	RNase A-like	000000000000000000001(17)39	0.996087	0.00391274	0.00329441	0.996706	0.418753	0.581247	3.85435e-07	1	0.100946	4.20174	0.627649	1.5226	0.0662986	2.75958	0.412221	0	1	1	0	2.1321e-10	0	2.1321e-10	0.129398	0	0.129398	0.870602	0.129398	0	1	1	0	2.1321e-10	0	2.1321e-10	0.129398	0	0.129398	0.870602	0.129398	0.129398	0.870602	1	2.1321e-10	1.51218e-06	1.01649e-11	1.51217e-06	0.019425
54098	Prion-like	000000000000000000011212	0.464868	0.535132	0.490866	0.509134	0.52637	0.47363	0.84845	0.15155	0.502959	3.08494	0.536656	0.525065	0.957898	5.87535	1.02208	1	0	1	0	6.11806e-10	0	6.11806e-10	0	0.145219	-0.145219	0.854781	0.145219	0	1	1	0	6.11806e-10	0	6.11806e-10	0.854781	0	0.854781	0.145219	0.854781	0.854781	0.145219	1	6.11806e-10	2.34772e-07	2.37046e-10	2.34535e-07	0.0073628
54106	LysM domain	88(14)32323213(14)143121154645	0.721227	0.278773	0.67381	0.32619	0.736831	0.263169	0.32619	0.67381	0.308954	2.66591	0.358705	1.1391	0.271227	2.34037	0.314904	0	1	1	0	3.97759e-14	0	3.97759e-14	0.000140624	0	0.000140624	0.999859	0.000140624	0	1	1	0	3.97759e-14	0	3.97759e-14	0.000140624	0	0.000140624	0.999859	0.000140624	0.000140624	0.999859	1	3.9746e-14	6.96102e-11	2.25235e-14	6.95877e-11	8.39982e-05
54111	Urease, gamma-subunit	101000020100101310000000	0.158931	0.841069	0.958307	0.0416926	0.0220059	0.977994	0.427072	0.572928	0.734485	2.01426	0.963109	1.02049	0.71974	1.97382	0.943774	0	0	0	1	0	0.0080232	-0.0080232	0	0	0	0.991977	0.0080232	0	0	0	1	0	0.0080232	-0.0080232	0	0	0	0.991977	0.0080232	0.00792238	0.000100826	0.0080232	0.991977	0.00359385	1.33417e-05	0.0035805	4.59604e-05
54117	Interleukin 8-like chemokines	000000000000000000092(53)(21)3	0.995184	0.00481607	1.81436e-10	1	0.529907	0.470093	1.429018733788e-25	1	0.10163	4.20929	0.533665	1.5226	0.0667476	2.76453	0.350495	0	1	1	0	5.13986e-14	0	5.13986e-14	0.00437631	0	0.00437631	0.995624	0.00437631	0	1	1	0	5.13986e-14	0	5.13986e-14	0.00437631	0	0.00437631	0.995624	0.00437631	0.00437631	0.995624	1	5.14033e-14	5.11967e-11	4.72978e-14	5.11494e-11	0.0013108
54160	Chromo domain-like	(23)(23)(15)(11)(19)(23)(15)(25)(34)(14)(15)(28)(14)(32)(106)(27)(14)(11)(16)(48)(41)(46)(30)(38)	0.48831	0.51169	1	3.31952e-08	1	7.02152e-11	7.11265e-11	1	0.485219	1.91876	0.136189	1.5226	0.318677	1.26018	0.089445	0	1	1	0	0	0	0	0	0	0	1	0	0	1	1	0	0	0	0	0	0	0	1	0	2.33244109096485e-25	1	1	0	0	0	0	0
54171	DNA-binding domain	(217)0000513264276(11)55259(11)(11)49	0.229859	0.770141	1	4.53575e-08	0.997258	0.00274215	6.71421e-11	1	0.680809	1.91876	0.138508	1.5226	0.447134	1.26018	0.0909678	0	1	1	0	0	0	0	9.28286e-10	0	9.28286e-10	1	9.28286e-10	0	1	1	0	0	0	0	9.28286e-10	0	9.28286e-10	1	9.28286e-10	9.28286e-10	1	1	0	1.83489887264156e-15	0	1.83489887264156e-15	1.3438e-09
54189	Ribosomal proteins S24e, L23 and L15e	(12)5443535644544(12)654434444	0.435572	0.564428	0.938794	0.0612058	0.987813	0.0121872	1	5.84784e-08	0.52513	2.05895	0.146494	0.346885	1.51384	5.93554	0.422312	0	1	1	0	0	0	0	1.03126e-10	0	1.03126e-10	1	1.03126e-10	0	1	1	0	0	0	0	1.03126e-10	0	1.03126e-10	1	1.03126e-10	1.03126e-10	1	1	0	0	0	0	1.00759e-10
54197	HIT-like	(12)889687(11)(11)(11)878(12)(20)8(16)(11)7(13)(11)(12)8(10)	0.464539	0.535461	0.0107634	0.989237	0.847876	0.152124	0.999938	6.19506e-05	0.503209	4.18463	0.264814	0.346958	1.45034	12.0609	0.763245	0	1	1	0	0	0	0	0	0	0	1	0	0	1	1	0	0	0	0	0	0	0	1	0	7.9313406521389e-19	1	1	0	0	0	0	0
54211	Ribosomal protein S5 domain 2-like	(119)(34)(30)(37)(34)(58)(34)(45)(42)(33)(30)(42)(38)(26)(39)(42)(35)(29)(24)(35)(37)(36)(33)(34)	0.500288	0.499712	0.211623	0.788377	0.999989	1.12312e-05	0.788377	0.211623	0.476155	3.72456	0.136199	0.595694	0.799328	6.25247	0.228639	0	1	1	0	0	0	0	0	0	0	1	0	0	1	1	0	0	0	0	0	0	0	1	0	1.62612047400031e-28	1	1	0	0	0	0	0
54277	CAD & PB1 domains	(118)5425(11)6(11)(16)87665(38)(10)(12)85(20)(21)(19)(17)(16)	0.416194	0.583806	0.999932	6.75529e-05	0.999933	6.7219e-05	6.75528e-05	0.999932	0.539795	1.91891	0.136246	1.52252	0.354539	1.26035	0.089487	0	1	1	0	0	0	0	0	0	0	1	0	0	1	1	0	0	0	0	0	0	0	1	0	1.19301930001482e-17	1	1	0	0	0	0	0
54285	MoaD/ThiS	522129111112124200110112	0.555647	0.444353	0.0269391	0.973061	0.0576582	0.942342	0.999823	0.000176791	0.434261	4.14758	0.932964	0.347093	1.25114	11.9495	2.68794	1	0	1	0	3.42703e-09	0	3.42703e-09	0	0.0157182	-0.0157182	0.984282	0.0157183	0	1	1	0	3.42703e-09	0	3.42703e-09	0.984282	0	0.984282	0.0157182	0.984282	0.984282	0.0157182	1	3.42703e-09	4.73002e-06	2.51254e-10	4.72976e-06	0.010712
54292	2Fe-2S ferredoxin-like	(32)4646(16)777(11)666(10)(19)8(12)7376778	0.460974	0.539026	0.000973912	0.999026	0.364433	0.635567	0.999039	0.000960846	0.505907	4.20706	0.673578	0.348015	1.45369	12.0887	1.93549	0	1	1	0	0	0	0	1.43838e-12	0	1.43838e-12	1	1.43838e-12	0	1	1	0	0	0	0	1.43838e-12	0	1.43838e-12	1	1.43838e-12	1.43838e-12	1	1	0	0	0	0	4.58238e-12
54364	Translation initiation factor IF3, N-terminal domain	410111120000001100111111	0.654	0.346	0.992048	0.00795194	0.000786532	0.999213	0.999877	0.000123106	0.359829	1.93697	0.981051	0.34703	1.03688	5.58157	2.82699	1	0	1	0	7.15315e-10	0	7.15315e-10	0	0.000761285	-0.000761285	0.999239	0.000761285	1	0	1	0	7.15315e-10	0	7.15315e-10	0	0.000761285	-0.000761285	0.999239	0.000761285	0.999239	0.000761285	1	7.15315e-10	2.30525e-07	3.78943e-10	2.30146e-07	0.000492105
54368	Glutamine synthetase, N-terminal domain	(11)14112119275239(19)21133232	0.636392	0.363608	0.507968	0.492032	0.806141	0.193859	0.492032	0.507968	0.373155	3.04577	0.300102	0.944112	0.395244	3.22607	0.317867	0	1	1	0	5.94593e-11	0	5.94593e-11	0.0591565	0	0.0591565	0.940843	0.0591565	0	1	1	0	5.94593e-11	0	5.94593e-11	0.0591565	0	0.0591565	0.940843	0.0591565	0.0591565	0.940843	1	5.94593e-11	3.67043e-08	1.85152e-11	3.66858e-08	0.00579226
54373	FAD-linked reductases, C-terminal domain	(32)(19)(29)87(32)(26)(29)(21)(22)(18)(18)(25)(31)(46)(37)(42)(23)(14)(20)(19)(20)(16)(18)	0.504653	0.495347	0.983322	0.0166777	0.984186	0.0158142	0.0166777	0.983322	0.472852	1.95696	0.149561	1.503	0.314606	1.30204	0.0995084	0	1	1	0	0	0	0	0	0	0	1	0	0	1	1	0	0	0	0	0	0	0	1	0	1.19953349637602e-17	1	1	0	0	0	0	0
54403	Cystatin/monellin	(26)301270374(10)4(13)523301(15)(21)(31)(19)(20)	0.100568	0.899432	0.999958	4.15334e-05	0.997021	0.00297942	8.40162e-06	0.999992	0.778653	1.91885	0.138708	1.52259	0.511399	1.26025	0.0911001	0	1	1	0	0	0	0	5.42779e-14	0	5.42779e-14	1	5.42779e-14	0	1	1	0	0	0	0	5.42779e-14	0	5.42779e-14	1	5.42779e-14	5.42779e-14	1	1	0	0	0	0	3.38348e-13
54416	Amine oxidase N-terminal region	(19)14000060(16)010000(13)0446634	0.0720603	0.92794	0.880318	0.119682	0.561658	0.438342	7.28981e-07	0.999999	0.800226	2.1929	0.506819	1.5226	0.525565	1.44023	0.332864	0	1	1	0	8.06988e-10	0	8.06988e-10	0.0344513	0	0.0344513	0.965549	0.0344514	0	1	1	0	8.06988e-10	0	8.06988e-10	0.0344513	0	0.0344513	0.965549	0.0344514	0.0344513	0.965549	1	8.06988e-10	3.37122e-07	2.9268e-10	3.36829e-07	0.00322001
54427	NTF2-like	(57)(42)(16)56(15)9(12)(14)8(10)(23)6(10)(44)9(20)75(16)(14)(18)(10)(11)	0.701888	0.298112	0.999996	3.62941e-06	0.999996	3.50294e-06	3.62755e-06	0.999996	0.323589	1.91877	0.136192	1.5226	0.212524	1.26019	0.0894472	0	1	1	0	0	0	0	2.18227e-13	0	2.18227e-13	1	2.18227e-13	0	1	1	0	0	0	0	2.18227e-13	0	2.18227e-13	1	2.18227e-13	2.18227e-13	1	1	0	0	0	0	2.16671e-13
54447	ssDNA-binding transcriptional regulator domain	(11)21021001101117621011111	0.690674	0.309326	0.0210893	0.978911	0.000706465	0.999294	0.999324	0.000675697	0.332075	4.16098	0.981119	0.34768	0.955118	11.9679	2.8219	1	0	1	0	1.40731e-09	0	1.40731e-09	0	0.001281	-0.001281	0.998719	0.001281	1	0	1	0	1.40731e-09	0	1.40731e-09	0	0.001281	-0.001281	0.998719	0.001281	0.998719	0.001281	1	1.40731e-09	2.72459e-07	4.82187e-10	2.71977e-07	0.000777521
54452	MHC antigen-recognition domain	0000000000000000000(16)(31)(180)(22)(26)	0.988718	0.0112823	5.06318710415736e-25	1	0.0280283	0.971972	7.48138929725615e-66	1	0.106524	4.20929	0.958017	1.5226	0.0699615	2.76453	0.629197	0	1	1	0	0	0	0	0	0	0	1	0	0	1	1	0	0	0	0	0	0	0	1	0	1.1499002000681e-16	1	1	0	0	0	0	0
54495	UBC-like	(94)(38)(28)(34)(44)(69)(42)(57)(49)(50)(41)(35)(39)(43)(82)(60)(54)(35)(31)(59)(54)(59)(42)(42)	0.503176	0.496824	0.998509	0.0014908	0.999467	0.000532941	0.0014908	0.998509	0.473969	1.92217	0.13664	1.52085	0.311647	1.26388	0.0898444	0	1	1	0	0	0	0	0	0	0	1	0	0	1	1	0	0	0	0	0	0	0	1	0	4.02154119179372e-37	1	1	0	0	0	0	0
54506	Diaminopimelate epimerase-like	581343852624108593111223	0.513325	0.486675	0.0549634	0.945037	0.0562835	0.943716	0.946908	0.0530917	0.466289	4.08339	0.934127	0.409306	1.13922	9.97638	2.28222	0	1	1	0	1.38478e-10	0	1.38478e-10	0.0835947	0	0.0835947	0.916405	0.0835947	0	1	1	0	1.38478e-10	0	1.38478e-10	0.0835947	0	0.0835947	0.916405	0.0835947	0.0835947	0.916405	1	1.38478e-10	8.73261e-08	4.06063e-11	8.72855e-08	0.017069
54511	GFP-like	0000000601211143(16)2154433	0.532385	0.467615	0.567928	0.432072	0.667018	0.332982	0.432128	0.567872	0.451864	2.90843	0.417734	1.01454	0.445387	2.86674	0.411746	0	1	1	0	9.90947e-13	0	9.90947e-13	0.00267227	0	0.00267227	0.997328	0.00267227	0	1	1	0	9.90947e-13	0	9.90947e-13	0.00267227	0	0.00267227	0.997328	0.00267227	0.00267227	0.997328	1	9.90985e-13	7.21618e-10	4.8848e-13	7.21129e-10	0.000483551
54518	Tubby C-terminal domain-like	(45)101146426354489632(10)8657	0.260973	0.739027	0.0387861	0.961214	0.0844883	0.915512	0.961214	0.0387861	0.657262	4.12045	0.910279	0.392487	1.67461	10.4983	2.31926	0	1	1	0	0	0	0	1.69355e-09	0	1.69355e-09	1	1.69355e-09	0	1	1	0	0	0	0	1.69355e-09	0	1.69355e-09	1	1.69355e-09	1.69355e-09	1	1	0	4.36993770088521e-15	0	4.36993770088521e-15	3.40983e-09
54523	Pili subunits	000001000000000000000000	0.579856	0.420144	0.595097	0.404903	0.475154	0.524846	0.697937	0.302063	0.415939	2.8462	0.579961	0.702026	0.592484	4.05427	0.826124	0	0	0	1	0	0.000223295	-0.000223295	0	0	0	0.999777	0.000223295	0	0	0	1	0	0.000223295	-0.000223295	0	0	0	0.999777	0.000223295	0.000222387	9.07931e-07	0.000223295	0.999777	0.00015799	2.20448e-07	0.000157769	3.27602e-07
54529	Mitochondrial glycoprotein MAM33-like	(15)11111111111111111111111	0.796681	0.203319	0.980799	0.0192009	0.979907	0.0200932	1	6.01101e-10	0.251852	1.96274	0.153179	0.346885	0.726038	5.65818	0.441583	1	0	1	0	4.92378e-11	0	4.92378e-11	0	2.26007e-05	-2.26007e-05	0.999977	2.26008e-05	1	0	1	0	4.92378e-11	0	4.92378e-11	0	2.26007e-05	-2.26007e-05	0.999977	2.26008e-05	0.999977	2.26007e-05	1	4.92377e-11	1.95657e-08	2.93129e-11	1.95364e-08	1.6868e-05
54534	FKBP-like	(40)(13)6(11)(15)(20)(14)(17)(21)(16)(15)(15)(10)(12)(33)(18)(17)(12)(13)(29)(25)(36)(21)(25)	0.410342	0.589658	0.106494	0.893506	0.531427	0.468573	0.893506	0.106494	0.544223	3.96536	0.532381	0.472092	1.15279	8.39955	1.12771	0	1	1	0	0	0	0	0	0	0	1	0	0	1	1	0	0	0	0	0	0	0	1	0	9.32070242436891e-24	1	1	0	0	0	0	0
54556	Chitinase insertion domain	707110058(24)48(34)(20)3061033537	0.0209172	0.979083	0.648801	0.351199	0.667731	0.332269	2.05994e-10	1	0.83893	2.72319	0.417131	1.5226	0.550984	1.78851	0.273959	0	1	1	0	2.46767e-09	0	2.46767e-09	0.0439596	0	0.0439596	0.95604	0.0439596	0	1	1	0	2.46767e-09	0	2.46767e-09	0.0439596	0	0.0439596	0.95604	0.0439596	0.0439596	0.95604	1	2.46767e-09	2.0031e-06	7.68344e-10	2.00233e-06	0.013923
54565	Ribosomal protein S16	301112321101111201022110	0.476328	0.523672	0.919016	0.0809837	0.00137727	0.998623	0.999992	7.9997e-06	0.494287	2.10425	0.980551	0.346895	1.42489	6.06598	2.82666	1	0	1	0	9.26034e-06	0	9.26034e-06	0	0.0174654	-0.0174654	0.982525	0.0174747	0	0	0	1	0	0.999991	-0.999991	0	0	0	9.26034e-06	0.999991	0.982525	0.0174654	0.999991	9.26034e-06	3.21453e-07	5.63015e-06	-5.3087e-06	0.000292689
54570	Ribosomal protein S19	(10)22111212211111111111111	0.561913	0.438087	0.944657	0.0553435	0.977073	0.0229266	1	7.50502e-09	0.429518	2.04552	0.155574	0.346885	1.23821	5.89684	0.448489	1	0	1	0	1.02991e-10	0	1.02991e-10	0	2.97193e-05	-2.97193e-05	0.99997	2.97194e-05	1	0	1	0	1.02991e-10	0	1.02991e-10	0	2.97193e-05	-2.97193e-05	0.99997	2.97194e-05	0.99997	2.97193e-05	1	1.02991e-10	4.05338e-08	6.06544e-11	4.04732e-08	2.25295e-05
54575	Ribosomal protein L31e	411112112111113111111111	0.647138	0.352862	0.997623	0.00237742	0.988212	0.0117878	1	8.67108e-11	0.365023	1.9242	0.146156	0.346885	1.05229	5.54709	0.421339	1	0	1	0	7.78183e-11	0	7.78183e-11	0	1.89066e-05	-1.89066e-05	0.999981	1.89067e-05	1	0	1	0	7.78183e-11	0	7.78183e-11	0	1.89066e-05	-1.89066e-05	0.999981	1.89067e-05	0.999981	1.89066e-05	1	7.78183e-11	3.10076e-08	4.60369e-11	3.09616e-08	1.51627e-05
54585	Cdc48 domain 2-like	534224225234044423333334	0.467602	0.532398	0.945315	0.0546849	0.764582	0.235418	0.999998	1.96209e-06	0.500891	2.04402	0.335241	0.346888	1.44396	5.89245	0.966426	0	1	1	0	0	0	0	1.20463e-07	0	1.20463e-07	1	1.20463e-07	0	1	1	0	0	0	0	1.20463e-07	0	1.20463e-07	1	1.20463e-07	1.20463e-07	1	1	0	2.42649e-14	0	2.42649e-14	7.53008e-08
54593	Glyoxalase/Bleomycin resistance protein/Dihydroxybiphenyl dioxygenase	(34)96(10)(10)(17)69872554(11)97859(11)757	0.495022	0.504978	0.00374903	0.996251	0.141653	0.858347	0.99627	0.00373003	0.48014	4.2007	0.861945	0.351271	1.36687	11.9586	2.45379	0	1	1	0	0	0	0	4.58426e-12	0	4.58426e-12	1	4.58426e-12	0	1	1	0	0	0	0	4.58426e-12	0	4.58426e-12	1	4.58426e-12	4.58426e-12	1	1	0	0	0	0	6.57813e-12
54616	DNA-binding domain of Mlu1-box binding protein MBP1	005000000000000000000000	0.915151	0.0848488	0.292885	0.707115	0.554985	0.445015	0.121909	0.878091	0.162197	3.53842	0.512462	1.37927	0.117596	2.56543	0.371545	0	0	0	1	0	0.000351814	-0.000351814	0	0	0	0.999648	0.000351814	0	0	0	1	0	0.000351814	-0.000351814	0	0	0	0.999648	0.000351814	0.000350153	1.66049e-06	0.000351814	0.999648	0.000260198	3.4424e-07	0.000259854	5.50557e-07
54626	Chalcone isomerase	(10)11220000000000000000000	0.777575	0.222425	0.219364	0.780636	0.203714	0.796286	0.977574	0.0224258	0.266311	3.70683	0.809471	0.373252	0.713489	9.93118	2.1687	0	0	0	1	0	6.02953e-05	-6.02953e-05	0	0	0	0.99994	6.02953e-05	0	0	0	1	0	6.02953e-05	-6.02953e-05	0	0	0	0.99994	6.02953e-05	6.01172e-05	1.78134e-07	6.02953e-05	0.99994	4.75644e-05	4.94424e-08	4.75149e-05	6.94931e-08
54631	CBS-domain pair	(55)(38)(13)(25)(23)(13)(13)(14)(13)(11)(22)(21)78(18)(16)(14)(11)(13)(26)(18)(20)(15)(21)	0.71426	0.28574	0.947454	0.0525463	0.998781	0.0012187	0.0525463	0.947454	0.314226	2.03912	0.13722	1.46082	0.215102	1.39587	0.0939331	0	1	1	0	0	0	0	0	0	0	1	0	0	1	1	0	0	0	0	0	0	0	1	0	4.48771386475462e-17	1	1	0	0	0	0	0
54637	Thioesterase/thiol ester dehydrase-isomerase	(35)(16)(19)(11)(13)(14)(37)(17)(13)(17)(14)(24)8(15)(41)(19)(43)(15)9(17)(15)(18)(13)(16)	0.669428	0.330572	0.994703	0.00529675	0.995369	0.00463052	0.00529675	0.994703	0.348154	1.93089	0.140105	1.51638	0.229596	1.27336	0.0923943	0	1	1	0	0	0	0	7.19429254280613e-15	0	7.19429254280613e-15	1	7.19429254280613e-15	0	1	1	0	0	0	0	7.19429254280613e-15	0	7.19429254280613e-15	1	7.19429254280613e-15	7.19429254280613e-15	1	1	0	0	0	0	1.73692e-14
54648	DLC	711222222826(10)32(19)73043353	0.391812	0.608188	0.0748348	0.925165	0.324837	0.675163	0.925168	0.0748324	0.558246	4.03788	0.707058	0.434867	1.28372	9.28531	1.62592	0	1	1	0	6.11012e-13	0	6.11012e-13	0.000456642	0	0.000456642	0.999543	0.000456642	0	1	1	0	6.11012e-13	0	6.11012e-13	0.000456642	0	0.000456642	0.999543	0.000456642	0.000456642	0.999543	1	6.11067e-13	9.64401e-10	2.31459e-13	9.6417e-10	0.000217657
54654	CI-2 family of serine protease inhibitors	700000000150001100000000	0.524939	0.475061	0.651181	0.348819	0.167126	0.832874	0.365117	0.634883	0.4575	2.71774	0.840406	1.09333	0.418446	2.48575	0.768668	0	0	0	1	0	0.00434199	-0.00434199	0	0	0	0.995658	0.00434199	0	0	0	1	0	0.00434199	-0.00434199	0	0	0	0.995658	0.00434199	0.00429739	4.45955e-05	0.00434199	0.995658	0.00114761	9.65058e-06	0.00113796	1.82816e-05
54665	CO dehydrogenase molybdoprotein N-domain-like	81111(12)45172315(15)453132233	0.323397	0.676603	0.0295987	0.970401	0.134077	0.865923	0.970504	0.0294961	0.610021	4.14149	0.86835	0.381564	1.59874	10.854	2.27576	0	1	1	0	8.00905e-12	0	8.00905e-12	0.00250154	0	0.00250154	0.997498	0.00250154	0	1	1	0	8.00905e-12	0	8.00905e-12	0.00250154	0	0.00250154	0.997498	0.00250154	0.00250154	0.997498	1	8.00904e-12	7.47128e-09	2.30418e-12	7.46898e-09	0.000673638
54675	Nicotinate/Quinolinate PRTase N-terminal domain-like	623121232221117322021212	0.582456	0.417544	0.981439	0.0185609	0.00939867	0.990601	0.999994	5.58813e-06	0.413972	1.96127	0.973769	0.346892	1.19338	5.65385	2.80713	1	0	1	0	6.38348e-12	0	6.38348e-12	0	0.973815	-0.973815	0.0261848	0.973815	0	1	1	0	6.38348e-12	0	6.38348e-12	0.0261848	0	0.0261848	0.973815	0.0261848	0.0261848	0.973815	1	6.38345e-12	2.82422e-09	4.68369e-12	2.81954e-09	0.000292638
54680	Pyrimidine nucleoside phosphorylase C-terminal domain	000011011100001210111101	0.270953	0.729047	0.984228	0.015772	0.000541733	0.999458	0.999746	0.000254219	0.649709	1.95489	0.981258	0.347184	1.87137	5.63069	2.82633	0	0	0	1	0	0.999999	-0.999999	0	0	0	9.19496e-07	0.999999	1	0	1	0	9.19496e-07	0	9.19496e-07	0	0.000515462	-0.000515462	0.999484	0.000516381	0.999484	0.000515462	0.999999	9.19496e-07	4.82549e-07	5.39845e-07	-5.72964e-08	0.000340646
54686	Ribosomal protein L16p/L10e	722114223222224222222312	0.604989	0.395011	0.999803	0.000197432	0.929946	0.0700537	1	3.9276e-09	0.39692	1.91921	0.195422	0.346885	1.14424	5.5327	0.563361	1	0	1	0	1.89481e-14	0	1.89481e-14	0	0.999572	-0.999572	0.000428193	0.999572	0	1	1	0	1.89481e-14	0	1.89481e-14	0.000428193	0	0.000428193	0.999572	0.000428193	0.000428193	0.999572	1	1.89848e-14	4.33299e-12	1.65974e-14	4.31639e-12	1.21042e-06
54690	Molybdopterin synthase subunit MoaE	311112121111211101111111	0.628934	0.371066	0.998671	0.0013286	0.904641	0.0953587	1	2.3298e-10	0.378799	1.9218	0.216818	0.346885	1.092	5.54017	0.625041	1	0	1	0	1.41778e-10	0	1.41778e-10	0	8.65119e-05	-8.65119e-05	0.999913	8.6512e-05	1	0	1	0	1.41778e-10	0	1.41778e-10	0	8.65119e-05	-8.65119e-05	0.999913	8.6512e-05	0.999913	8.65119e-05	1	1.41778e-10	5.3463e-08	8.3486e-11	5.33795e-08	5.94378e-05
54713	Elongation factor Ts (EF-Ts), dimerisation domain	510113125222112121022202	0.355034	0.644966	0.913705	0.0862949	0.00355026	0.99645	0.999989	1.10733e-05	0.586079	2.11642	0.978714	0.346898	1.68948	6.10098	2.82133	0	0	0	1	0	1	-1	0	0	0	9.65831e-09	1	0	1	1	0	9.65831e-09	0	9.65831e-09	0.0347153	0	0.0347153	0.965285	0.0347153	0.0347153	0.965285	1	9.65831e-09	5.34289e-09	7.15675e-09	-1.81386e-09	0.000197833
54719	Fe,Mn superoxide dismutase (SOD), C-terminal domain	(10)23114333122312221111111	0.494307	0.505693	0.283707	0.716293	0.720374	0.279626	0.999986	1.39942e-05	0.480681	3.55945	0.372621	0.346902	1.38564	10.2607	1.07414	1	0	1	0	3.40514e-10	0	3.40514e-10	0	0.000594439	-0.000594439	0.999406	0.000594439	1	0	1	0	3.40514e-10	0	3.40514e-10	0	0.000594439	-0.000594439	0.999406	0.000594439	0.999406	0.000594439	1	3.40514e-10	1.21512e-07	1.96553e-10	1.21316e-07	0.00017448
54736	ClpS-like	(13)11221212222323322333633	0.218507	0.781493	0.945626	0.0543742	0.954692	0.045308	0.999999	1.07757e-06	0.689399	2.0433	0.174498	0.346886	1.98739	5.89041	0.503042	0	1	1	0	0	0	0	1.95054e-07	0	1.95054e-07	1	1.95054e-07	0	1	1	0	0	0	0	1.95054e-07	0	1.95054e-07	1	1.95054e-07	1.95054e-07	1	1	0	2.84469908039054e-15	0	2.84469908039054e-15	9.29149e-08
54747	Ribosomal L11/L12e N-terminal domain	522112234222225112122211	0.567806	0.432194	0.92513	0.0748696	0.0779103	0.92209	0.999996	3.54411e-06	0.425059	2.09025	0.915841	0.346889	1.22534	6.0257	2.64015	1	0	1	0	2.35215e-11	0	2.35215e-11	0	0.897402	-0.897402	0.102598	0.897402	1	0	1	0	2.35215e-11	0	2.35215e-11	0	0.897402	-0.897402	0.102598	0.897402	0.102598	0.897402	1	2.35214e-11	4.39138e-09	1.83152e-11	4.37306e-09	1.54183e-05
54752	RecA protein, C-terminal domain	310000000000000000000000	0.418913	0.581087	0.671266	0.328734	0.245854	0.754146	0.855929	0.144071	0.537737	2.67173	0.77384	0.516272	1.04158	5.17505	1.4989	0	0	0	1	0	0.000221168	-0.000221168	0	0	0	0.999779	0.000221168	0	0	0	1	0	0.000221168	-0.000221168	0	0	0	0.999779	0.000221168	0.000220246	9.21716e-07	0.000221168	0.999779	0.00015867	2.10294e-07	0.00015846	3.54925e-07
54762	Signal recognition particle alu RNA binding heterodimer, SRP9/14	431012211222222111111222	0.409143	0.590857	0.920141	0.0798591	0.846971	0.153029	0.999999	5.06034e-07	0.545131	2.10168	0.265579	0.346886	1.5715	6.0587	0.765609	0	1	1	0	3.183e-12	0	3.183e-12	0.0857404	0	0.0857404	0.91426	0.0857404	0	1	1	0	3.183e-12	0	3.183e-12	0.0857404	0	0.0857404	0.91426	0.0857404	0.0857404	0.91426	1	3.18301e-12	3.70855e-09	2.32981e-12	3.70622e-09	0.0332406
54768	dsRNA-binding domain-like	(55)(12)899(25)(10)(36)(30)(29)(32)(22)(19)(27)(76)(33)(33)(18)(17)(53)(45)(48)(36)(46)	0.128791	0.871209	1	3.33934e-07	1	3.33771e-07	3.33895e-07	1	0.757294	1.91876	0.13619	1.5226	0.497368	1.26018	0.0894452	0	1	1	0	0	0	0	0	0	0	1	0	0	1	1	0	0	0	0	0	0	0	1	0	3.29485024121836e-31	1	1	0	0	0	0	0
54782	Porphobilinogen deaminase (hydroxymethylbilane synthase), C-terminal domain	111011112110011101112211	0.702996	0.297004	0.996627	0.00337311	0.0155076	0.984492	1	2.94659e-08	0.32275	1.92649	0.968604	0.346885	0.930424	5.55367	2.79229	1	0	1	0	3.4385e-10	0	3.4385e-10	0	0.158856	-0.158856	0.841144	0.158856	1	0	1	0	3.4385e-10	0	3.4385e-10	0	0.158856	-0.158856	0.841144	0.158856	0.841144	0.158856	1	3.4385e-10	7.67483e-08	2.55282e-10	7.6493e-08	0.000381858
54786	YcfA/nrd intein domain	010000000000000000000000	0.584084	0.415916	0.588228	0.411772	0.482053	0.517947	0.692897	0.307103	0.41274	2.86193	0.574127	0.707952	0.583005	4.04255	0.810969	0	0	0	1	0	0.000219699	-0.000219699	0	0	0	0.99978	0.000219699	0	0	0	1	0	0.000219699	-0.000219699	0	0	0	0.99978	0.000219699	0.000218806	8.92419e-07	0.000219699	0.99978	0.000155837	2.16479e-07	0.000155621	3.20971e-07
54791	Eukaryotic type KH-domain (KH-domain type I)	(113)8(27)(40)(47)(43)(45)(61)(59)(49)(106)(65)(43)(58)(244)(68)(43)(45)(59)(120)(75)(98)(74)(100)	0.19126	0.80874	0.991729	0.00827148	1	3.16022995199459e-25	1.78743893118209e-30	1	0.710019	1.93771	0.136189	1.5226	0.466319	1.27263	0.089445	0	1	1	0	0	0	0	0	0	0	1	0	0	1	1	0	0	0	0	0	0	0	1	0	3.71298388338808e-49	1	1	0	0	0	0	0
54810	GMP synthetase C-terminal dimerisation domain	121224333222224222132222	0.443903	0.556097	0.999934	6.56412e-05	0.977705	0.0222954	1	2.18555e-10	0.518825	1.91891	0.155041	0.346885	1.49567	5.53183	0.446951	0	1	1	0	0	0	0	5.2127e-06	0	5.2127e-06	0.999995	5.2127e-06	0	1	1	0	0	0	0	5.2127e-06	0	5.2127e-06	0.999995	5.2127e-06	5.2127e-06	0.999995	1	2.22044604925031e-16	1.98191e-13	0	1.98191e-13	2.46402e-06
54814	Prokaryotic type KH domain (KH-domain type II)	721223522122115221312222	0.533953	0.466047	0.807364	0.192636	0.217589	0.782411	0.999988	1.16949e-05	0.450678	2.36	0.797739	0.346899	1.29916	6.80313	2.29963	0	1	1	0	8.06475e-13	0	8.06475e-13	0.0294267	0	0.0294267	0.970573	0.0294267	0	1	1	0	8.06475e-13	0	8.06475e-13	0.0294267	0	0.0294267	0.970573	0.0294267	0.0294267	0.970573	1	8.06466e-13	8.08245e-10	5.76594e-13	8.07668e-10	0.00373992
54821	Ribosomal protein S3 C-terminal domain	521112212111013111101111	0.496857	0.503143	0.972742	0.0272578	0.52015	0.47985	1	3.50316e-08	0.478751	1.98119	0.541915	0.346885	1.38014	5.71138	1.56223	1	0	1	0	7.50227e-10	0	7.50227e-10	0	0.000413233	-0.000413233	0.999587	0.000413234	1	0	1	0	7.50227e-10	0	7.50227e-10	0	0.000413233	-0.000413233	0.999587	0.000413234	0.999587	0.000413233	1	7.50227e-10	4.01434e-07	2.95338e-10	4.01138e-07	0.000285366
54826	Enolase N-terminal domain-like	536329323441113333354535	0.494829	0.505171	0.549064	0.450936	0.415788	0.584212	0.999986	1.42601e-05	0.480286	2.95164	0.630156	0.346902	1.3845	8.50857	1.81652	0	1	1	0	0	0	0	9.18374e-09	0	9.18374e-09	1	9.18374e-09	0	1	1	0	0	0	0	9.18374e-09	0	9.18374e-09	1	9.18374e-09	9.18374e-09	1	1	0	4.10104534104996e-15	0	4.10104534104996e-15	5.9482e-09
54843	Ribosomal protein L22	822123233222327322222332	0.585551	0.414449	0.997679	0.00232148	0.991213	0.00878739	1	9.94932e-09	0.41163	1.92408	0.143619	0.346885	1.18665	5.54672	0.414025	0	1	1	0	0	0	0	1.39386e-06	0	1.39386e-06	0.999999	1.39386e-06	0	1	1	0	0	0	0	1.39386e-06	0	1.39386e-06	0.999999	1.39386e-06	1.39386e-06	0.999999	1	0	3.52747e-14	0	3.52747e-14	8.83506e-07
54849	GroEL-intermediate domain like	(26)(15)899(13)(11)(14)(14)9998(12)(20)(11)8(10)699(12)8(10)	0.522138	0.477862	0.00177568	0.998224	0.951064	0.0489359	0.999962	3.79423e-05	0.459619	4.20522	0.177566	0.34693	1.32482	12.1212	0.511821	0	1	1	0	0	0	0	0	0	0	1	0	0	1	1	0	0	0	0	0	0	0	1	0	2.03601162580423e-18	1	1	0	0	0	0	0
54862	4Fe-4S ferredoxins	(12)5535(16)16744555(10)745565545	0.475375	0.524625	0.0210389	0.978961	0.660204	0.339796	0.999499	0.000501371	0.495008	4.1611	0.423496	0.347475	1.42459	11.9753	1.21878	0	1	1	0	0	0	0	2.0589e-09	0	2.0589e-09	1	2.0589e-09	0	1	1	0	0	0	0	2.0589e-09	0	2.0589e-09	1	2.0589e-09	2.0589e-09	1	1	0	2.45349765255443e-15	0	2.45349765255443e-15	1.47038e-09
54897	Protease propeptides/inhibitors	58(11)33(17)2(15)(11)6(13)(11)3(20)(79)(74)(21)(11)3(13)(16)(19)(12)(12)	0.18302	0.81698	0.99988	0.000120154	0.999865	0.000135235	1.35804e-13	1	0.716255	1.91903	0.136304	1.5226	0.470415	1.26036	0.0895201	0	1	1	0	0	0	0	4.76964e-09	0	4.76964e-09	1	4.76964e-09	0	1	1	0	0	0	0	4.76964e-09	0	4.76964e-09	1	4.76964e-09	4.76964e-09	1	1	0	1.13451e-14	0	1.13451e-14	7.25786e-09
54909	Dimeric alpha+beta barrel	8(11)(10)429685332229(12)(13)45(12)9(11)93	0.468737	0.531263	0.0669758	0.933024	0.0674795	0.93252	0.933125	0.0668749	0.500031	4.05588	0.92466	0.425511	1.17513	9.53177	2.17306	0	1	1	0	0	0	0	1.85213e-10	0	1.85213e-10	1	1.85213e-10	0	1	1	0	0	0	0	1.85213e-10	0	1.85213e-10	1	1.85213e-10	1.85213e-10	1	1	0	0	0	0	1.41381e-10
54913	GlnB-like	501221020111211100023210	0.461091	0.538909	0.882203	0.117797	2.40075e-05	0.999976	0.998683	0.00131673	0.505818	2.18858	0.981696	0.348433	1.45169	6.28119	2.81746	1	0	1	0	2.72447e-06	0	2.72447e-06	0	0.638408	-0.638408	0.361589	0.638411	0	0	0	1	0	0.999997	-0.999997	0	0	0	2.72447e-06	0.999997	0.361589	0.638408	0.999997	2.72447e-06	7.79776e-08	1.98478e-06	-1.9068e-06	0.000122519
54919	Nucleoside diphosphate kinase, NDK	74188(10)8(16)(10)(11)6435(111)(20)993(11)(11)(15)(14)8	0.335712	0.664288	0.999999	6.30375e-07	0.999908	9.22831e-05	2.66127e-09	1	0.600702	1.91876	0.136267	1.5226	0.394523	1.26018	0.0894963	0	1	1	0	0	0	0	3.44408e-10	0	3.44408e-10	1	3.44408e-10	0	1	1	0	0	0	0	3.44408e-10	0	3.44408e-10	1	3.44408e-10	3.44408e-10	1	1	0	0	0	0	3.8291e-10
54966	RuBisCO, large subunit, small (N-terminal) domain	100000000000000000000000	0.705962	0.294038	0.723669	0.276331	0.285508	0.714492	0.864004	0.135996	0.320506	2.5517	0.740312	0.506778	0.632438	5.03515	1.46082	0	0	0	1	0	0.000137035	-0.000137035	0	0	0	0.999863	0.000137035	0	0	0	1	0	0.000137035	-0.000137035	0	0	0	0.999863	0.000137035	0.000136541	4.93578e-07	0.000137035	0.999863	9.83905e-05	1.31193e-07	9.82594e-05	1.80278e-07
54975	Acylphosphatase/BLUF domain-like	101011010210272241112222	0.319348	0.680652	0.865289	0.134711	0.00335157	0.996648	0.998132	0.00186828	0.613086	2.22732	0.978882	0.349082	1.75628	6.38051	2.80416	0	1	1	0	3.30434e-11	0	3.30434e-11	0.0154241	0	0.0154241	0.984576	0.0154241	0	1	1	0	3.30434e-11	0	3.30434e-11	0.0154241	0	0.0154241	0.984576	0.0154241	0.0154241	0.984576	1	3.30433e-11	1.11585e-08	1.00503e-11	1.11485e-08	0.00206541
54980	EF-G C-terminal domain-like	(34)(18)(11)(14)(14)(23)(14)(14)(16)(12)(10)(13)(12)(12)(16)(15)(13)(12)(10)(11)(14)(12)(12)(10)	0.522543	0.477457	0.0028024	0.997198	0.996314	0.0036863	0.999989	1.13083e-05	0.459313	4.20287	0.139306	0.346898	1.32406	12.1156	0.401576	0	1	1	0	0	0	0	0	0	0	1	0	0	1	1	0	0	0	0	0	0	0	1	0	1.88345295206597e-20	1	1	0	0	0	0	0
54984	eEF-1beta-like	531002224221224221142222	0.491015	0.508985	0.985417	0.0145829	0.0311512	0.968849	0.999998	1.59342e-06	0.483172	1.95216	0.955377	0.346887	1.39288	5.62766	2.75414	0	1	1	0	1.46663e-14	0	1.46663e-14	0.000131824	0	0.000131824	0.999868	0.000131824	0	1	1	0	1.46663e-14	0	1.46663e-14	0.000131824	0	0.000131824	0.999868	0.000131824	0.000131824	0.999868	1	1.46549e-14	1.09408e-11	9.6619351272957e-15	1.09312e-11	2.51152e-05
54991	Anticodon-binding domain of PheRS	111112122211212322121310	0.430238	0.569762	0.910289	0.0897108	0.311056	0.688944	0.999999	8.249e-07	0.529166	2.12424	0.718709	0.346886	1.52548	6.12375	2.07189	1	0	1	0	3.59096e-06	0	3.59096e-06	0	0.477514	-0.477514	0.522483	0.477517	0	0	0	1	0	0.999996	-0.999996	0	0	0	3.59096e-06	0.999996	0.522483	0.477514	0.999996	3.59096e-06	3.11378e-08	2.9446e-06	-2.91347e-06	6.83583e-05
54995	Ribosomal protein S6	401112112111111000001111	0.623029	0.376971	0.994499	0.00550093	0.000897585	0.999102	0.999999	6.21839e-07	0.383268	1.93136	0.980957	0.346886	1.10488	5.56771	2.8279	1	0	1	0	1.95573e-09	0	1.95573e-09	0	0.000741542	-0.000741542	0.999258	0.000741544	1	0	1	0	1.95573e-09	0	1.95573e-09	0	0.000741542	-0.000741542	0.999258	0.000741544	0.999258	0.000741542	1	1.95573e-09	1.32086e-06	4.01725e-10	1.32045e-06	0.000504729
54999	Ribosomal protein S10	922222244333433321233332	0.506679	0.493321	0.993059	0.00694139	0.716586	0.283414	1	4.64584e-08	0.471318	1.93466	0.375823	0.346885	1.35872	5.57723	1.08342	0	1	1	0	0	0	0	6.96458e-07	0	6.96458e-07	0.999999	6.96458e-07	0	1	1	0	0	0	0	6.96458e-07	0	6.96458e-07	0.999999	6.96458e-07	6.96458e-07	0.999999	1	0	2.39941e-14	0	2.39941e-14	3.01179e-07
55003	PAP/Archaeal CCA-adding enzyme, C-terminal domain	(17)12112132183114111212322	0.573095	0.426905	0.000262646	0.999737	0.972677	0.0273227	0.999878	0.000121799	0.421056	4.20869	0.159291	0.347028	1.21332	12.1278	0.459015	0	1	1	0	1.88353e-12	0	1.88353e-12	0.0992933	0	0.0992933	0.900707	0.0992933	0	1	1	0	1.88353e-12	0	1.88353e-12	0.0992933	0	0.0992933	0.900707	0.0992933	0.0992933	0.900707	1	1.88349e-12	1.39229e-09	1.48555e-12	1.3908e-09	0.0119065
55008	HMA, heavy metal-associated domain	(107)(10)(10)5(10)9(19)8465595(25)(12)985(13)(15)(15)(14)(15)	0.70226	0.29774	0.992741	0.00725941	0.993722	0.00627839	0.00725941	0.992741	0.323308	1.93539	0.141498	1.51407	0.213536	1.27827	0.0934554	0	1	1	0	0	0	0	0	0	0	1	0	0	1	1	0	0	0	0	0	0	0	1	0	5.92851560919681e-16	1	1	0	0	0	0	1.41842600009912e-15
55021	ACT-like	(110)2(10)64(17)485312238640489(13)96	0.492097	0.507903	0.999235	0.000764741	0.988287	0.0117134	0.000764741	0.999235	0.482353	1.92051	0.146093	1.5217	0.316982	1.26208	0.0960064	0	1	1	0	0	0	0	1.6952e-10	0	1.6952e-10	1	1.6952e-10	0	1	1	0	0	0	0	1.6952e-10	0	1.6952e-10	1	1.6952e-10	1.6952e-10	1	1	0	0	0	0	5.73385e-10
55031	Bacterial exopeptidase dimerisation domain	(14)64439756525(10)6(12)9(12)2244423	0.507598	0.492402	0.00590423	0.994096	0.0479454	0.952055	0.997158	0.0028422	0.470622	4.19576	0.941177	0.350227	1.34376	11.9801	2.68734	0	1	1	0	9.91935353945866e-15	0	9.91935353945866e-15	6.46012e-06	0	6.46012e-06	0.999994	6.46012e-06	0	1	1	0	9.91935353945866e-15	0	9.91935353945866e-15	6.46012e-06	0	6.46012e-06	0.999994	6.46012e-06	6.46012e-06	0.999994	1	9.88098491916389e-15	4.28488e-12	4.78817511386883e-15	4.28009e-12	8.74527e-07
55035	NAD-binding domain of HMG-CoA reductase	221112112111113211121111	0.57173	0.42827	0.992878	0.0071223	0.990385	0.00961487	1	7.08958e-10	0.422089	1.93507	0.144319	0.346885	1.2168	5.57842	0.416042	1	0	1	0	9.20865e-11	0	9.20865e-11	0	3.30038e-05	-3.30038e-05	0.999967	3.30039e-05	1	0	1	0	9.20865e-11	0	9.20865e-11	0	3.30038e-05	-3.30038e-05	0.999967	3.30039e-05	0.999967	3.30038e-05	1	9.20864e-11	3.66958e-08	5.43901e-11	3.66414e-08	1.50847e-05
55040	Molybdenum cofactor biosynthesis protein C, MoaC	211012111111312211111201	0.60765	0.39235	0.988714	0.011286	0.566158	0.433842	1	1.38532e-08	0.394906	1.94461	0.503014	0.346885	1.13843	5.60592	1.45009	0	0	0	1	0	1	-1	0	0	0	3.93597e-07	1	1	0	1	0	3.93597e-07	0	3.93597e-07	0	0.00441789	-0.00441789	0.995582	0.00441829	0.995582	0.00441789	1	3.93597e-07	6.88504e-08	3.00454e-07	-2.31604e-07	0.000118432
55044	TRADD, N-terminal domain	000000000000000000121111	0.397048	0.602952	0.638798	0.361202	0.716636	0.283364	0.9742	0.0257997	0.554284	2.7461	0.375781	0.377218	1.4694	7.27987	0.99619	1	0	1	0	4.93e-10	0	4.93e-10	0	0.000694827	-0.000694827	0.999305	0.000694828	1	0	1	0	4.93e-10	0	4.93e-10	0	0.000694827	-0.000694827	0.999305	0.000694828	0.999305	0.000694827	1	4.93e-10	1.65436e-07	2.65967e-10	1.6517e-07	0.000242925
55048	Probable ACP-binding domain of malonyl-CoA ACP transacylase	2(40)922073022254(10)4(15)3032232	0.691024	0.308976	0.999892	0.00010795	0.991257	0.0087427	6.44414e-05	0.999936	0.331811	1.91901	0.143581	1.52253	0.217934	1.26041	0.0943047	0	1	1	0	6.63136e-10	0	6.63136e-10	0.172965	0	0.172965	0.827035	0.172965	0	1	1	0	6.63136e-10	0	6.63136e-10	0.172965	0	0.172965	0.827035	0.172965	0.172965	0.827035	1	6.63136e-10	3.83733e-07	1.86618e-10	3.83546e-07	0.0203511
55060	GHMP Kinase, C-terminal domain	(14)45765573655534665156554	0.508022	0.491978	0.921786	0.0782137	0.0572016	0.942798	0.999998	2.40502e-06	0.470302	2.09791	0.93335	0.346888	1.35578	6.0478	2.69064	0	1	1	0	0	0	0	3.5285e-11	0	3.5285e-11	1	3.5285e-11	0	1	1	0	0	0	0	3.5285e-11	0	3.5285e-11	1	3.5285e-11	3.5285e-11	1	1	0	0	0	0	2.73383e-11
55068	Peptide methionine sulfoxide reductase	611131221111113210032111	0.545645	0.454355	0.537375	0.462625	0.249936	0.750064	0.999994	5.55982e-06	0.44183	2.97841	0.770388	0.346892	1.27368	8.586	2.22083	1	0	1	0	6.55636e-10	0	6.55636e-10	0	0.0316234	-0.0316234	0.968377	0.0316234	1	0	1	0	6.55636e-10	0	6.55636e-10	0	0.0316234	-0.0316234	0.968377	0.0316234	0.968377	0.0316234	1	6.55636e-10	2.22796e-07	3.81477e-10	2.22414e-07	0.000500603
55073	Nucleotide cyclase	091(23)(37)(23)(36)(49)(32)(54)(45)(42)(30)(39)(79)(51)(45)(17)(18)(49)(28)(28)(23)(32)	0.0639316	0.936068	0.999976	2.39239e-05	1	7.02238e-12	5.50499e-12	1	0.806378	1.91881	0.136189	1.5226	0.529605	1.26022	0.089445	0	1	1	0	0	0	0	0	0	0	1	0	0	1	1	0	0	0	0	0	0	0	1	0	1.88958488494026e-18	1	1	0	0	0	0	0
55083	6-hydroxymethyl-7,8-dihydropterin pyrophosphokinase, HPPK	311000010000000040000000	0.0739794	0.926021	0.682299	0.317701	0.166546	0.833454	0.500616	0.499384	0.798774	2.64646	0.840897	0.93402	0.855201	2.83341	0.900299	0	0	0	1	0	0.00518577	-0.00518577	0	0	0	0.994814	0.00518577	0	0	0	1	0	0.00518577	-0.00518577	0	0	0	0.994814	0.00518577	0.00513111	5.46683e-05	0.00518577	0.994814	0.0029676	6.6901e-06	0.00296091	2.37207e-05
55103	FAD-linked oxidases, C-terminal domain	(12)34225447333325443143332	0.484308	0.515692	0.832945	0.167055	0.269219	0.730781	0.999999	1.1044e-06	0.488248	2.3014	0.754084	0.346886	1.40751	6.63446	2.17386	0	1	1	0	0	0	0	5.4863e-06	0	5.4863e-06	0.999995	5.4863e-06	0	1	1	0	0	0	0	5.4863e-06	0	5.4863e-06	0.999995	5.4863e-06	5.4863e-06	0.999995	1	3.33066907387547e-16	2.22153e-13	0	2.22153e-13	1.27737e-06
55116	Formiminotransferase domain of formiminotransferase-cyclodeaminase.	320102040220202632233322	0.217934	0.782066	0.797479	0.202521	0.0128116	0.987188	0.981141	0.0188586	0.689833	2.38264	0.970883	0.369058	1.86917	6.45601	2.63071	0	1	1	0	2.24073e-11	0	2.24073e-11	0.00107567	0	0.00107567	0.998924	0.00107567	0	1	1	0	2.24073e-11	0	2.24073e-11	0.00107567	0	0.00107567	0.998924	0.00107567	0.00107567	0.998924	1	2.24073e-11	6.0757e-09	8.58339e-12	6.06712e-09	0.000122294
55120	Pseudouridine synthase	(26)(17)7(12)(11)(14)9(11)(10)(10)(12)9(10)9(25)(17)(13)96(13)(13)(13)(12)(13)	0.500873	0.499127	0.000210682	0.999789	0.850744	0.149256	0.999891	0.000109381	0.475712	4.2088	0.262389	0.347014	1.37087	12.1286	0.756135	0	1	1	0	0	0	0	0	0	0	1	0	0	1	1	0	0	0	0	0	0	0	1	0	2.26025647782204e-20	1	1	0	0	0	0	0
55124	Nitrite/Sulfite reductase N-terminal domain-like	403220020000000000000000	0.329732	0.670268	0.522691	0.477309	0.109907	0.890093	0.71551	0.28449	0.605227	3.01205	0.888786	0.681365	0.888257	4.42061	1.30442	0	0	0	1	0	0.00110803	-0.00110803	0	0	0	0.998892	0.00110803	0	0	0	1	0	0.00110803	-0.00110803	0	0	0	0.998892	0.00110803	0.0010992	8.82999e-06	0.00110803	0.998892	0.000728403	1.17242e-06	0.000727231	3.63718e-06
55129	Ribosomal protein L30p/L7e	922232221231234222342433	0.652274	0.347726	0.995079	0.00492087	0.765002	0.234998	1	2.38456e-07	0.361135	1.93003	0.334887	0.346885	1.04108	5.56388	0.96541	0	1	1	0	0	0	0	1.93941e-07	0	1.93941e-07	1	1.93941e-07	0	1	1	0	0	0	0	1.93941e-07	0	1.93941e-07	1	1.93941e-07	1.93941e-07	1	1	0	5.62164765722032e-15	0	5.62164765722032e-15	1.08319e-07
55136	Probable bacterial effector-binding domain	900024175901205(22)(72)3375344	0.0191424	0.980858	0.747936	0.252064	0.403171	0.596829	4.11969e-13	1	0.840273	2.49612	0.640824	1.5226	0.551866	1.63938	0.420874	0	1	1	0	2.68946e-09	0	2.68946e-09	0.0296344	0	0.0296344	0.970366	0.0296344	0	1	1	0	2.68946e-09	0	2.68946e-09	0.0296344	0	0.0296344	0.970366	0.0296344	0.0296344	0.970366	1	2.68946e-09	1.74715e-06	6.63664e-10	1.74648e-06	0.00642672
55144	LigT-like	932341131550427353353734	0.386422	0.613578	0.153154	0.846846	0.0559795	0.94402	0.998487	0.00151333	0.562325	3.85848	0.934384	0.348664	1.6128	11.0665	2.67989	0	1	1	0	0	0	0	7.91691e-07	0	7.91691e-07	0.999999	7.91691e-07	0	1	1	0	0	0	0	7.91691e-07	0	7.91691e-07	0.999999	7.91691e-07	7.91691e-07	0.999999	1	3.33066907387547e-16	2.79007e-13	0	2.79007e-13	2.43646e-07
55149	Pepsin inhibitor-3	000000000003000000000000	0.797185	0.202815	0.377097	0.622903	0.554211	0.445789	0.326484	0.673516	0.251471	3.34554	0.513115	1.13875	0.220831	2.9379	0.450596	0	0	0	1	0	0.000296552	-0.000296552	0	0	0	0.999703	0.000296552	0	0	0	1	0	0.000296552	-0.000296552	0	0	0	0.999703	0.000296552	0.000295214	1.33801e-06	0.000296552	0.999703	0.000214755	2.93686e-07	0.000214461	4.56062e-07
55154	CYTH-like phosphatases	421112230312325321021101	0.485835	0.514165	0.942547	0.057453	0.00277335	0.997227	0.999986	1.35933e-05	0.487092	2.05036	0.979371	0.346901	1.40412	5.91049	2.8232	0	0	0	1	0	0.999999	-0.999999	0	0	0	6.62277e-07	0.999999	1	0	1	0	6.62277e-07	0	6.62277e-07	0	0.0102703	-0.0102703	0.989729	0.010271	0.989729	0.0102703	0.999999	6.62277e-07	3.23664e-07	4.00472e-07	-7.68084e-08	0.000288729
55159	eIF1-like	932312342433236343435554	0.359447	0.640553	0.88626	0.11374	0.48227	0.51773	0.999999	8.11393e-07	0.582739	2.17928	0.573944	0.346886	1.67992	6.28242	1.65456	0	1	1	0	0	0	0	3.85812e-10	0	3.85812e-10	1	3.85812e-10	0	1	1	0	0	0	0	3.85812e-10	0	3.85812e-10	1	3.85812e-10	3.85812e-10	1	1	0	0	0	0	4.51327e-10
55166	Hedgehog/DD-peptidase	010362121210212266133323	0.136135	0.863865	0.404439	0.595561	0.168681	0.831319	0.990871	0.00912886	0.751737	3.28291	0.839092	0.357618	2.10206	9.17992	2.34633	0	1	1	0	1.70002e-12	0	1.70002e-12	0.000646118	0	0.000646118	0.999354	0.000646118	0	1	1	0	1.70002e-12	0	1.70002e-12	0.000646118	0	0.000646118	0.999354	0.000646118	0.000646118	0.999354	1	1.69997e-12	8.61161e-10	6.52019e-13	8.60509e-10	0.000127723
55174	Alpha-L RNA-binding motif	(13)7323755235354(10)845223(11)23	0.511856	0.488144	0.00298274	0.997017	0.378967	0.621033	0.997473	0.0025268	0.4674	4.20245	0.661289	0.349856	1.33598	12.012	1.89018	0	1	1	0	1.01203e-14	0	1.01203e-14	9.2573e-06	0	9.2573e-06	0.999991	9.2573e-06	0	1	1	0	1.01203e-14	0	1.01203e-14	9.2573e-06	0	9.2573e-06	0.999991	9.2573e-06	9.2573e-06	0.999991	1	1.0103e-14	2.52956e-12	7.05677521741577e-15	2.52251e-12	1.38602e-06
55186	ThrRS/AlaRS common domain	853256634554659754476876	0.340939	0.659061	0.827441	0.172559	0.633844	0.366156	0.999999	1.41682e-06	0.596746	2.31401	0.445784	0.346887	1.72029	6.67079	1.2851	0	1	1	0	0	0	0	1.52969e-14	0	1.52969e-14	1	1.52969e-14	0	1	1	0	0	0	0	1.52969e-14	0	1.52969e-14	1	1.52969e-14	1.52969e-14	1	1	0	0	0	0	2.75831e-14
55190	Arginyl-tRNA synthetase (ArgRS), N-terminal 'additional' domain	211112221111111111013222	0.498489	0.501511	0.997504	0.0024963	0.815007	0.184993	1	1.11336e-09	0.477516	1.92448	0.292605	0.346885	1.37658	5.54788	0.843522	0	1	1	0	2.31614e-13	0	2.31614e-13	0.0070034	0	0.0070034	0.992997	0.0070034	0	1	1	0	2.31614e-13	0	2.31614e-13	0.0070034	0	0.0070034	0.992997	0.0070034	0.0070034	0.992997	1	2.31593e-13	2.86938e-10	1.71528e-13	2.86766e-10	0.0031627
55194	Ribosome recycling factor, RRF	211111111111111111011210	0.793332	0.206668	0.9995	0.000499597	0.46615	0.53385	1	7.373e-11	0.254387	1.9199	0.587574	0.346885	0.733345	5.53469	1.69386	1	0	1	0	3.43198e-06	0	3.43198e-06	0	0.00482084	-0.00482084	0.995176	0.00482428	0	0	0	1	0	0.999997	-0.999997	0	0	0	3.43198e-06	0.999997	0.995176	0.00482084	0.999997	3.43198e-06	4.43074e-08	2.71468e-06	-2.67037e-06	0.000117535
55200	Translation initiation factor IF3, C-terminal domain	411111120010111101111111	0.694353	0.305647	0.997741	0.00225851	0.0126235	0.987377	1	2.59879e-09	0.329292	1.92393	0.971042	0.346885	0.949281	5.54631	2.79932	1	0	1	0	5.52801e-10	0	5.52801e-10	0	0.000725335	-0.000725335	0.999275	0.000725335	1	0	1	0	5.52801e-10	0	5.52801e-10	0	0.000725335	-0.000725335	0.999275	0.000725335	0.999275	0.000725335	1	5.52801e-10	1.96662e-07	3.25369e-10	1.96336e-07	0.000465402
55205	EPT/RTPC-like	434344266331133533233432	0.487398	0.512602	0.983906	0.0160942	0.0264958	0.973504	1	4.0973e-07	0.485909	1.95562	0.959313	0.346886	1.40078	5.63766	2.7655	0	1	1	0	0	0	0	3.59617e-07	0	3.59617e-07	1	3.59617e-07	0	1	1	0	0	0	0	3.59617e-07	0	3.59617e-07	1	3.59617e-07	3.59617e-07	1	1	0	2.76275e-14	0	2.76275e-14	8.39509e-08
55234	Cyanase C-terminal domain	102000000000000000000000	0.385635	0.614365	0.6508	0.3492	0.337822	0.662178	0.828498	0.171502	0.562921	2.71861	0.696078	0.548523	1.02625	4.95624	1.269	0	0	0	1	0	0.00022507	-0.00022507	0	0	0	0.999775	0.00022507	0	0	0	1	0	0.00022507	-0.00022507	0	0	0	0.999775	0.00022507	0.000224029	1.04105e-06	0.00022507	0.999775	0.000160938	2.15891e-07	0.000160722	4.02647e-07
55239	RuBisCO, small subunit	700000000000000000000000	0.841959	0.158041	0.458619	0.541381	0.184183	0.815817	0.655091	0.344909	0.217587	3.15881	0.825985	0.752401	0.28919	4.19831	1.0978	0	0	0	1	0	0.000358979	-0.000358979	0	0	0	0.999641	0.000358979	0	0	0	1	0	0.000358979	-0.000358979	0	0	0	0.999641	0.000358979	0.000357423	1.55616e-06	0.000358979	0.999641	0.000237579	3.79449e-07	0.0002372	5.75798e-07
55248	PCD-like	320114131111111211111222	0.325826	0.674174	0.975577	0.0244231	0.894573	0.105427	1	5.63929e-08	0.608183	1.9747	0.225331	0.346885	1.75327	5.69266	0.649584	0	1	1	0	3.15061e-12	0	3.15061e-12	0.0725213	0	0.0725213	0.927479	0.0725213	0	1	1	0	3.15061e-12	0	3.15061e-12	0.0725213	0	0.0725213	0.927479	0.0725213	0.0725213	0.927479	1	3.15059e-12	3.87716e-09	2.32099e-12	3.87484e-09	0.0359578
55257	RBP11-like subunits of RNA polymerase	(14)44355447454445544334746	0.568763	0.431237	0.906934	0.0930658	0.927256	0.0727439	1	2.7459e-07	0.424335	2.13193	0.197696	0.346886	1.22327	6.14592	0.569918	0	1	1	0	0	0	0	1.16683e-11	0	1.16683e-11	1	1.16683e-11	0	1	1	0	0	0	0	1.16683e-11	0	1.16683e-11	1	1.16683e-11	1.16683e-11	1	1	0	0	0	0	1.64393e-11
55261	GAD domain-like	110010101110111211111111	0.769267	0.230733	0.998938	0.00106194	0.00680578	0.993194	1	1.72864e-08	0.272598	1.92119	0.975961	0.346885	0.785846	5.53841	2.8135	1	0	1	0	4.15768e-10	0	4.15768e-10	0	0.000683083	-0.000683083	0.999317	0.000683083	1	0	1	0	4.15768e-10	0	4.15768e-10	0	0.000683083	-0.000683083	0.999317	0.000683083	0.999317	0.000683083	1	4.15768e-10	1.48606e-07	2.45841e-10	1.4836e-07	0.000430698
55271	DNA repair protein MutS, domain I	533331352211212321242222	0.508877	0.491123	0.94563	0.0543705	0.106224	0.893776	0.999999	1.26429e-06	0.469655	2.0433	0.891901	0.346887	1.35391	5.89039	2.57116	0	1	1	0	1.34505e-14	0	1.34505e-14	0.000273776	0	0.000273776	0.999726	0.000273776	0	1	1	0	1.34505e-14	0	1.34505e-14	0.000273776	0	0.000273776	0.999726	0.000273776	0.000273776	0.999726	1	1.34337e-14	1.18401e-11	1.00005e-14	1.18301e-11	4.21095e-05
55277	GYF domain	(14)12222344324325321243424	0.458388	0.541612	0.595984	0.404016	0.261364	0.738636	0.999981	1.92006e-05	0.507864	2.84417	0.760725	0.346908	1.46397	8.19863	2.19287	0	1	1	0	0	0	0	4.17512e-06	0	4.17512e-06	0.999996	4.17512e-06	0	1	1	0	0	0	0	4.17512e-06	0	4.17512e-06	0.999996	4.17512e-06	4.17512e-06	0.999996	1	4.44089209850063e-16	3.22839e-13	0	3.22839e-13	1.38913e-06
55282	RL5-like	812113112112213211111111	0.465559	0.534441	0.794623	0.205377	0.984955	0.0150447	1	7.86297e-08	0.502437	2.38918	0.14891	0.346885	1.44842	6.88752	0.429277	1	0	1	0	1.2097e-10	0	1.2097e-10	0	2.80714e-05	-2.80714e-05	0.999972	2.80716e-05	1	0	1	0	1.2097e-10	0	1.2097e-10	0	2.80714e-05	-2.80714e-05	0.999972	2.80716e-05	0.999972	2.80714e-05	1	1.2097e-10	4.74427e-08	7.07554e-11	4.73719e-08	2.18319e-05
55287	RPB5-like RNA polymerase subunit	611223111121112111011110	0.50573	0.49427	0.978306	0.0216942	0.480723	0.519277	1	1.92976e-08	0.472036	1.96845	0.575252	0.346885	1.36078	5.67464	1.65834	1	0	1	0	8.45164e-06	0	8.45164e-06	0	0.000225928	-0.000225928	0.999766	0.00023438	0	0	0	1	0	0.999992	-0.999992	0	0	0	8.45164e-06	0.999992	0.999766	0.000225928	0.999992	8.45164e-06	1.91743e-07	5.12076e-06	-4.92902e-06	0.000153292
55298	YjgF-like	344131132321737322122111	0.501435	0.498565	0.14239	0.85761	0.569466	0.430534	0.997693	0.00230672	0.475287	3.88314	0.500218	0.349597	1.35953	11.1075	1.43084	1	0	1	0	4.21091e-10	0	4.21091e-10	0	0.0817548	-0.0817548	0.918245	0.0817548	1	0	1	0	4.21091e-10	0	4.21091e-10	0	0.0817548	-0.0817548	0.918245	0.0817548	0.918245	0.0817548	1	4.21091e-10	1.2736e-07	2.37856e-10	1.27122e-07	0.000276539
55307	Tubulin C-terminal domain-like	(23)65679(14)(30)(25)(94)(13)(17)(17)(12)(62)(52)(21)(13)6(26)(27)(34)(17)(20)	0.175655	0.824345	0.999528	0.000471669	0.999985	1.48337e-05	3.35681e-14	1	0.721829	1.91984	0.136202	1.5226	0.474075	1.26089	0.0894533	0	1	1	0	0	0	0	4.78005e-13	0	4.78005e-13	1	4.78005e-13	0	1	1	0	0	0	0	4.78005e-13	0	4.78005e-13	1	4.78005e-13	4.78005e-13	1	1	0	0	0	0	2.43487e-12
55315	L30e-like	(28)(10)89(11)(12)(10)(14)(10)(10)9999(21)(15)(10)77(17)(13)(17)(12)(12)	0.488599	0.511401	0.000580189	0.99942	0.71727	0.28273	0.999929	7.06307e-05	0.485001	4.20796	0.375245	0.346968	1.39782	12.1278	1.0815	0	1	1	0	0	0	0	0	0	0	1	0	0	1	1	0	0	0	0	0	0	0	1	0	3.87758416717686e-21	1	1	0	0	0	0	0
55326	PurM N-terminal domain-like	443313544554565844256638	0.372112	0.627888	0.949078	0.0509222	0.0243244	0.975676	0.999995	5.06859e-06	0.573155	2.0354	0.961149	0.346891	1.65226	5.86754	2.77075	0	1	1	0	0	0	0	2.70404e-11	0	2.70404e-11	1	2.70404e-11	0	1	1	0	0	0	0	2.70404e-11	0	2.70404e-11	1	2.70404e-11	2.70404e-11	1	1	0	0	0	0	2.54491e-11
55331	Tautomerase/MIF	501000210434102(10)62112322	0.156105	0.843895	0.194039	0.805961	0.157874	0.842126	0.810125	0.189875	0.736623	3.76484	0.84823	0.570125	1.29204	6.60352	1.4878	0	1	1	0	1.07902e-09	0	1.07902e-09	0.0756867	0	0.0756867	0.924313	0.0756867	0	1	1	0	1.07902e-09	0	1.07902e-09	0.0756867	0	0.0756867	0.924313	0.0756867	0.0756867	0.924313	1	1.07902e-09	3.20698e-07	3.94365e-10	3.20304e-07	0.00789239
55347	Glyceraldehyde-3-phosphate dehydrogenase-like, C-terminal domain	(44)9(11)(10)(10)(31)6(19)(18)(12)(10)87(11)(34)(20)(19)78(17)(11)(12)7(13)	0.551597	0.448403	0.698813	0.301187	0.70313	0.29687	0.301187	0.698813	0.437325	2.60864	0.387201	1.16849	0.374265	2.23248	0.331368	0	1	1	0	0	0	0	1.00254e-14	0	1.00254e-14	1	1.00254e-14	0	1	1	0	0	0	0	1.00254e-14	0	1.00254e-14	1	1.00254e-14	1.00254e-14	1	1	0	0	0	0	8.64973179084804e-15
55387	Frataxin/Nqo15-like	111112111111111110110111	0.769518	0.230482	0.999705	0.000294857	0.532225	0.467775	1	3.47471e-11	0.272408	1.91943	0.531705	0.346885	0.785298	5.53334	1.5328	1	0	1	0	2.17165e-09	0	2.17165e-09	0	0.000319274	-0.000319274	0.999681	0.000319276	1	0	1	0	2.17165e-09	0	2.17165e-09	0	0.000319274	-0.000319274	0.999681	0.000319276	0.999681	0.000319274	1	2.17165e-09	1.86197e-06	1.47758e-10	1.86182e-06	0.000215746
55394	Bactericidal permeability-increasing protein, BPI	(10)614361722(11)(23)11(14)35(11)47(13)(23)(21)(18)	0.373192	0.626808	0.999999	1.11127e-06	0.999999	5.21229e-07	5.5745e-07	0.999999	0.572338	1.91876	0.13619	1.5226	0.375894	1.26019	0.0894454	0	1	1	0	0	0	0	1.12146e-12	0	1.12146e-12	1	1.12146e-12	0	1	1	0	0	0	0	1.12146e-12	0	1.12146e-12	1	1.12146e-12	1.12146e-12	1	1	0	0	0	0	6.93863e-12
55418	eIF4e-like	765236555335377373377534	0.487638	0.512362	0.440706	0.559294	0.294338	0.705662	0.999972	2.7863e-05	0.485728	3.19984	0.732845	0.346918	1.40012	9.22361	2.11245	0	1	1	0	0	0	0	1.03791e-09	0	1.03791e-09	1	1.03791e-09	0	1	1	0	0	0	0	1.03791e-09	0	1.03791e-09	1	1.03791e-09	1.03791e-09	1	1	0	0	0	0	4.63222e-10
55424	FAD/NAD-linked reductases, dimerisation (C-terminal) domain	(17)337(11)7798746569(11)65289777	0.455098	0.544902	0.15903	0.84097	0.190025	0.809975	0.999907	9.29954e-05	0.510353	3.84502	0.821044	0.346995	1.47078	11.0809	2.36616	0	1	1	0	0	0	0	1.75999e-13	0	1.75999e-13	1	1.75999e-13	0	1	1	0	0	0	0	1.75999e-13	0	1.75999e-13	1	1.75999e-13	1.75999e-13	1	1	0	0	0	0	4.32833e-13
55447	CO dehydrogenase flavoprotein C-terminal domain-like	81101843162105(11)453222233	0.379413	0.620587	0.00699217	0.993008	0.0155602	0.98444	0.994271	0.0057286	0.56763	4.19327	0.968559	0.35362	1.6052	11.8581	2.73898	0	1	1	0	2.80643e-12	0	2.80643e-12	0.000829021	0	0.000829021	0.999171	0.000829021	0	1	1	0	2.80643e-12	0	2.80643e-12	0.000829021	0	0.000829021	0.999171	0.000829021	0.000829021	0.999171	1	2.80642e-12	2.54544e-09	8.13268e-13	2.54462e-09	0.000303062
55455	SRF-like	(147)4232233336222(14)333094534	0.811415	0.188585	0.999299	0.000701048	0.972214	0.0277861	0.000701048	0.999299	0.240702	1.92036	0.159683	1.52178	0.158171	1.26192	0.104932	0	1	1	0	3.21697e-13	0	3.21697e-13	0.000574567	0	0.000574567	0.999425	0.000574567	0	1	1	0	3.21697e-13	0	3.21697e-13	0.000574567	0	0.000574567	0.999425	0.000574567	0.000574567	0.999425	1	3.21743e-13	3.00691e-10	1.68396e-13	3.00522e-10	0.000170934
55469	FMN-dependent nitroreductase-like	301013021001012110111111	0.506497	0.493503	0.987902	0.0120977	2.67431e-05	0.999973	0.999991	9.27389e-06	0.471456	1.94647	0.981693	0.346896	1.35907	5.6111	2.82993	1	0	1	0	9.05557e-10	0	9.05557e-10	0	0.000846702	-0.000846702	0.999153	0.000846703	1	0	1	0	9.05557e-10	0	9.05557e-10	0	0.000846702	-0.000846702	0.999153	0.000846703	0.999153	0.000846702	1	9.05557e-10	3.16984e-07	5.249e-10	3.16459e-07	0.000562229
55481	N-terminal domain of eukaryotic peptide chain release factor subunit 1, ERF1	411111112111111101111111	0.778429	0.221571	0.999395	0.000604631	0.903677	0.0963233	1	5.25879e-11	0.265664	1.92014	0.217633	0.346885	0.765857	5.53539	0.627393	1	0	1	0	8.83471e-11	0	8.83471e-11	0	7.67464e-05	-7.67464e-05	0.999923	7.67465e-05	1	0	1	0	8.83471e-11	0	8.83471e-11	0	7.67464e-05	-7.67464e-05	0.999923	7.67465e-05	0.999923	7.67464e-05	1	8.83471e-11	3.34518e-08	5.23484e-11	3.33994e-08	5.12903e-05
55545	beta-N-acetylhexosaminidase-like domain	352775474(11)32134323112222	0.495927	0.504073	0.131612	0.868388	0.101523	0.898477	0.998908	0.00109216	0.479455	3.90783	0.895875	0.348169	1.37708	11.2239	2.5731	0	1	1	0	7.82266e-12	0	7.82266e-12	0.0133898	0	0.0133898	0.98661	0.0133898	0	1	1	0	7.82266e-12	0	7.82266e-12	0.0133898	0	0.0133898	0.98661	0.0133898	0.0133898	0.98661	1	7.82263e-12	4.01877e-09	3.07682e-12	4.01569e-09	0.00169705
55550	SH2 domain	(10)(15)1(152)(182)(111)(28)(30)(44)(33)(73)(70)(38)(38)(87)(61)(36)(55)(49)(149)(116)(125)(99)(105)	0.00952203	0.990478	2.82266e-14	1	1	4.37602081975198e-27	5.57421674978379e-61	1	0.847554	4.20929	0.136189	1.5226	0.556648	2.76453	0.089445	0	1	1	0	0	0	0	0	0	0	1	0	0	1	1	0	0	0	0	0	0	0	1	0	7.72492219052478e-59	1	1	0	0	0	0	0
55604	Glucose permease domain IIB	000001000000000000000000	0.579856	0.420144	0.595097	0.404903	0.475154	0.524846	0.697937	0.302063	0.415939	2.8462	0.579961	0.702026	0.592484	4.05427	0.826124	0	0	0	1	0	0.000223295	-0.000223295	0	0	0	0.999777	0.000223295	0	0	0	1	0	0.000223295	-0.000223295	0	0	0	0.999777	0.000223295	0.000222387	9.07931e-07	0.000223295	0.999777	0.00015799	2.20448e-07	0.000157769	3.27602e-07
55608	Homing endonucleases	170000000020000000000000	0.515419	0.484581	0.430451	0.569549	0.543491	0.456509	0.342039	0.657961	0.464704	3.22333	0.52218	1.12046	0.414743	2.87679	0.46604	0	0	0	1	0	0.00122005	-0.00122005	0	0	0	0.99878	0.00122005	0	0	0	1	0	0.00122005	-0.00122005	0	0	0	0.99878	0.00122005	0.00121012	9.92351e-06	0.00122005	0.99878	0.000834835	1.26655e-06	0.000833569	3.88404e-06
55620	Tetrahydrobiopterin biosynthesis enzymes-like	(10)54125372222149783376244	0.455519	0.544481	0.0168588	0.983141	0.0645541	0.935446	0.995218	0.0047818	0.510035	4.17067	0.927134	0.352507	1.44688	11.8314	2.63011	0	1	1	0	7.31968004802191e-15	0	7.31968004802191e-15	6.07977e-06	0	6.07977e-06	0.999994	6.07977e-06	0	1	1	0	7.31968004802191e-15	0	7.31968004802191e-15	6.07977e-06	0	6.07977e-06	0.999994	6.07977e-06	6.07977e-06	0.999994	1	7.32747196252603e-15	1.42341e-11	2.30704456656328e-15	1.42318e-11	3.34292e-06
55637	Cell cycle regulatory proteins	211121134112122221102212	0.432077	0.567923	0.860878	0.139122	0.283831	0.716169	0.999998	1.97764e-06	0.527775	2.23742	0.741729	0.346888	1.52146	6.44999	2.13824	1	0	1	0	3.37249e-11	0	3.37249e-11	0	0.72477	-0.72477	0.27523	0.72477	0	1	1	0	3.37249e-11	0	3.37249e-11	0.27523	0	0.27523	0.72477	0.27523	0.27523	0.72477	1	3.37248e-11	2.63264e-08	1.8656e-11	2.63077e-08	0.00116741
55653	Ribosomal protein L9 C-domain	210011010000000000000000	0.346371	0.653629	0.885063	0.114937	0.126537	0.873463	0.915021	0.084979	0.592635	2.18203	0.874725	0.446797	1.32641	4.88371	1.95777	0	0	0	1	0	0.000839208	-0.000839208	0	0	0	0.999161	0.000839208	0	0	0	1	0	0.000839208	-0.000839208	0	0	0	0.999161	0.000839208	0.000831906	7.30198e-06	0.000839208	0.999161	0.000554941	8.78071e-07	0.000554063	3.05031e-06
55658	L9 N-domain-like	31311312411212(10)121222212	0.551654	0.448346	0.105933	0.894067	0.847675	0.152325	0.999932	6.80866e-05	0.437282	3.96664	0.264984	0.346965	1.26031	11.4324	0.76372	1	0	1	0	2.0777e-11	0	2.0777e-11	0	0.537361	-0.537361	0.462639	0.537361	0	1	1	0	2.0777e-11	0	2.0777e-11	0.462639	0	0.462639	0.537361	0.462639	0.462639	0.537361	1	2.0777e-11	9.66238e-09	1.48964e-11	9.64749e-09	0.000756558
55666	Ribonuclease PH domain 2-like	(22)658597(12)8678(10)77(11)75688967	0.48184	0.51816	0.143767	0.856233	0.964849	0.035151	0.999993	6.66012e-06	0.490115	3.87998	0.16591	0.346893	1.41287	11.185	0.478275	0	1	1	0	0	0	0	2.23897686575617e-15	0	2.23897686575617e-15	1	2.23897686575617e-15	0	1	1	0	0	0	0	2.23897686575617e-15	0	2.23897686575617e-15	1	2.23897686575617e-15	2.23897686575617e-15	1	1	0	0	0	0	4.28026962841189e-15
55681	Class II aaRS and biotin synthetases	(51)(30)(23)(18)(23)(52)(24)(26)(28)(25)(22)(20)(33)(22)(38)(37)(28)(19)(18)(29)(22)(26)(21)(21)	0.485011	0.514989	0.02449	0.97551	0.994829	0.00517057	0.97551	0.02449	0.487716	4.15319	0.140561	0.375679	1.29823	11.0552	0.374153	0	1	1	0	0	0	0	0	0	0	1	0	0	1	1	0	0	0	0	0	0	0	1	0	2.26451169997002e-23	1	1	0	0	0	0	0
55711	Subdomain of clathrin and coatomer appendage domain	(10)42335336353436442456555	0.43101	0.56899	0.991872	0.00812769	0.989148	0.0108523	1	8.13851e-09	0.528582	1.93738	0.145365	0.346885	1.5238	5.58506	0.419059	0	1	1	0	0	0	0	3.2215e-13	0	3.2215e-13	1	3.2215e-13	0	1	1	0	0	0	0	3.2215e-13	0	3.2215e-13	1	3.2215e-13	3.2215e-13	1	1	0	0	0	0	5.58519e-13
55718	SCP-like	131123547544446574344543	0.131679	0.868321	0.976263	0.0237374	0.781596	0.218404	1	2.54987e-07	0.755108	1.97313	0.320856	0.346886	2.17682	5.68813	0.924962	0	1	1	0	0	0	0	2.08421e-10	0	2.08421e-10	1	2.08421e-10	0	1	1	0	0	0	0	2.08421e-10	0	2.08421e-10	1	2.08421e-10	2.08421e-10	1	1	0	0	0	0	1.27976e-10
55724	Mog1p/PsbP-like	(19)11110001100001010011101	0.494355	0.505645	0.587446	0.412554	0.0112393	0.988761	0.617989	0.382011	0.480644	2.86373	0.972213	0.796023	0.603808	3.59754	1.22134	0	0	0	1	0	0.99998	-0.99998	0	0	0	1.98284e-05	0.99998	1	0	1	0	1.98284e-05	0	1.98284e-05	0	0.0287497	-0.0287497	0.97123	0.0287695	0.97123	0.0287497	0.99998	1.98284e-05	4.43801e-05	2.24731e-06	4.21328e-05	0.00645753
55729	Acyl-CoA N-acyltransferases (Nat)	(67)(65)(46)(26)(31)(52)(48)(51)(35)(42)(27)(55)(36)(49)(112)(50)(68)(34)(23)(45)(46)(47)(31)(42)	0.589658	0.410342	1	8.86855e-08	1	8.83167e-08	8.85101e-08	1	0.408522	1.91876	0.136189	1.5226	0.268305	1.26018	0.0894451	0	1	1	0	0	0	0	0	0	0	1	0	0	1	1	0	0	0	0	0	0	0	1	0	9.50151965768471e-30	1	1	0	0	0	0	0
55753	Actin depolymerizing proteins	(65)(64)(11)(29)(32)(39)(37)(62)(51)(45)(33)(19)(22)(29)(60)(33)(31)(33)(19)(65)(55)(50)(39)(42)	0.479699	0.520301	1	1.75328e-08	1	1.31028e-08	1.31031e-08	1	0.491736	1.91876	0.136189	1.5226	0.322958	1.26018	0.089445	0	1	1	0	0	0	0	0	0	0	1	0	0	1	1	0	0	0	0	0	0	0	1	0	3.29736346151946e-31	1	1	0	0	0	0	0
55770	Profilin (actin-binding protein)	8(14)2335346733117331032533	0.50174	0.49826	0.0129996	0.987	0.0237798	0.97622	0.991175	0.00882471	0.475055	4.17951	0.961609	0.357261	1.32972	11.6988	2.69162	0	1	1	0	3.11192e-13	0	3.11192e-13	0.000245606	0	0.000245606	0.999754	0.000245606	0	1	1	0	3.11192e-13	0	3.11192e-13	0.000245606	0	0.000245606	0.999754	0.000245606	0.000245606	0.999754	1	3.11196e-13	2.07646e-10	1.54999e-13	2.07491e-10	6.18048e-05
55781	GAF domain-like	(20)3723(13)(10)(18)(10)(15)2254(18)(15)978(18)(15)(16)(11)(12)	0.355279	0.644721	0.277952	0.722048	0.278017	0.721983	0.722048	0.277952	0.585894	3.57263	0.746646	0.673678	0.869695	5.30317	1.10831	0	1	1	0	0	0	0	1.34628095440862e-15	0	1.34628095440862e-15	1	1.34628095440862e-15	0	1	1	0	0	0	0	1.34628095440862e-15	0	1.34628095440862e-15	1	1.34628095440862e-15	1.34628095440862e-15	1	1	0	0	0	0	1.84425536673243e-15
55785	PYP-like sensor domain (PAS domain)	(52)(17)(18)50(14)(16)(30)(10)(25)(26)(12)(22)(28)(50)(32)(21)(11)(27)(69)(46)(52)(44)(44)	0.124543	0.875457	0.999994	5.87306e-06	1	7.30942e-10	7.30802e-10	1	0.760509	1.91877	0.136189	1.5226	0.499479	1.26019	0.089445	0	1	1	0	0	0	0	0	0	0	1	0	0	1	1	0	0	0	0	0	0	0	1	0	1.72614817661572e-28	1	1	0	0	0	0	0
55797	PR-1-like	(23)(16)34138(72)(77)(20)(24)(39)(12)(32)(57)(31)(35)(22)(11)9(16)(15)(11)(17)	0.0347079	0.965292	0.714109	0.285891	1	4.56423e-07	2.63896983873392e-22	1	0.828494	2.5736	0.13619	1.5226	0.54413	1.69026	0.0894453	0	1	1	0	4.31065998636856e-15	0	4.31065998636856e-15	9.46541e-06	0	9.46541e-06	0.999991	9.46541e-06	0	1	1	0	4.31065998636856e-15	0	4.31065998636856e-15	9.46541e-06	0	9.46541e-06	0.999991	9.46541e-06	9.46541e-06	0.999991	1	4.32986979603811e-15	3.40462e-11	2.63075568124515e-15	3.40436e-11	2.05845e-05
55804	Phoshotransferase/anion transport protein	0100023436942238637(15)9(11)9(10)	0.0159578	0.984042	0.0711353	0.928865	0.904667	0.0953328	0.929188	0.0708121	0.842683	4.04635	0.216796	0.43014	1.95909	9.40705	0.504012	0	1	1	0	0	0	0	2.18604e-13	0	2.18604e-13	1	2.18604e-13	0	1	1	0	0	0	0	2.18604e-13	0	2.18604e-13	1	2.18604e-13	2.18604e-13	1	1	0	0	0	0	1.99741e-13
55811	Nudix	(49)(22)(18)(17)(32)(19)(17)(26)(19)(22)(21)(13)(16)(16)(41)(29)(27)(12)(10)(24)(20)(30)(20)(21)	0.482067	0.517933	0.0972387	0.902761	0.103207	0.896793	0.902761	0.0972387	0.489944	3.98656	0.894451	0.461211	1.0623	8.64369	1.93936	0	1	1	0	0	0	0	0	0	0	1	0	0	1	1	0	0	0	0	0	0	0	1	0	1.03273832667387e-21	1	1	0	0	0	0	0
55816	5'-nucleotidase (syn. UDP-sugar hydrolase), C-terminal domain	003213313360(13)5(11)871011111	0.556573	0.443427	0.967898	0.032102	0.950974	0.0490256	0.0321019	0.967898	0.433559	1.99229	0.177642	1.48486	0.291986	1.34174	0.119635	1	0	1	0	9.12004e-08	0	9.12004e-08	0	0.00540661	-0.00540661	0.994593	0.0054067	1	0	1	0	9.12004e-08	0	9.12004e-08	0	0.00540661	-0.00540661	0.994593	0.0054067	0.994593	0.00540661	1	9.12004e-08	8.82322e-06	1.27451e-08	8.81047e-06	0.00128117
55821	YrdC/RibB	712224212311210151122121	0.572052	0.427948	0.135806	0.864194	0.718013	0.281987	0.99988	0.000120161	0.421845	3.89822	0.374616	0.347026	1.2156	11.2332	1.0795	0	1	1	0	1.11634e-10	0	1.11634e-10	0.867032	0	0.867032	0.132968	0.867032	1	0	1	0	1.11634e-10	0	1.11634e-10	0	0.132968	-0.132968	0.867032	0.132968	0.867032	0.132968	1	1.11634e-10	7.66387e-08	6.29553e-11	7.65757e-08	0.00234543
55826	YbaK/ProRS associated domain	310331012200002111111011	0.522983	0.477017	0.940325	0.0596749	0.00133972	0.99866	0.999991	8.56065e-06	0.45898	2.05545	0.980583	0.346895	1.32311	5.92526	2.82674	1	0	1	0	3.48522e-07	0	3.48522e-07	0	0.000714466	-0.000714466	0.999285	0.000714814	1	0	1	0	3.48522e-07	0	3.48522e-07	0	0.000714466	-0.000714466	0.999285	0.000714814	0.999285	0.000714466	1	3.48522e-07	0.000322436	5.08831e-10	0.000322436	0.000567612
55831	Thymidylate synthase/dCMP hydroxymethylase	301111123111313812101111	0.620774	0.379226	0.237138	0.762862	0.462412	0.537588	0.999949	5.07959e-05	0.384974	3.66612	0.590734	0.346945	1.10961	10.5669	1.70267	1	0	1	0	7.66638e-10	0	7.66638e-10	0	0.000638352	-0.000638352	0.999362	0.000638353	1	0	1	0	7.66638e-10	0	7.66638e-10	0	0.000638352	-0.000638352	0.999362	0.000638353	0.999362	0.000638352	1	7.66638e-10	3.824e-07	2.65521e-10	3.82135e-07	0.000412007
55846	N-acetylmuramoyl-L-alanine amidase-like	0000001007004(14)45(19)0023602	0.41792	0.58208	0.911588	0.0884117	0.00128308	0.998717	8.9518e-08	1	0.538488	2.12127	0.980631	1.5226	0.353663	1.39319	0.644049	0	0	0	1	0	1	-1	0	0	0	2.87021e-07	1	0	1	1	0	2.87021e-07	0	2.87021e-07	0.0794444	0	0.0794444	0.920555	0.0794446	0.0794444	0.920555	1	2.87021e-07	6.1238e-07	1.38045e-07	4.74335e-07	0.00204768
55856	Cytochrome b5-like heme/steroid binding domain	(17)(18)(21)(11)(13)(14)(15)(22)9(14)(12)(11)6(16)(20)(12)(13)87(12)(12)(15)(16)(14)	0.501809	0.498191	0.00471367	0.995286	0.191921	0.808079	0.995434	0.00456633	0.475004	4.19849	0.819442	0.352254	1.34847	11.9189	2.32628	0	1	1	0	0	0	0	0	0	0	1	0	0	1	1	0	0	0	0	0	0	0	1	0	8.51185021072528e-18	1	1	0	0	0	0	0
55874	ATPase domain of HSP90 chaperone/DNA topoisomerase II/histidine kinase	(51)(35)(21)(16)(17)(51)(16)(29)(27)(23)(21)9(12)7(35)(36)(30)(12)(11)(24)(25)(23)(19)(26)	0.604813	0.395187	0.991365	0.00863464	0.991366	0.0086342	0.00863464	0.991365	0.397053	1.93854	0.14349	1.51245	0.262522	1.28172	0.0948723	0	1	1	0	0	0	0	0	0	0	1	0	0	1	1	0	0	0	0	0	0	0	1	0	5.41367754838962e-20	1	1	0	0	0	0	0
55895	Ribonuclease Rh-like	631112122311211511121211	0.570198	0.429802	0.229005	0.770995	0.973375	0.0266254	0.999998	2.40179e-06	0.423249	3.68475	0.158702	0.346888	1.22013	10.6223	0.457501	1	0	1	0	9.15187e-11	0	9.15187e-11	0	0.00263136	-0.00263136	0.997369	0.00263136	1	0	1	0	9.15187e-11	0	9.15187e-11	0	0.00263136	-0.00263136	0.997369	0.00263136	0.997369	0.00263136	1	9.15187e-11	2.17631e-08	6.64475e-11	2.16966e-08	3.24123e-05
55909	Pentein	34223528634422(10)6(19)3868(14)65	0.308567	0.691433	0.0349295	0.96507	0.657116	0.342884	0.965079	0.0349207	0.621244	4.12928	0.426107	0.387942	1.60138	10.6441	1.09838	0	1	1	0	0	0	0	6.24322e-11	0	6.24322e-11	1	6.24322e-11	0	1	1	0	0	0	0	6.24322e-11	0	6.24322e-11	1	6.24322e-11	6.24322e-11	1	1	0	0	0	0	8.5401e-11
55920	Creatinase/aminopeptidase	(19)89(10)(10)(18)(11)(15)(15)99(10)9(10)(21)(16)(15)86(11)8(10)79	0.497743	0.502257	0.000744706	0.999255	0.853455	0.146545	0.999946	5.41759e-05	0.478081	4.20758	0.260097	0.346949	1.37796	12.1274	0.74967	0	1	1	0	0	0	0	0	0	0	1	0	0	1	1	0	0	0	0	0	0	0	1	0	2.77041273251459e-17	1	1	0	0	0	0	0
55931	Glutamine synthetase/guanido kinase	(17)5798(11)5(21)(12)(11)(10)(13)(14)9(26)(33)(16)(13)4(16)898(12)	0.430319	0.569681	0.530359	0.469641	0.561406	0.438594	0.469641	0.530359	0.529105	2.99449	0.507032	0.970438	0.545223	3.08571	0.522478	0	1	1	0	0	0	0	3.13775e-13	0	3.13775e-13	1	3.13775e-13	0	1	1	0	0	0	0	3.13775e-13	0	3.13775e-13	1	3.13775e-13	3.13775e-13	1	1	0	0	0	0	3.2298e-13
55945	TATA-box binding protein-like	9335735452545(11)78554(11)7776	0.510041	0.489959	0.0542982	0.945702	0.801545	0.198455	0.999789	0.000210645	0.468774	4.08492	0.303989	0.347133	1.35042	11.7676	0.875712	0	1	1	0	0	0	0	5.82382e-13	0	5.82382e-13	1	5.82382e-13	0	1	1	0	0	0	0	5.82382e-13	0	5.82382e-13	1	5.82382e-13	5.82382e-13	1	1	0	0	0	0	1.03535e-12
55957	Phosphoglucomutase, C-terminal domain	932333346333234333265655	0.483959	0.516041	0.993489	0.00651057	0.910263	0.0897375	1	5.98521e-09	0.488512	1.93367	0.212065	0.346885	1.40828	5.57439	0.61134	0	1	1	0	0	0	0	3.86572e-13	0	3.86572e-13	1	3.86572e-13	0	1	1	0	0	0	0	3.86572e-13	0	3.86572e-13	1	3.86572e-13	3.86572e-13	1	1	0	0	0	0	6.30726e-13
55961	Bet v1-like	(169)(16)58(11)(23)9(21)(18)(13)(15)(13)(22)(11)(41)(23)(46)(15)(18)(31)(32)(26)(27)(30)	0.279383	0.720617	1	3.1278e-09	1	6.2464e-10	3.06071e-09	1	0.64333	1.91876	0.136189	1.5226	0.42252	1.26018	0.089445	0	1	1	0	0	0	0	0	0	0	1	0	0	1	1	0	0	0	0	0	0	0	1	0	5.23279051759311e-23	1	1	0	0	0	0	0
55973	S-adenosylmethionine synthetase	(21)333363(11)763(12)6663630(15)6666	0.418269	0.581731	0.0231907	0.976809	0.0605869	0.939413	0.97683	0.0231705	0.538224	4.15617	0.930488	0.374127	1.43861	11.109	2.48709	0	1	1	0	0	0	0	1.44138e-09	0	1.44138e-09	1	1.44138e-09	0	1	1	0	0	0	0	1.44138e-09	0	1.44138e-09	1	1.44138e-09	1.44138e-09	1	1	0	2.79685454590828e-15	0	2.79685454590828e-15	2.57272e-09
55979	DNA clamp	954346455565477855456656	0.455889	0.544111	0.996921	0.0030789	0.982124	0.0178762	1	2.30028e-09	0.509754	1.92581	0.151304	0.346885	1.46952	5.55173	0.436179	0	1	1	0	0	0	0	1.22520385780229e-15	0	1.22520385780229e-15	1	1.22520385780229e-15	0	1	1	0	0	0	0	1.22520385780229e-15	0	1.22520385780229e-15	1	1.22520385780229e-15	1.22520385780229e-15	1	1	0	0	0	0	1.63622069166628e-15
56003	Molybdenum cofactor-binding domain	(11)1111(20)48182315(17)564132233	0.425818	0.574182	0.667964	0.332036	0.657779	0.342221	0.332036	0.667964	0.532512	2.6793	0.425546	1.13222	0.470324	2.36641	0.37585	0	1	1	0	1.63004e-10	0	1.63004e-10	0.0355364	0	0.0355364	0.964464	0.0355364	0	1	1	0	1.63004e-10	0	1.63004e-10	0.0355364	0	0.0355364	0.964464	0.0355364	0.0355364	0.964464	1	1.63004e-10	1.49157e-07	4.66723e-11	1.4911e-07	0.0097226
56014	Nitrite and sulphite reductase 4Fe-4S domain-like	603220110000000000000000	0.58872	0.41128	0.563708	0.436292	0.0337806	0.966219	0.838962	0.161038	0.409232	2.9181	0.953154	0.536221	0.763178	5.44197	1.77754	0	0	0	1	0	0.000624447	-0.000624447	0	0	0	0.999376	0.000624447	0	0	0	1	0	0.000624447	-0.000624447	0	0	0	0.999376	0.000624447	0.000619656	4.79125e-06	0.000624447	0.999376	0.000412956	6.56386e-07	0.0004123	1.97321e-06
56019	The spindle assembly checkpoint protein mad2	533233243335223332243542	0.50483	0.49517	0.972968	0.027032	0.350795	0.649205	1	7.78638e-08	0.472717	1.98068	0.685109	0.346885	1.36275	5.70989	1.97503	0	1	1	0	0	0	0	1.19485e-07	0	1.19485e-07	1	1.19485e-07	0	1	1	0	0	0	0	1.19485e-07	0	1.19485e-07	1	1.19485e-07	1.19485e-07	1	1	0	1.80702659296155e-15	0	1.80702659296155e-15	3.97604e-08
56024	Phospholipase D/nuclease	(34)(26)(15)69(23)57786(15)9(10)(18)(11)97(14)(36)(20)(25)(16)(19)	0.659591	0.340409	0.993907	0.0060932	0.998567	0.0014329	0.0060932	0.993907	0.355599	1.93272	0.137401	1.51544	0.23465	1.27535	0.0906673	0	1	1	0	0	0	0	0	0	0	1	0	0	1	1	0	0	0	0	0	0	0	1	0	2.10741567694276e-18	1	1	0	0	0	0	0
56037	PheT/TilS domain	211111210111111111011111	0.781434	0.218566	0.999498	0.000501784	0.474908	0.525092	1	7.34163e-11	0.263391	1.91991	0.580169	0.346885	0.759303	5.53471	1.67251	1	0	1	0	2.55971e-10	0	2.55971e-10	0	0.000364274	-0.000364274	0.999636	0.000364274	1	0	1	0	2.55971e-10	0	2.55971e-10	0	0.000364274	-0.000364274	0.999636	0.000364274	0.999636	0.000364274	1	2.55971e-10	9.23482e-08	1.5119e-10	9.2197e-08	0.000236153
56042	PurM C-terminal domain-like	443413544454563744156638	0.437452	0.562548	0.906107	0.0938929	0.00271729	0.997283	0.999985	1.54461e-05	0.523707	2.13382	0.979418	0.346903	1.50966	6.15106	2.82332	0	1	1	0	0	0	0	2.27449e-10	0	2.27449e-10	1	2.27449e-10	0	1	1	0	0	0	0	2.27449e-10	0	2.27449e-10	1	2.27449e-10	2.27449e-10	1	1	0	0	0	0	2.15907e-10
56047	Ribosomal protein S8	822112113111122111111212	0.484522	0.515478	0.732827	0.267173	0.9705	0.0294996	1	1.71641e-07	0.488086	2.53073	0.161132	0.346885	1.40705	7.29557	0.464511	1	0	1	0	4.49517e-11	0	4.49517e-11	0	0.0619581	-0.0619581	0.938042	0.0619581	0	1	1	0	4.49517e-11	0	4.49517e-11	0.938042	0	0.938042	0.0619581	0.938042	0.938042	0.0619581	1	4.49517e-11	2.21468e-08	3.31207e-11	2.21137e-08	0.00249458
56053	Ribosomal protein L6	934222324232220222222242	0.638258	0.361742	0.998095	0.00190482	0.952719	0.0472813	1	2.04831e-07	0.371743	1.92312	0.176167	0.346885	1.07166	5.54397	0.507853	0	1	1	0	0	0	0	3.19347e-06	0	3.19347e-06	0.999997	3.19347e-06	0	1	1	0	0	0	0	3.19347e-06	0	3.19347e-06	0.999997	3.19347e-06	3.19347e-06	0.999997	1	1.11022302462516e-16	2.65841e-13	0	2.65841e-13	2.56538e-06
56059	Glutathione synthetase ATP-binding domain-like	(46)(15)(17)(28)(40)(36)(28)(51)(50)(36)(33)(23)(18)(23)(72)(52)(60)(24)(18)(36)(48)(40)(25)(36)	0.443652	0.556348	0.999837	0.000163059	0.999837	0.000163057	0.000163058	0.999837	0.519015	1.91913	0.136327	1.52241	0.340917	1.26059	0.0895468	0	1	1	0	0	0	0	0	0	0	1	0	0	1	1	0	0	0	0	0	0	0	1	0	6.56165860828919e-27	1	1	0	0	0	0	0
56091	DNA ligase/mRNA capping enzyme, catalytic domain	97767(11)4588(12)445(12)854466564	0.547991	0.452009	0.0293663	0.970634	0.897816	0.102184	0.999966	3.44022e-05	0.440054	4.14202	0.222589	0.346926	1.26844	11.9392	0.641604	0	1	1	0	0	0	0	5.08366e-11	0	5.08366e-11	1	5.08366e-11	0	1	1	0	0	0	0	5.08366e-11	0	5.08366e-11	1	5.08366e-11	5.08366e-11	1	1	0	0	0	0	4.22514e-11
56104	SAICAR synthase-like	(27)(16)7(10)(10)88999(11)99(11)(14)(13)(10)(11)9(29)(16)(16)(13)(15)	0.499714	0.500286	0.000551151	0.999449	0.969633	0.0303671	0.999468	0.000531772	0.476589	4.20802	0.161866	0.34751	1.37144	12.1091	0.465786	0	1	1	0	0	0	0	0	0	0	1	0	0	1	1	0	0	0	0	0	0	0	1	0	1.65560772706945e-20	1	1	0	0	0	0	0
56176	FAD-binding/transporter-associated domain-like	(61)(12)(23)48(19)(12)(11)9(14)6857(23)(14)(16)8567688	0.655738	0.344262	0.610704	0.389296	0.645149	0.354851	0.389296	0.610704	0.358514	2.81045	0.436226	1.0649	0.336665	2.63917	0.40964	0	1	1	0	0	0	0	2.25174e-10	0	2.25174e-10	1	2.25174e-10	0	1	1	0	0	0	0	2.25174e-10	0	2.25174e-10	1	2.25174e-10	2.25174e-10	1	1	0	0	0	0	8.17776e-10
56194	Uridine diphospho-N-Acetylenolpyruvylglucosamine reductase, MurB, C-terminal domain	000000010000000000000000	0.602686	0.397314	0.587327	0.412673	0.460304	0.539696	0.65929	0.34071	0.398662	2.864	0.592517	0.747464	0.533354	3.83162	0.792703	0	0	0	1	0	0.000252316	-0.000252316	0	0	0	0.999748	0.000252316	0	0	0	1	0	0.000252316	-0.000252316	0	0	0	0.999748	0.000252316	0.000251264	1.05245e-06	0.000252316	0.999748	0.000177163	2.51886e-07	0.000176911	3.79711e-07
56204	Hect, E3 ligase catalytic domain	(12)67(21)(20)(76)(19)(33)(30)(25)(17)99(14)(106)(64)(32)(16)(10)(36)(26)(30)(30)(26)	0.318981	0.681019	1	2.11311e-07	1	5.14905e-11	2.42713e-12	1	0.613363	1.91876	0.136189	1.5226	0.402838	1.26018	0.089445	0	1	1	0	0	0	0	0	0	0	1	0	0	1	1	0	0	0	0	0	0	0	1	0	2.45190343605381e-19	1	1	0	0	0	0	0
56209	Nitrile hydratase alpha chain	000110000000000000000000	0.468151	0.531849	0.641157	0.358843	0.550789	0.449211	0.87884	0.12116	0.500475	2.7407	0.516009	0.489335	1.02277	5.60086	1.05451	0	0	0	1	0	9.90725e-05	-9.90725e-05	0	0	0	0.999901	9.90725e-05	0	0	0	1	0	9.90725e-05	-9.90725e-05	0	0	0	0.999901	9.90725e-05	9.87675e-05	3.05023e-07	9.90725e-05	0.999901	7.50416e-05	8.74978e-08	7.49541e-05	1.1234e-07
56214	4'-phosphopantetheinyl transferase	834012321224222422222222	0.64744	0.35256	0.997381	0.0026189	0.698804	0.301196	1	7.79026e-08	0.364793	1.92476	0.390858	0.346885	1.05163	5.54869	1.12677	0	1	1	0	1.98315110504248e-15	0	1.98315110504248e-15	1.79884e-05	0	1.79884e-05	0.999982	1.79884e-05	0	1	1	0	1.98315110504248e-15	0	1.98315110504248e-15	1.79884e-05	0	1.79884e-05	0.999982	1.79884e-05	1.79884e-05	0.999982	1	1.99840144432528e-15	1.62988e-12	1.5481777575609e-15	1.62833e-12	5.52822e-06
56228	Aldehyde ferredoxin oxidoreductase, N-terminal domain	000001000000000000000000	0.579856	0.420144	0.595097	0.404903	0.475154	0.524846	0.697937	0.302063	0.415939	2.8462	0.579961	0.702026	0.592484	4.05427	0.826124	0	0	0	1	0	0.000223295	-0.000223295	0	0	0	0.999777	0.000223295	0	0	0	1	0	0.000223295	-0.000223295	0	0	0	0.999777	0.000223295	0.000222387	9.07931e-07	0.000223295	0.999777	0.00015799	2.20448e-07	0.000157769	3.27602e-07
56235	N-terminal nucleophile aminohydrolases (Ntn hydrolases)	(82)(24)(26)(20)(20)(38)(24)(54)(64)(31)(29)(28)(49)(42)(48)(50)(35)(30)(19)(41)(32)(53)(24)(26)	0.438933	0.561067	1	1.32671e-07	1	7.60768e-08	1.30594e-07	1	0.522587	1.91876	0.136189	1.5226	0.343219	1.26018	0.0894451	0	1	1	0	0	0	0	0	0	0	1	0	0	1	1	0	0	0	0	0	0	0	1	0	3.49635331896979e-24	1	1	0	0	0	0	0
56266	DmpA/ArgJ-like	211000001000000000000000	0.252221	0.747779	0.840679	0.159321	0.203178	0.796822	0.975558	0.0244417	0.663885	2.28369	0.809923	0.375622	1.76743	6.07976	2.15622	0	0	0	1	0	0.000212886	-0.000212886	0	0	0	0.999787	0.000212886	0	0	0	1	0	0.000212886	-0.000212886	0	0	0	0.999787	0.000212886	0.000211705	1.18018e-06	0.000212886	0.999787	0.00015938	1.88671e-07	0.000159191	4.87469e-07
56276	S-adenosylmethionine decarboxylase	811111112111111111021111	0.738692	0.261308	0.994092	0.00590767	0.862157	0.137843	1	1.04576e-09	0.295736	1.93229	0.252739	0.346885	0.852548	5.5704	0.728596	1	0	1	0	1.22899e-10	0	1.22899e-10	0	0.000241878	-0.000241878	0.999758	0.000241878	1	0	1	0	1.22899e-10	0	1.22899e-10	0	0.000241878	-0.000241878	0.999758	0.000241878	0.999758	0.000241878	1	1.22899e-10	4.58837e-08	7.25619e-11	4.58112e-08	7.29947e-05
56281	Metallo-hydrolase/oxidoreductase	(37)(22)(20)(20)(21)(35)(16)(29)(20)(19)(13)(19)(12)(11)(35)(25)(24)(13)(12)(24)(17)(22)(18)(19)	0.478231	0.521769	0.0342775	0.965722	0.380373	0.619627	0.965722	0.0342775	0.492847	4.13077	0.6601	0.387186	1.27289	10.6687	1.70487	0	1	1	0	0	0	0	0	0	0	1	0	0	1	1	0	0	0	0	0	0	0	1	0	4.34164189789415e-21	1	1	0	0	0	0	0
56300	Metallo-dependent phosphatases	(100)(38)(31)(38)(43)(49)(24)(56)(41)(40)(32)(70)(64)(35)(73)(51)(49)(32)(18)(37)(28)(29)(22)(31)	0.548995	0.451005	1	8.21435e-09	1	3.87369e-10	6.26579e-09	1	0.439295	1.91876	0.136189	1.5226	0.288515	1.26018	0.089445	0	1	1	0	0	0	0	0	0	0	1	0	0	1	1	0	0	0	0	0	0	0	1	0	4.64013602234537e-22	1	1	0	0	0	0	0
56317	Carbon-nitrogen hydrolase	(13)6(10)4684(11)7754(25)86964466965	0.510698	0.489302	0.00612077	0.993879	0.838485	0.161515	0.993891	0.00610891	0.468276	4.19527	0.272754	0.354068	1.32256	11.8488	0.770345	0	1	1	0	0	0	0	2.78548e-10	0	2.78548e-10	1	2.78548e-10	0	1	1	0	0	0	0	2.78548e-10	0	2.78548e-10	1	2.78548e-10	2.78548e-10	1	1	0	0	0	0	3.27351e-10
56322	ADC synthase	903121010000000000000000	0.463946	0.536054	0.451948	0.548052	0.0548655	0.945134	0.682321	0.317679	0.503657	3.17409	0.935326	0.720387	0.699148	4.40609	1.29837	0	0	0	1	0	0.00153839	-0.00153839	0	0	0	0.998462	0.00153839	0	0	0	1	0	0.00153839	-0.00153839	0	0	0	0.998462	0.00153839	0.00152529	1.31017e-05	0.00153839	0.998462	0.000995188	1.65447e-06	0.000993534	5.43425e-06
56327	LDH C-terminal domain-like	(16)34426346393669434486(10)66	0.438884	0.561116	0.0023704	0.99763	0.895379	0.104621	0.999905	9.46261e-05	0.522624	4.20386	0.224649	0.346996	1.50614	12.115	0.647409	0	1	1	0	0	0	0	6.73239e-13	0	6.73239e-13	1	6.73239e-13	0	1	1	0	0	0	0	6.73239e-13	0	6.73239e-13	1	6.73239e-13	6.73239e-13	1	1	0	0	0	0	1.01357e-12
56349	DNA breaking-rejoining enzymes	5(25)111(107)4(25)8(30)2121(118)(54)41144242	0.0147668	0.985233	6.88721e-08	1	0.219676	0.780324	7.69524894010419e-46	1	0.843585	4.20929	0.795974	1.5226	0.554041	2.76453	0.522772	0	1	1	0	9.78256e-08	0	9.78256e-08	0.464615	0	0.464615	0.535385	0.464615	0	1	1	0	9.78256e-08	0	9.78256e-08	0.464615	0	0.464615	0.535385	0.464615	0.464615	0.535385	1	9.78256e-08	3.34295e-05	1.69982e-08	3.34125e-05	0.0488729
56366	SMAD MH1 domain	00000846545644(10)6457(12)9886	0.0269977	0.973002	0.0318379	0.968162	0.980067	0.0199332	0.993198	0.0068019	0.834329	4.13636	0.153043	0.354882	2.351	11.6556	0.431251	0	1	1	0	0	0	0	1.13511e-12	0	1.13511e-12	1	1.13511e-12	0	1	1	0	0	0	0	1.13511e-12	0	1.13511e-12	1	1.13511e-12	1.13511e-12	1	1	0	0	0	0	1.50673e-12
56399	ADP-ribosylation	(24)(20)4(51)(53)(51)(27)(15)(11)(20)(19)363(36)(14)(36)(17)(21)(21)(33)(24)(25)(28)	0.485164	0.514836	0.999232	0.000767879	1	7.43052e-12	1.29971e-12	1	0.4876	1.92052	0.136189	1.5226	0.320241	1.26134	0.089445	0	1	1	0	0	0	0	1.04935e-14	0	1.04935e-14	1	1.04935e-14	0	1	1	0	0	0	0	1.04935e-14	0	1.04935e-14	1	1.04935e-14	1.04935e-14	1	1	0	0	0	0	1.91293e-13
56420	Peptide deformylase	320010423000323110011101	0.43891	0.56109	0.490649	0.509351	0.000368419	0.999632	0.816756	0.183244	0.522604	3.08544	0.981404	0.562328	0.929357	5.48691	1.74525	0	0	0	1	0	0.999992	-0.999992	0	0	0	8.21163e-06	0.999992	1	0	1	0	8.21163e-06	0	8.21163e-06	0	0.0164697	-0.0164697	0.983522	0.0164779	0.983522	0.0164697	0.999992	8.21163e-06	1.83288e-05	1.42129e-06	1.69075e-05	0.00352527
56425	Succinate dehydrogenase/fumarate reductase flavoprotein, catalytic domain	313323123123221211011111	0.407	0.593	0.724825	0.275175	0.560473	0.439527	0.999996	4.23373e-06	0.546753	2.54906	0.507821	0.34689	1.57616	7.34831	1.46392	1	0	1	0	4.76586e-10	0	4.76586e-10	0	0.000579241	-0.000579241	0.999421	0.000579242	1	0	1	0	4.76586e-10	0	4.76586e-10	0	0.000579241	-0.000579241	0.999421	0.000579242	0.999421	0.000579241	1	4.76586e-10	1.70816e-07	2.76928e-10	1.70539e-07	0.000267649
56491	A heparin-binding domain	000000111131111110043333	0.164831	0.835169	0.943419	0.0565808	0.214584	0.785416	0.999982	1.84743e-05	0.73002	2.04836	0.800279	0.346907	2.10437	5.90464	2.3069	0	1	1	0	1.19512280817313e-15	0	1.19512280817313e-15	8.97577e-06	0	8.97577e-06	0.999991	8.97577e-06	0	1	1	0	1.19512280817313e-15	0	1.19512280817313e-15	8.97577e-06	0	8.97577e-06	0.999991	8.97577e-06	8.97577e-06	0.999991	1	1.22124532708767e-15	1.77413e-12	0	1.77413e-12	4.87819e-06
56507	Methionine synthase activation domain-like	010115013111002211011111	0.250947	0.749053	0.835988	0.164012	0.0130397	0.98696	0.999915	8.47288e-05	0.664849	2.29443	0.970691	0.346985	1.91608	6.61249	2.7975	1	0	1	0	1.47241e-09	0	1.47241e-09	0	0.00104474	-0.00104474	0.998955	0.00104474	1	0	1	0	1.47241e-09	0	1.47241e-09	0	0.00104474	-0.00104474	0.998955	0.00104474	0.998955	0.00104474	1	1.47241e-09	4.85168e-07	8.06573e-10	4.84361e-07	0.000714887
56512	Nitric oxide (NO) synthase oxygenase domain	000001311100110431213323	0.153109	0.846891	0.287533	0.712467	0.0106165	0.989383	0.997161	0.00283878	0.738891	3.55069	0.972739	0.350223	2.10977	10.1384	2.77749	0	1	1	0	2.58535e-12	0	2.58535e-12	0.00722153	0	0.00722153	0.992778	0.00722153	0	1	1	0	2.58535e-12	0	2.58535e-12	0.00722153	0	0.00722153	0.992778	0.00722153	0.00722153	0.992778	1	2.58538e-12	1.86855e-09	1.51562e-12	1.86704e-09	0.00198449
56519	Penicillin binding protein dimerisation domain	000002100000000000000000	0.283518	0.716482	0.55592	0.44408	0.503087	0.496913	0.743381	0.256619	0.640201	2.93594	0.556342	0.648597	0.987056	4.5266	0.857763	0	0	0	1	0	0.000294577	-0.000294577	0	0	0	0.999705	0.000294577	0	0	0	1	0	0.000294577	-0.000294577	0	0	0	0.999705	0.000294577	0.000292932	1.64577e-06	0.000294577	0.999705	0.000206478	2.9179e-07	0.000206186	6.44034e-07
56524	Oxidoreductase molybdopterin-binding domain	513002141111113111111101	0.384156	0.615844	0.892179	0.107821	0.354621	0.645379	0.999999	5.19666e-07	0.564041	2.16573	0.681874	0.346886	1.62601	6.24334	1.9657	0	0	0	1	0	0.999999	-0.999999	0	0	0	7.52659e-07	0.999999	1	0	1	0	7.52659e-07	0	7.52659e-07	0	0.00031836	-0.00031836	0.999681	0.000319112	0.999681	0.00031836	0.999999	7.52659e-07	2.75327e-07	4.48899e-07	-1.73572e-07	0.000214295
56529	FAH	436344357522245333223432	0.50618	0.49382	0.674741	0.325259	0.377489	0.622511	0.999999	7.25718e-07	0.471696	2.66377	0.662539	0.346886	1.3598	7.6791	1.90996	0	1	1	0	0	0	0	7.28479e-06	0	7.28479e-06	0.999993	7.28479e-06	0	1	1	0	0	0	0	7.28479e-06	0	7.28479e-06	0.999993	7.28479e-06	7.28479e-06	0.999993	1	3.33066907387547e-16	1.75549e-13	0	1.75549e-13	1.67817e-06
56534	Aromatic aminoacid monoxygenases, catalytic and oligomerization domains	010112113433733533455455	0.00233455	0.997665	0.880048	0.119952	0.978032	0.0219681	0.999975	2.51025e-05	0.852993	2.19351	0.154764	0.346915	2.4588	6.32292	0.446115	0	1	1	0	0	0	0	1.07838e-09	0	1.07838e-09	1	1.07838e-09	0	1	1	0	0	0	0	1.07838e-09	0	1.07838e-09	1	1.07838e-09	1.07838e-09	1	1	0	3.74195545398352e-15	0	3.74195545398352e-15	1.39706e-09
56542	Substrate-binding domain of HMG-CoA reductase	221112112111113211131111	0.561047	0.438953	0.984758	0.0152415	0.990467	0.00953318	1	2.52747e-09	0.430173	1.95367	0.14425	0.346885	1.2401	5.63204	0.415843	1	0	1	0	9.4288e-11	0	9.4288e-11	0	4.71374e-05	-4.71374e-05	0.999953	4.71375e-05	1	0	1	0	9.4288e-11	0	9.4288e-11	0	4.71374e-05	-4.71374e-05	0.999953	4.71375e-05	0.999953	4.71374e-05	1	9.4288e-11	3.75465e-08	5.56687e-11	3.74909e-08	1.52715e-05
56553	Insert subdomain of RNA polymerase alpha subunit	822234224232223423213223	0.60785	0.39215	0.998243	0.00175695	0.992946	0.00705415	1	1.71395e-08	0.394754	1.92278	0.142154	0.346885	1.138	5.543	0.409801	0	1	1	0	0	0	0	4.47733e-05	0	4.47733e-05	0.999955	4.47733e-05	0	1	1	0	0	0	0	4.47733e-05	0	4.47733e-05	0.999955	4.47733e-05	4.47733e-05	0.999955	1	6.66133814775094e-16	1.50799e-12	0	1.50799e-12	3.88351e-05
56568	Non-globular alpha+beta subunits of globular proteins	000000000000000000011111	0.41468	0.58532	0.741292	0.258708	0.549073	0.450927	0.974754	0.0252463	0.540941	2.51134	0.51746	0.376568	1.4365	6.66901	1.37415	1	0	1	0	1.02518e-09	0	1.02518e-09	0	0.00105534	-0.00105534	0.998945	0.00105534	1	0	1	0	1.02518e-09	0	1.02518e-09	0	0.00105534	-0.00105534	0.998945	0.00105534	0.998945	0.00105534	1	1.02518e-09	4.03237e-07	3.81029e-10	4.02856e-07	0.000441011
56574	Serpins	(14)000003418(16)(15)(47)(30)7(14)6(10)(10)(22)(24)(37)(26)(28)	0.0465176	0.953482	0.945739	0.0542611	0.999995	4.53148e-06	4.22252e-12	1	0.819557	2.04305	0.136193	1.5226	0.53826	1.34181	0.0894475	0	1	1	0	0	0	0	4.03994e-13	0	4.03994e-13	1	4.03994e-13	0	1	1	0	0	0	0	4.03994e-13	0	4.03994e-13	1	4.03994e-13	4.03994e-13	1	1	0	0	0	0	5.96024e-12
56601	beta-lactamase/transpeptidase-like	2(11)65(10)5493(10)9(12)21(19)8(28)4673424	0.667904	0.332096	0.990571	0.0094294	0.990568	0.0094322	0.00942938	0.990571	0.349307	1.94036	0.144164	1.51152	0.231097	1.28372	0.0953773	0	1	1	0	8.9498e-13	0	8.9498e-13	0.000413559	0	0.000413559	0.999586	0.000413559	0	1	1	0	8.9498e-13	0	8.9498e-13	0.000413559	0	0.000413559	0.999586	0.000413559	0.000413559	0.999586	1	8.94951e-13	5.09453e-10	4.44233e-13	5.09009e-10	7.77682e-05
56634	Heme-dependent catalase-like	7231152221433213(10)1113112	0.48787	0.51213	0.00570021	0.9943	0.946645	0.0533549	0.996332	0.00366782	0.485552	4.19623	0.181302	0.351198	1.38256	11.9483	0.51624	1	0	1	0	9.20697e-11	0	9.20697e-11	0	0.0128221	-0.0128221	0.987178	0.0128221	0	1	1	0	9.20697e-11	0	9.20697e-11	0.987178	0	0.987178	0.0128221	0.987178	0.987178	0.0128221	1	9.20697e-11	5.99871e-08	4.68045e-11	5.99403e-08	0.00196319
56645	Acyl-CoA dehydrogenase NM domain-like	(10)(16)9(11)(11)(29)(27)(19)(21)(16)(10)(23)(11)(14)(39)(25)(22)(15)(10)(13)(18)(16)(13)(13)	0.460651	0.539349	0.103139	0.896861	0.828945	0.171055	0.896861	0.103139	0.506151	3.97304	0.280821	0.468147	1.08118	8.48674	0.599857	0	1	1	0	0	0	0	0	0	0	1	0	0	1	1	0	0	0	0	0	0	0	1	0	1.24000684964527e-16	1	1	0	0	0	0	0
56655	Carbohydrate phosphatase	(17)473496625646(10)(15)(10)747(12)(11)766	0.45029	0.54971	0.00231048	0.99769	0.457661	0.542339	0.998093	0.00190658	0.513992	4.20399	0.594751	0.349127	1.47222	12.0415	1.70354	0	1	1	0	0	0	0	7.70462e-13	0	7.70462e-13	1	7.70462e-13	0	1	1	0	0	0	0	7.70462e-13	0	7.70462e-13	1	7.70462e-13	7.70462e-13	1	1	0	0	0	0	1.04799e-12
56712	Prokaryotic type I DNA topoisomerase	411223238222222332232222	0.415401	0.584599	0.999367	0.00063348	0.998287	0.001713	1	9.37074e-10	0.540395	1.92021	0.137638	0.346885	1.55785	5.53558	0.396782	0	1	1	0	0	0	0	3.70579e-06	0	3.70579e-06	0.999996	3.70579e-06	0	1	1	0	0	0	0	3.70579e-06	0	3.70579e-06	0.999996	3.70579e-06	3.70579e-06	0.999996	1	1.11022302462516e-16	7.87454e-14	0	7.87454e-14	1.70265e-06
56719	Type II DNA topoisomerase	621113264214213921122222	0.434083	0.565917	0.205804	0.794196	0.564023	0.435977	0.999858	0.000142096	0.526257	3.73789	0.504819	0.347052	1.51636	10.7704	1.45459	0	1	1	0	7.73935e-13	0	7.73935e-13	0.0184542	0	0.0184542	0.981546	0.0184542	0	1	1	0	7.73935e-13	0	7.73935e-13	0.0184542	0	0.0184542	0.981546	0.0184542	0.0184542	0.981546	1	7.73936e-13	6.55494e-10	4.84801e-13	6.55009e-10	0.00233828
56726	DNA topoisomerase IV, alpha subunit	301312111111111101111110	0.621703	0.378297	0.994841	0.00515934	0.103905	0.896095	1	4.43138e-09	0.384271	1.93058	0.893862	0.346885	1.10778	5.56546	2.57682	1	0	1	0	7.06229e-06	0	7.06229e-06	0	0.000351172	-0.000351172	0.999642	0.000358234	0	0	0	1	0	0.999993	-0.999993	0	0	0	7.06229e-06	0.999993	0.999642	0.000351172	0.999993	7.06229e-06	2.25523e-07	4.36183e-06	-4.13631e-06	0.000228823
56731	DNA primase core	210001011100001100101011	0.73487	0.26513	0.996682	0.00331828	9.99631e-05	0.9999	0.99834	0.00165959	0.298629	1.92636	0.981631	0.348836	0.856071	5.52224	2.81402	1	0	1	0	1.02213e-06	0	1.02213e-06	0	0.000705143	-0.000705143	0.999294	0.000706165	1	0	1	0	1.02213e-06	0	1.02213e-06	0	0.000705143	-0.000705143	0.999294	0.000706165	0.999294	0.000705143	0.999999	1.02213e-06	0.000393606	6.77483e-10	0.000393606	0.000509949
56741	Eukaryotic DNA topoisomerase I, N-terminal DNA-binding fragment	311113111121114201142222	0.464394	0.535606	0.952772	0.0472278	0.904745	0.0952551	1	5.3472e-08	0.503318	2.02694	0.21673	0.346885	1.45096	5.84325	0.624789	0	1	1	0	2.35975e-14	0	2.35975e-14	0.000691269	0	0.000691269	0.999309	0.000691269	0	1	1	0	2.35975e-14	0	2.35975e-14	0.000691269	0	0.000691269	0.999309	0.000691269	0.000691269	0.999309	1	2.36478e-14	2.36736e-11	1.7207e-14	2.36563e-11	0.000140657
56747	Prim-pol domain	111123111012111111102101	0.610748	0.389252	0.991429	0.00857069	0.128244	0.871756	1	1.01422e-08	0.392562	1.93839	0.873283	0.346885	1.13168	5.58799	2.5175	0	0	0	1	0	0.999999	-0.999999	0	0	0	6.23951e-07	0.999999	1	0	1	0	6.23951e-07	0	6.23951e-07	0	0.00105419	-0.00105419	0.998945	0.00105481	0.998945	0.00105419	0.999999	6.23951e-07	3.16154e-07	3.17775e-07	-1.62108e-09	0.000226364
56752	D-aminoacid aminotransferase-like PLP-dependent enzymes	(18)14344134122111011022212	0.482901	0.517099	0.0458955	0.954104	0.0642027	0.935797	0.999524	0.00047646	0.489312	4.10416	0.927431	0.347445	1.40831	11.8124	2.66929	1	0	1	0	8.2214e-11	0	8.2214e-11	0	0.759801	-0.759801	0.240199	0.759801	0	1	1	0	8.2214e-11	0	8.2214e-11	0.240199	0	0.240199	0.759801	0.240199	0.240199	0.759801	1	8.2214e-11	3.46483e-08	5.81391e-11	3.45902e-08	0.00228342
56762	HydB/Nqo4-like	211111232112124211011111	0.523614	0.476386	0.956243	0.043757	0.876864	0.123136	1	7.30123e-08	0.458502	2.01899	0.240304	0.346885	1.32177	5.82033	0.692748	1	0	1	0	2.06904e-10	0	2.06904e-10	0	0.000139119	-0.000139119	0.999861	0.00013912	1	0	1	0	2.06904e-10	0	2.06904e-10	0	0.000139119	-0.000139119	0.999861	0.00013912	0.999861	0.000139119	1	2.06903e-10	7.70852e-08	1.21055e-10	7.69642e-08	8.47741e-05
56770	HydA/Nqo6-like	211112123112121110011110	0.497588	0.502412	0.987845	0.0121553	0.114268	0.885732	1	2.18409e-08	0.478198	1.9466	0.885099	0.346885	1.37855	5.61166	2.55156	1	0	1	0	9.06916e-06	0	9.06916e-06	0	0.00037488	-0.00037488	0.999616	0.00038395	0	0	0	1	0	0.999991	-0.999991	0	0	0	9.06916e-06	0.999991	0.999616	0.00037488	0.999991	9.06916e-06	2.97082e-07	5.44563e-06	-5.14855e-06	0.000253758
56784	HAD-like	(210)(54)(51)(38)(49)(40)(46)(60)(66)(45)(70)(54)(31)(58)(84)(69)(63)(42)(44)(90)(87)(84)(64)(80)	0.507761	0.492239	1	1.96399e-10	1	3.26516e-14	7.91778e-12	1	0.4705	1.91876	0.136189	1.5226	0.30901	1.26018	0.089445	0	1	1	0	0	0	0	0	0	0	1	0	0	1	1	0	0	0	0	0	0	0	1	0	4.96388775211262e-50	1	1	0	0	0	0	0
56796	Dehydroquinate synthase-like	232222053101213321111121	0.469192	0.530808	0.642646	0.357354	0.167867	0.832133	0.99996	4.02726e-05	0.499687	2.73729	0.83978	0.346933	1.4403	7.88997	2.42059	0	1	1	0	4.13403e-10	0	4.13403e-10	0.971214	0	0.971214	0.0287863	0.971214	1	0	1	0	4.13403e-10	0	4.13403e-10	0	0.0287863	-0.0287863	0.971214	0.0287863	0.971214	0.0287863	1	4.13403e-10	2.89239e-07	2.37813e-10	2.89002e-07	0.0107985
56801	Acetyl-CoA synthetase-like	(55)(39)(31)(15)(21)(56)(24)(57)(38)(39)(25)(33)(125)(29)(98)(62)(61)(24)(18)(60)(27)(36)(28)(31)	0.38304	0.61696	0.996668	0.00333174	1	5.56443e-11	1.29646180984987e-20	1	0.564885	1.92639	0.136189	1.5226	0.370999	1.2652	0.089445	0	1	1	0	0	0	0	0	0	0	1	0	0	1	1	0	0	0	0	0	0	0	1	0	2.58661612052661e-18	1	1	0	0	0	0	0
56808	Ribosomal protein L1	(11)23365335433446733233332	0.507326	0.492674	0.933069	0.0669311	0.903494	0.0965061	1	1.87492e-07	0.470828	2.07207	0.217788	0.346885	1.3573	5.97335	0.627838	0	1	1	0	0	0	0	1.45122e-06	0	1.45122e-06	0.999999	1.45122e-06	0	1	1	0	0	0	0	1.45122e-06	0	1.45122e-06	0.999999	1.45122e-06	1.45122e-06	0.999999	1	0	3.92655e-14	0	3.92655e-14	3.34728e-07
56815	Sec1/munc18-like (SM) proteins	(14)746667(10)887655(10)(13)(10)65(13)7(10)79	0.462919	0.537081	0.182155	0.817845	0.686626	0.313374	0.999986	1.42516e-05	0.504435	3.79206	0.401155	0.346902	1.45411	10.9312	1.15639	0	1	1	0	0	0	0	0	0	0	1	0	0	1	1	0	0	0	0	0	0	0	1	0	7.01540952708471e-17	1	1	0	0	0	0	0
56821	Prismane protein-like	310000000010000000010000	0.0310033	0.968997	0.680376	0.319624	0.318028	0.681972	0.917377	0.0826229	0.831297	2.65087	0.712815	0.444026	1.87218	5.97006	1.60534	0	0	0	1	0	0.00250265	-0.00250265	0	0	0	0.997497	0.00250265	0	0	0	1	0	0.00250265	-0.00250265	0	0	0	0.997497	0.00250265	0.00246611	3.65353e-05	0.00250265	0.997497	0.00044889	6.9033e-06	0.000441986	1.77454e-05
56849	delta-Endotoxin (insectocide), N-terminal domain	0(14)0000000000000030000000	0.966297	0.0337034	0.0929939	0.907006	0.573206	0.426794	0.00185344	0.998147	0.123491	3.99628	0.497055	1.52042	0.0812216	2.6284	0.326919	0	0	0	1	0	0.00045489	-0.00045489	0	0	0	0.999545	0.00045489	0	0	0	1	0	0.00045489	-0.00045489	0	0	0	0.999545	0.00045489	0.000452197	2.69231e-06	0.00045489	0.999545	0.00034616	4.63029e-07	0.000345697	8.69581e-07
56854	Bcl-2 inhibitors of programmed cell death	0000073(14)(12)8(11)132(16)(11)443(11)(11)(15)(10)9	0.323594	0.676406	0.992757	0.00724306	0.992683	0.00731715	0.00724295	0.992757	0.609872	1.93535	0.142376	1.51409	0.402798	1.27823	0.0940343	0	1	1	0	0	0	0	1.13767e-10	0	1.13767e-10	1	1.13767e-10	0	1	1	0	0	0	0	1.13767e-10	0	1.13767e-10	1	1.13767e-10	1.13767e-10	1	1	0	0	0	0	6.38216e-11
56925	OMPA-like	300000310000000000000000	0.323023	0.676977	0.522185	0.477815	0.305171	0.694829	0.644411	0.355589	0.610305	3.01321	0.723686	0.764957	0.797828	3.93905	0.946047	0	0	0	1	0	0.000907515	-0.000907515	0	0	0	0.999092	0.000907515	0	0	0	1	0	0.000907515	-0.000907515	0	0	0	0.999092	0.000907515	0.000900747	6.76822e-06	0.000907515	0.999092	0.000598396	9.61461e-07	0.000597434	2.74785e-06
56935	Porins	0001201(12)0200000100000100	0.0772386	0.922761	0.926879	0.0731212	0.120068	0.879932	0.000482482	0.999518	0.796308	2.08625	0.880195	1.52204	0.523186	1.37069	0.578301	0	0	0	1	0	0.177222	-0.177222	0	0	0	0.822778	0.177222	0	0	0	1	0	0.177222	-0.177222	0	0	0	0.822778	0.177222	0.173424	0.0037978	0.177222	0.822778	0.0049242	0.000520775	0.00440342	0.0015759
56954	Outer membrane efflux proteins (OEP)	000010120000000000000000	0.242483	0.757517	0.628226	0.371774	0.348325	0.651675	0.700878	0.299122	0.671255	2.77032	0.687198	0.698568	0.960901	3.96571	0.983723	0	0	0	1	0	0.000975391	-0.000975391	0	0	0	0.999025	0.000975391	0	0	0	1	0	0.000975391	-0.000975391	0	0	0	0.999025	0.000975391	0.000967695	7.69579e-06	0.000975391	0.999025	0.000641977	1.03386e-06	0.000640944	3.14872e-06
56968	Lipovitellin-phosvitin complex; beta-sheet shell regions	00000156255(12)(21)7(35)(15)(28)13(11)(13)3(17)(11)	0.407132	0.592868	0.754792	0.245208	0.993063	0.00693749	2.47913e-10	1	0.546653	2.48041	0.142055	1.5226	0.359025	1.62906	0.0932975	0	1	1	0	4.74478e-13	0	4.74478e-13	0.00254247	0	0.00254247	0.997458	0.00254247	0	1	1	0	4.74478e-13	0	4.74478e-13	0.00254247	0	0.00254247	0.997458	0.00254247	0.00254247	0.997458	1	4.74509e-13	7.54072e-09	1.17201e-13	7.5406e-09	0.00359697
56973	Aerolisin/ETX pore-forming domain	0100100(10)4342(18)01020(23)05000	9.14702e-05	0.999909	0.000149139	0.999851	0.999816	0.000183971	1.39655e-14	1	0.854691	4.20895	0.136345	1.5226	0.561335	2.76431	0.0895472	0	0	0	1	0	0.000814768	-0.000814768	0	0	0	0.999185	0.000814768	0	0	0	1	0	0.000814768	-0.000814768	0	0	0	0.999185	0.000814768	0.000813188	1.58051e-06	0.000814768	0.999185	0.0001084	1.74133e-05	9.0987e-05	7.39455e-07
56988	Anthrax protective antigen	010(22)222(12)(10)100000230112210	0.100034	0.899966	0.729313	0.270687	0.73471	0.26529	4.75471e-05	0.999952	0.779057	2.53878	0.360499	1.52255	0.51168	1.66745	0.236774	1	0	1	0	0.000977862	0	0.000977862	0	0.0561997	-0.0561997	0.942822	0.0571775	0	0	0	1	0	0.999022	-0.999022	0	0	0	0.000977862	0.999022	0.942822	0.0561997	0.999022	0.000977862	4.97028e-05	8.2024e-05	-3.23212e-05	0.00494525
56994	Insulin-like	00000012142(27)376254278(10)56	0.835219	0.164781	0.987904	0.0120963	0.998145	0.00185461	0.0120946	0.987905	0.222687	1.94647	0.137757	1.50838	0.147633	1.29043	0.0913278	0	1	1	0	0	0	0	1.71391e-07	0	1.71391e-07	1	1.71391e-07	0	1	1	0	0	0	0	1.71391e-07	0	1.71391e-07	1	1.71391e-07	1.71391e-07	1	1	1.11022302462516e-16	6.66677e-14	0	6.66677e-14	8.99418e-08
57016	Plant lectins/antimicrobial peptides	(10)06000000000002050000000	0.420335	0.579665	0.853726	0.146274	0.157585	0.842415	0.0296737	0.970326	0.536661	2.2538	0.848474	1.48772	0.360728	1.51494	0.57032	0	0	0	1	0	0.00740956	-0.00740956	0	0	0	0.99259	0.00740956	0	0	0	1	0	0.00740956	-0.00740956	0	0	0	0.99259	0.00740956	0.00733024	7.9325e-05	0.00740956	0.99259	0.00345434	1.20336e-05	0.0034423	3.38394e-05
57055	Agouti-related protein	000000000000000000040220	0.968817	0.031183	0.688305	0.311695	0.0425643	0.957436	0.0323961	0.967604	0.121584	2.6327	0.945727	1.48451	0.0819015	1.77344	0.637061	0	1	1	0	0.000318466	0	0.000318466	0.781361	0	0.781361	0.218321	0.781679	0	0	0	1	0	0.999682	-0.999682	0	0	0	0.000318466	0.999682	0.781361	0.218321	0.999682	0.000318466	4.99727e-05	5.86731e-06	4.41054e-05	0.0136464
57095	Scorpion toxin-like	(28)00000000001990020000000	0.816301	0.183699	0.839052	0.160948	0.769109	0.230891	0.0070511	0.992949	0.237004	2.28741	0.331414	1.51431	0.156509	1.51053	0.218854	0	0	0	1	0	0.00116794	-0.00116794	0	0	0	0.998832	0.00116794	0	0	0	1	0	0.00116794	-0.00116794	0	0	0	0.998832	0.00116794	0.00115742	1.05134e-05	0.00116794	0.998832	0.0006067	1.80164e-06	0.000604898	4.14272e-06
57180	Cellulose-binding domain	00(20)000000000000000000000	0.997257	0.00274291	0.00526327	0.994737	0.693073	0.306927	5.18326e-06	0.999995	0.100061	4.19723	0.395704	1.5226	0.0657174	2.75663	0.259888	0	0	0	1	0	0.000223294	-0.000223294	0	0	0	0.999777	0.000223294	0	0	0	1	0	0.000223294	-0.000223294	0	0	0	0.999777	0.000223294	0.000222254	1.04027e-06	0.000223294	0.999777	0.000179107	2.03785e-07	0.000178903	3.09097e-07
57190	Colipase-like	0000000000000000(11)1244665	0.834764	0.165236	0.781492	0.218508	0.93861	0.0613901	0.214485	0.785515	0.223032	2.41926	0.188096	1.27043	0.175556	1.90428	0.148057	0	1	1	0	5.60463e-14	0	5.60463e-14	0.00103176	0	0.00103176	0.998968	0.00103176	0	1	1	0	5.60463e-14	0	5.60463e-14	0.00103176	0	0.00103176	0.998968	0.00103176	0.00103176	0.998968	1	5.60663e-14	1.00072e-10	3.50383e-14	1.00037e-10	0.000185842
57262	Leech antihemostatic proteins	00022100(29)(24)(37)202(82)(31)(13)2522633	0.159668	0.840332	9.67198e-06	0.99999	0.946084	0.0539159	2.49904678465514e-29	1	0.733927	4.20926	0.181777	1.5226	0.482021	2.76452	0.119385	0	1	1	0	1.1148e-08	0	1.1148e-08	0.712781	0	0.712781	0.287219	0.712781	0	1	1	0	1.1148e-08	0	1.1148e-08	0.712781	0	0.712781	0.287219	0.712781	0.712781	0.287219	1	1.1148e-08	3.6155e-06	3.88998e-09	3.61161e-06	0.0364237
57277	Granulin repeat	41031669(11)(10)32(17)09(26)(24)59(12)9606	0.0252123	0.974788	0.998151	0.00184891	0.997316	0.00268396	1.42677e-06	0.999999	0.83568	1.92299	0.138459	1.5226	0.54885	1.26297	0.0909356	0	0	0	1	0	1	-1	0	0	0	2.10133e-09	1	0	1	1	0	2.10133e-09	0	2.10133e-09	0.000518844	0	0.000518844	0.999481	0.000518846	0.000518844	0.999481	1	2.10133e-09	3.85025e-09	8.32998e-10	3.01725e-09	9.77733e-06
57283	PMP inhibitors	00000280130000(37)010011001	0.619074	0.380926	0.95019	0.0498098	0.00199776	0.998002	4.35972e-07	1	0.386261	2.03285	0.980027	1.5226	0.253685	1.33511	0.643652	0	0	0	1	0	0.998242	-0.998242	0	0	0	0.0017576	0.998242	1	0	1	0	0.0017576	0	0.0017576	0	0.0448305	-0.0448305	0.953412	0.0465881	0.953412	0.0448305	0.998242	0.0017576	0.00333264	3.61257e-06	0.00332903	0.0135113
57288	Midkine	00000000001000(14)120243444	0.455828	0.544172	0.424105	0.575895	0.472013	0.527987	0.576364	0.423636	0.509801	3.23786	0.582616	0.844961	0.603342	3.83197	0.689518	0	1	1	0	3.39855e-13	0	3.39855e-13	0.000869019	0	0.000869019	0.999131	0.000869019	0	1	1	0	3.39855e-13	0	3.39855e-13	0.000869019	0	0.000869019	0.999131	0.000869019	0.000869019	0.999131	1	3.39839e-13	3.49397e-10	1.30404e-13	3.49267e-10	0.00034099
57302	Snake toxin-like	1000000(25)6(15)(12)(25)7(12)(48)9(31)(33)(14)(36)(59)(65)(23)(46)	0.690109	0.309891	0.00123756	0.998762	0.999971	2.89258e-05	1.7707345162961e-24	1	0.332503	4.20645	0.136214	1.5226	0.218378	2.76267	0.0894611	0	1	1	0	0	0	0	0	0	0	1	0	0	1	1	0	0	0	0	0	0	0	1	0	1.34919173868651e-19	1	1	0	0	0	0	0
57362	BPTI-like	00027(21)0(24)(11)(48)(18)(141)(138)(55)(104)(16)(27)(14)(17)(31)(21)(29)(22)(54)	0.159215	0.840785	9.26911330558302e-22	1	1	5.5279e-12	1.20773207554226e-78	1	0.73427	4.20929	0.136189	1.5226	0.482246	2.76453	0.089445	0	1	1	0	0	0	0	1.58857e-13	0	1.58857e-13	1	1.58857e-13	0	1	1	0	0	0	0	1.58857e-13	0	1.58857e-13	1	1.58857e-13	1.58857e-13	1	1	0	0	0	0	8.74673e-12
57392	Defensin-like	000000090000200000000(13)90	0.609672	0.390328	0.000211449	0.999789	0.257688	0.742312	1.6181e-10	1	0.393376	4.2088	0.763834	1.5226	0.258357	2.76421	0.501663	0	1	1	0	0.00548237	0	0.00548237	0.612493	0	0.612493	0.382025	0.617975	0	0	0	1	0	0.994518	-0.994518	0	0	0	0.00548237	0.994518	0.612493	0.382025	0.994518	0.00548237	0.00263901	4.4528e-06	0.00263456	0.0304627
57414	Hairpin loop containing domain-like	1102410(85)5(48)(57)(50)(22)(16)(40)(48)(36)3172633	0.00301317	0.996987	2.01927e-12	1	0.98625	0.0137496	5.7051879297992e-49	1	0.85248	4.20929	0.147815	1.5226	0.559883	2.76453	0.0970804	0	1	1	0	1.0977e-08	0	1.0977e-08	0.677935	0	0.677935	0.322065	0.677935	0	1	1	0	1.0977e-08	0	1.0977e-08	0.677935	0	0.677935	0.322065	0.677935	0.677935	0.322065	1	1.0977e-08	3.49203e-06	4.00101e-09	3.48803e-06	0.0359259
57429	Crambin-like	400000000000000000000000	0.794343	0.205657	0.57109	0.42891	0.203948	0.796052	0.782156	0.217844	0.253622	2.90119	0.809272	0.603009	0.420594	4.81119	1.34206	0	0	0	1	0	0.000226793	-0.000226793	0	0	0	0.999773	0.000226793	0	0	0	1	0	0.000226793	-0.000226793	0	0	0	0.999773	0.000226793	0.000225865	9.27792e-07	0.000226793	0.999773	0.000154328	2.32178e-07	0.000154096	3.42263e-07
57440	Kringle-like	000594(29)(23)(12)(31)(12)422(101)(54)(300)(25)(18)(48)(43)(71)(40)(45)	0.366266	0.633734	2.42616356739887e-19	1	0.999975	2.51906e-05	1.06303178853898e-76	1	0.577579	4.20929	0.136211	1.5226	0.379337	2.76453	0.089459	0	1	1	0	0	0	0	0	0	0	1	0	0	1	1	0	0	0	0	0	0	0	1	0	3.55034960478714e-23	1	1	0	0	0	0	0
57492	Trefoil	00081944642210(18)5(15)(34)25(13)(13)56	0.225745	0.774255	0.998105	0.00189541	0.999831	0.000168819	5.64321e-09	1	0.683922	1.9231	0.136332	1.5226	0.449179	1.26303	0.0895388	0	1	1	0	7.61543e-14	0	7.61543e-14	6.10223e-05	0	6.10223e-05	0.999939	6.10223e-05	0	1	1	0	7.61543e-14	0	7.61543e-14	6.10223e-05	0	6.10223e-05	0.999939	6.10223e-05	6.10223e-05	0.999939	1	7.61613e-14	5.94491e-11	4.38079e-14	5.94053e-11	1.09231e-05
57501	Cystine-knot cytokines	00000(10)6(24)(14)(30)(16)(19)(35)(21)(54)(55)(46)(22)(28)(76)(61)(72)(48)(51)	0.0013681	0.998632	0.998737	0.00126323	1	9.91031e-12	1.27012243042006e-19	1	0.853724	1.92165	0.136189	1.5226	0.5607	1.26208	0.089445	0	1	1	0	0	0	0	0	0	0	1	0	0	1	1	0	0	0	0	0	0	0	1	0	1.60955228641911e-31	1	1	0	0	0	0	0
57546	Crisp domain-like	000000000000000000324317	0.921953	0.0780471	0.581253	0.418747	0.876922	0.123078	0.110659	0.889341	0.157049	2.87791	0.240255	1.3925	0.112782	2.06672	0.172535	1	0	1	0	8.13794e-11	0	8.13794e-11	0	0.633558	-0.633558	0.366442	0.633558	0	1	1	0	8.13794e-11	0	8.13794e-11	0.366442	0	0.366442	0.633558	0.366442	0.366442	0.633558	1	8.13793e-11	5.32077e-08	4.04705e-11	5.31672e-08	0.00722973
57552	Blood coagulation inhibitor (disintegrin)	001327(11)696(27)445(10)6849(18)(17)(23)(16)(22)	0.0639003	0.9361	0.997154	0.00284608	0.999662	0.000337949	0.00284603	0.997154	0.806402	1.92528	0.136475	1.51926	0.530787	1.26725	0.0898301	0	1	1	0	0	0	0	6.08758071074296e-15	0	6.08758071074296e-15	1	6.08758071074296e-15	0	1	1	0	0	0	0	6.08758071074296e-15	0	6.08758071074296e-15	1	6.08758071074296e-15	6.08758071074296e-15	1	1	0	0	0	0	2.81531e-14
57567	Serine protease inhibitors	00000(17)36875(39)(52)(10)(135)(68)(117)(39)(49)(41)(155)(48)(49)(95)	0.577483	0.422517	6.23840565795836e-26	1	1	6.17330044707821e-18	5.88695340341888e-92	1	0.417736	4.20929	0.136189	1.5226	0.274356	2.76453	0.089445	0	1	1	0	0	0	0	0	0	0	1	0	0	1	1	0	0	0	0	0	0	0	1	0	6.90123995013681e-34	1	1	0	0	0	0	0
57581	TB module/8-cys domain	00000006190030(25)(15)9(10)(17)(33)(39)(45)(36)(39)	0.146984	0.853016	0.95649	0.0435099	0.999987	1.33796e-05	2.86323e-10	1	0.743526	2.01842	0.136201	1.5226	0.488325	1.32564	0.0894525	0	1	1	0	0	0	0	0	0	0	1	0	0	1	1	0	0	0	0	0	0	0	1	0	5.08247794505887e-19	1	1	0	0	0	0	0
57586	TNF receptor-like	000(21)(76)1191(30)1000(30)8(33)2(11)(31)(25)(52)(31)(22)	0.504475	0.495525	5.32844e-11	1	0.981433	0.0185675	7.02727056125505e-41	1	0.472986	4.20929	0.151889	1.5226	0.310643	2.76453	0.0997559	0	1	1	0	0	0	0	2.28924e-13	0	2.28924e-13	1	2.28924e-13	0	1	1	0	0	0	0	2.28924e-13	0	2.28924e-13	1	2.28924e-13	2.28924e-13	1	1	0	0	0	0	2.83953e-12
57593	Heparin-binding domain from vascular endothelial growth factor	000000000000000000321111	0.455406	0.544594	0.351475	0.648525	0.811264	0.188736	0.877869	0.122131	0.51012	3.40422	0.295771	0.490477	1.04005	6.94065	0.603028	1	0	1	0	4.47493e-10	0	4.47493e-10	0	0.000734382	-0.000734382	0.999266	0.000734382	1	0	1	0	4.47493e-10	0	4.47493e-10	0	0.000734382	-0.000734382	0.999266	0.000734382	0.999266	0.000734382	1	4.47493e-10	1.45719e-07	2.3587e-10	1.45483e-07	0.000240491
57603	FnI-like domain	000007(30)(18)(11)(84)77(25)(26)(266)(124)(134)(49)(42)(95)(102)(84)(62)(92)	0.443768	0.556232	2.20349143430173e-17	1	1	1.43958e-13	2.73114748916105e-81	1	0.518928	4.20929	0.136189	1.5226	0.340816	2.76453	0.089445	0	1	1	0	0	0	0	0	0	0	1	0	0	1	1	0	0	0	0	0	0	0	1	0	1.32099704947695e-42	1	1	0	0	0	0	0
57610	Thyroglobulin type-1 domain	0000096(49)(13)75(12)89(234)(21)(40)(14)(16)(25)(26)(31)(27)(30)	0.741176	0.258824	3.34933e-05	0.999967	0.999969	3.08474e-05	2.46375725240902e-40	1	0.293857	4.20921	0.136215	1.5226	0.192996	2.76448	0.0894622	0	1	1	0	0	0	0	2.27836e-12	0	2.27836e-12	1	2.27836e-12	0	1	1	0	0	0	0	2.27836e-12	0	2.27836e-12	1	2.27836e-12	2.27836e-12	1	1	0	0	0	0	3.45292e-11
57630	GLA-domain	0000000000000010144(19)(15)(15)(12)9	0.932473	0.0675272	0.960826	0.0391738	0.978658	0.0213423	0.0325967	0.967403	0.149088	2.00849	0.154235	1.48428	0.100445	1.35317	0.103912	0	1	1	0	0	0	0	1.11963e-06	0	1.11963e-06	0.999999	1.11963e-06	0	1	1	0	0	0	0	1.11963e-06	0	1.11963e-06	0.999999	1.11963e-06	1.11963e-06	0.999999	1	0	1.45854e-13	0	1.45854e-13	7.40103e-07
57662	Ferredoxin thioredoxin reductase (FTR), catalytic beta chain	100000000000000000000000	0.705962	0.294038	0.723669	0.276331	0.285508	0.714492	0.864004	0.135996	0.320506	2.5517	0.740312	0.506778	0.632438	5.03515	1.46082	0	0	0	1	0	0.000137035	-0.000137035	0	0	0	0.999863	0.000137035	0	0	0	1	0	0.000137035	-0.000137035	0	0	0	0.999863	0.000137035	0.000136541	4.93578e-07	0.000137035	0.999863	9.83905e-05	1.31193e-07	9.82594e-05	1.80278e-07
57701	Zn2/Cys6 DNA-binding domain	03(100)000000000000000000000	0.981944	0.0180561	2.33376e-12	1	0.971639	0.0283611	5.55200963443707e-30	1	0.11165	4.20929	0.160169	1.5226	0.0733282	2.76453	0.105194	0	0	0	1	0	3.54721e-05	-3.54721e-05	0	0	0	0.999965	3.54721e-05	0	0	0	1	0	3.54721e-05	-3.54721e-05	0	0	0	0.999965	3.54721e-05	3.53561e-05	1.15996e-07	3.54721e-05	0.999965	3.05976e-05	2.89584e-08	3.05686e-05	3.43951e-08
57756	Retrovirus zinc finger-like domains	(78)(15)(20)(10)(14)(94)(17)(37)(50)(88)(79)(27)(42)(15)(143)(113)(32)(24)(10)(25)(117)(31)(23)(84)	0.0581703	0.94183	3.30414234288437e-18	1	1	4.28578e-07	2.80728943520635e-70	1	0.810738	4.20929	0.13619	1.5226	0.532468	2.76453	0.0894453	0	1	1	0	0	0	0	0	0	0	1	0	0	1	1	0	0	0	0	0	0	0	1	0	1.40872540291869e-20	1	1	0	0	0	0	0
57770	Methionyl-tRNA synthetase (MetRS), Zn-domain	111111122211113111011101	0.644009	0.355991	0.996899	0.00310125	0.51608	0.48392	1	1.8175e-09	0.36739	1.92586	0.545357	0.346885	1.05911	5.55187	1.57215	0	0	0	1	0	1	-1	0	0	0	4.55362e-07	1	1	0	1	0	4.55362e-07	0	4.55362e-07	0	0.000191896	-0.000191896	0.999808	0.000192351	0.999808	0.000191896	1	4.55362e-07	1.39507e-07	2.82832e-07	-1.43325e-07	0.000127867
57774	Microbial and mitochondrial ADK, insert zinc finger domain	211120233521112323122423	0.342466	0.657534	0.963777	0.0362226	0.164751	0.835249	0.999996	3.90884e-06	0.59559	2.00173	0.842415	0.34689	1.71694	5.7705	2.42848	0	1	1	0	3.69686465534606e-15	0	3.69686465534606e-15	5.86521e-05	0	5.86521e-05	0.999941	5.86521e-05	0	1	1	0	3.69686465534606e-15	0	3.69686465534606e-15	5.86521e-05	0	5.86521e-05	0.999941	5.86521e-05	5.86521e-05	0.999941	1	3.66373598126302e-15	2.48706e-12	2.48911267806769e-15	2.48457e-12	1.55327e-05
57783	Zinc beta-ribbon	(16)(10)858(13)9(12)99(14)98(11)(17)9(12)54(16)(12)(21)(12)(11)	0.454561	0.545439	0.00219183	0.997808	0.0521057	0.947894	0.998781	0.00121944	0.51076	4.20427	0.937659	0.348319	1.46636	12.0702	2.69196	0	1	1	0	0	0	0	0	0	0	1	0	0	1	1	0	0	0	0	0	0	0	1	0	7.60859111568875e-19	1	1	0	0	0	0	0
57798	Casein kinase II beta subunit	(10)121111321111(18)2111121(14)01	0.882171	0.117829	0.759036	0.240964	0.947328	0.0526716	0.240964	0.759036	0.187155	2.47069	0.180725	1.2393	0.151017	1.99362	0.145828	0	0	0	1	0	0.999999	-0.999999	0	0	0	6.34993e-07	0.999999	1	0	1	0	6.34993e-07	0	6.34993e-07	0	0.0348547	-0.0348547	0.965145	0.0348553	0.965145	0.0348547	0.999999	6.34993e-07	4.00774e-08	5.69062e-07	-5.28984e-07	0.000214722
57802	Rubredoxin-like	711112111211131110022101	0.59286	0.40714	0.866373	0.133627	0.0712805	0.92872	0.999999	5.46788e-07	0.406099	2.22484	0.921446	0.346886	1.1707	6.41374	2.65634	0	0	0	1	0	0.999999	-0.999999	0	0	0	5.34958e-07	0.999999	1	0	1	0	5.34958e-07	0	5.34958e-07	0	0.0143133	-0.0143133	0.985686	0.0143139	0.985686	0.0143133	0.999999	5.34958e-07	2.40225e-07	3.29804e-07	-8.95793e-08	0.000257019
57829	Zn-binding ribosomal proteins	(24)8(10)47848(13)56778(15)754686978	0.534796	0.465204	0.000152966	0.999847	0.95661	0.0433898	0.999911	8.93359e-05	0.45004	4.20894	0.172877	0.34699	1.29698	12.1298	0.498217	0	1	1	0	0	0	0	3.12458e-14	0	3.12458e-14	1	3.12458e-14	0	1	1	0	0	0	0	3.12458e-14	0	3.12458e-14	1	3.12458e-14	3.12458e-14	1	1	0	0	0	0	8.79013e-14
57840	Ribosomal protein L36	311000100111111010010111	0.73745	0.26255	0.998001	0.00199867	3.00862e-05	0.99997	0.999991	8.97987e-06	0.296676	1.92334	0.981691	0.346896	0.855232	5.54442	2.82993	1	0	1	0	4.92041e-09	0	4.92041e-09	0	0.000666511	-0.000666511	0.999333	0.000666516	1	0	1	0	4.92041e-09	0	4.92041e-09	0	0.000666511	-0.000666511	0.999333	0.000666516	0.999333	0.000666511	1	4.92041e-09	3.79831e-06	2.85558e-10	3.79802e-06	0.000450828
57863	ArfGap/RecO-like zinc finger	(29)(12)5(13)(12)(19)(11)(12)7(10)(15)668(30)(13)9(12)(15)(36)(22)(33)(19)(18)	0.565331	0.434669	0.923334	0.0766662	0.958342	0.0416579	0.0766662	0.923334	0.426932	2.09437	0.171412	1.43247	0.29804	1.46207	0.119662	0	1	1	0	0	0	0	0	0	0	1	0	0	1	1	0	0	0	0	0	0	0	1	0	5.3199139535407e-20	1	1	0	0	0	0	0
57868	Metallothionein	001000000000000600021(11)12	0.667356	0.332644	0.631729	0.368271	0.248718	0.751282	0.00190925	0.998091	0.349722	2.76229	0.771418	1.52036	0.230026	1.81687	0.507392	1	0	1	0	3.56004e-08	0	3.56004e-08	0	0.665591	-0.665591	0.334409	0.665591	0	1	1	0	3.56004e-08	0	3.56004e-08	0.334409	0	0.334409	0.665591	0.334409	0.334409	0.665591	1	3.56004e-08	2.84357e-06	9.11848e-09	2.83446e-06	0.00699037
57879	Zinc domain conserved in yeast copper-regulated transcription factors	002000000000000000000000	0.671685	0.328315	0.481604	0.518396	0.501062	0.498938	0.506324	0.493676	0.346446	3.10616	0.558054	0.927309	0.373604	3.34965	0.6018	0	0	0	1	0	0.000291046	-0.000291046	0	0	0	0.999709	0.000291046	0	0	0	1	0	0.000291046	-0.000291046	0	0	0	0.999709	0.000291046	0.000289763	1.28336e-06	0.000291046	0.999709	0.000205737	2.91395e-07	0.000205445	4.55015e-07
57889	Cysteine-rich domain	(621)(11)5(15)(21)(50)(25)(38)(32)(31)(39)(45)(28)(32)(97)(38)(32)(21)(32)(91)(66)(83)(59)(64)	0.166044	0.833956	1	2.13243e-07	1	8.71986342366688e-18	1.28428324648246e-40	1	0.729102	1.91876	0.136189	1.5226	0.478852	1.26018	0.089445	0	1	1	0	0	0	0	0	0	0	1	0	0	1	1	0	0	0	0	0	0	0	1	0	2.1522067254598e-41	1	1	0	0	0	0	0
57903	FYVE/PHD zinc finger	(159)(44)(30)(51)(67)(162)(67)(115)(123)(103)(209)(68)(74)(83)(291)(185)(113)(66)(71)(194)(142)(187)(160)(143)	0.162411	0.837589	0.995161	0.00483875	1	3.12478378794706e-33	6.52707458740084e-46	1	0.731851	1.92984	0.136189	1.5226	0.480658	1.26746	0.089445	0	1	1	0	0	0	0	0	0	0	1	0	0	1	1	0	0	0	0	0	0	0	1	0	6.71659125840912e-88	1	1	0	0	0	0	0
57924	Inhibitor of apoptosis (IAP) repeat	00212(10)143(33)4477(11)(15)(19)(28)5(11)(20)(20)(11)(13)	0.0098593	0.990141	0.999967	3.31453e-05	0.999999	5.8472e-07	2.80613e-09	1	0.847299	1.91884	0.13619	1.5226	0.55648	1.26023	0.0894453	0	1	1	0	0	0	0	7.53983e-10	0	7.53983e-10	1	7.53983e-10	0	1	1	0	0	0	0	7.53983e-10	0	7.53983e-10	1	7.53983e-10	7.53983e-10	1	1	0	1.46134034766536e-15	0	1.46134034766536e-15	1.076e-09
57933	TAZ domain	(19)0023(11)2222(10)9325361284444	0.221605	0.778395	0.435727	0.564273	0.645107	0.354893	0.564273	0.435727	0.687055	3.21124	0.436261	0.859177	0.799666	3.73758	0.507766	0	1	1	0	2.87499e-13	0	2.87499e-13	0.000116139	0	0.000116139	0.999884	0.000116139	0	1	1	0	2.87499e-13	0	2.87499e-13	0.000116139	0	0.000116139	0.999884	0.000116139	0.000116139	0.999884	1	2.87548e-13	4.34907e-10	1.30938e-13	4.34776e-10	8.89146e-05
57938	DnaJ/Hsp40 cysteine-rich domain	(23)5423624433334(10)372265546	0.514306	0.485694	0.00669666	0.993303	0.754163	0.245837	0.999977	2.32133e-05	0.465546	4.19395	0.344051	0.346912	1.34197	12.0894	0.991752	0	1	1	0	0	0	0	7.07956e-10	0	7.07956e-10	1	7.07956e-10	0	1	1	0	0	0	0	7.07956e-10	0	7.07956e-10	1	7.07956e-10	7.07956e-10	1	1	0	0	0	0	8.2654e-10
57944	Triple coiled coil domain of C-type lectins	000000000000000000031512	0.877022	0.122978	0.715889	0.284111	0.476584	0.523416	0.174749	0.825251	0.191052	2.56952	0.578751	1.31715	0.14505	1.95082	0.439397	1	0	1	0	8.63767e-10	0	8.63767e-10	0	0.443745	-0.443745	0.556255	0.443745	0	1	1	0	8.63767e-10	0	8.63767e-10	0.556255	0	0.556255	0.443745	0.556255	0.556255	0.443745	1	8.63767e-10	1.14316e-07	4.22229e-10	1.13893e-07	0.0061759
57953	Trimerization domain of TRAF	00000001000000(14)035142222	0.666326	0.333674	0.73898	0.26102	0.809183	0.190817	0.260262	0.739738	0.350502	2.51663	0.297531	1.21661	0.288097	2.06856	0.244557	0	1	1	0	4.02489e-10	0	4.02489e-10	0.152056	0	0.152056	0.847944	0.152056	0	1	1	0	4.02489e-10	0	4.02489e-10	0.152056	0	0.152056	0.847944	0.152056	0.152056	0.847944	1	4.02489e-10	1.35911e-07	1.1515e-10	1.35795e-07	0.00807035
57959	Leucine zipper domain	(125)(19)(21)(14)(18)(19)(15)(35)(16)(36)(26)(24)(19)(17)(60)(24)(27)(22)(20)(60)(48)(56)(35)(41)	0.384837	0.615163	1	2.68021e-07	1	2.65876e-07	2.67979e-07	1	0.563525	1.91876	0.13619	1.5226	0.370106	1.26018	0.0894452	0	1	1	0	0	0	0	0	0	0	1	0	0	1	1	0	0	0	0	0	0	0	1	0	5.92393005064557e-32	1	1	0	0	0	0	0
57997	Tropomyosin	(36)4(11)(17)(26)(17)9(52)(35)(26)(17)(15)(10)(13)(157)(52)(37)(25)(16)(44)(37)(23)(27)(31)	0.159864	0.840136	0.999982	1.81242e-05	1	6.48067e-11	7.47853384282916e-19	1	0.733779	1.9188	0.136189	1.5226	0.481924	1.26021	0.089445	0	1	1	0	0	0	0	0	0	0	1	0	0	1	1	0	0	0	0	0	0	0	1	0	1.85758651543691e-18	1	1	0	0	0	0	0
58002	Chicken cartilage matrix protein	000000000000000000142433	0.405698	0.594302	0.348398	0.651602	0.656246	0.343754	0.829008	0.170992	0.547738	3.41127	0.426842	0.547923	0.999662	6.22582	0.779018	0	1	1	0	1.45357e-12	0	1.45357e-12	0.00774695	0	0.00774695	0.992253	0.00774695	0	1	1	0	1.45357e-12	0	1.45357e-12	0.00774695	0	0.00774695	0.992253	0.00774695	0.00774695	0.992253	1	1.45362e-12	9.57967e-10	7.00364e-13	9.57266e-10	0.0010783
58006	Assembly domain of cartilage oligomeric matrix protein	000000000000000001052322	0.371811	0.628189	0.35179	0.64821	0.382455	0.617545	0.790956	0.209044	0.573383	3.4035	0.65834	0.592661	0.967471	5.74274	1.11082	0	1	1	0	8.11135e-11	0	8.11135e-11	0.0309451	0	0.0309451	0.969055	0.0309451	0	1	1	0	8.11135e-11	0	8.11135e-11	0.0309451	0	0.0309451	0.969055	0.0309451	0.0309451	0.969055	1	8.11134e-11	1.85979e-08	2.36351e-11	1.85743e-08	0.00177618
58010	Fibrinogen coiled-coil and central regions	000000010000000001433333	0.0474279	0.952572	0.744577	0.255423	0.908214	0.0917864	0.988057	0.0119425	0.818868	2.50381	0.213797	0.360926	2.26879	6.93718	0.592357	0	1	1	0	1.35828e-13	0	1.35828e-13	0.000244469	0	0.000244469	0.999756	0.000244469	0	1	1	0	1.35828e-13	0	1.35828e-13	0.000244469	0	0.000244469	0.999756	0.000244469	0.000244469	0.999756	1	1.3578e-13	8.28372e-11	4.03584e-14	8.27968e-11	4.40229e-05
58014	Coiled-coil domain of nucleotide exchange factor GrpE	611111214111211111102222	0.511453	0.488547	0.967949	0.0320507	0.888256	0.111744	1	4.57277e-08	0.467705	1.99217	0.230672	0.346885	1.3483	5.74303	0.664981	0	1	1	0	7.85754e-13	0	7.85754e-13	0.0193225	0	0.0193225	0.980678	0.0193225	0	1	1	0	7.85754e-13	0	7.85754e-13	0.0193225	0	0.0193225	0.980678	0.0193225	0.0193225	0.980678	1	7.85705e-13	1.69409e-09	4.11641e-13	1.69368e-09	0.0068488
58018	Coiled-coil dimerization domain from cortexillin I	020000000000000010100000	0.108633	0.891367	0.55384	0.44616	0.485533	0.514467	0.876456	0.123544	0.77255	2.9407	0.571185	0.492139	1.56978	5.97535	1.16062	0	0	0	1	0	0.000589974	-0.000589974	0	0	0	0.99941	0.000589974	0	0	0	1	0	0.000589974	-0.000589974	0	0	0	0.99941	0.000589974	0.000584365	5.60909e-06	0.000589974	0.99941	0.000230359	1.20167e-06	0.000229157	2.30044e-06
58022	XRCC4, C-terminal oligomerization domain	311001111110112110021111	0.734208	0.265792	0.996718	0.00328242	0.00695304	0.993047	1	3.40474e-08	0.29913	1.92628	0.975837	0.346885	0.862332	5.55307	2.81314	1	0	1	0	4.84149e-10	0	4.84149e-10	0	0.00159436	-0.00159436	0.998406	0.00159436	1	0	1	0	4.84149e-10	0	4.84149e-10	0	0.00159436	-0.00159436	0.998406	0.00159436	0.998406	0.00159436	1	4.84148e-10	1.72668e-07	2.85346e-10	1.72383e-07	0.0004491
58026	Delta-sleep-inducing peptide immunoreactive peptide	000000120133111111174423	0.185976	0.814024	0.106255	0.893745	0.236906	0.763094	0.995307	0.00469284	0.714018	3.96591	0.781406	0.352403	2.02614	11.2539	2.21737	0	1	1	0	1.73919e-14	0	1.73919e-14	0.00010988	0	0.00010988	0.99989	0.00010988	0	1	1	0	1.73919e-14	0	1.73919e-14	0.00010988	0	0.00010988	0.99989	0.00010988	0.00010988	0.99989	1	1.74305e-14	9.96246e-12	1.06188e-14	9.95184e-12	2.21295e-05
58038	SNARE fusion complex	(59)(25)(11)(11)(15)(24)(23)(24)(19)(22)(26)(21)(18)(22)(27)(26)(23)(20)(24)(36)(29)(35)(27)(36)	0.39785	0.60215	0.00485939	0.995141	0.998662	0.00133796	0.995141	0.00485939	0.553677	4.19816	0.137321	0.352598	1.57028	11.9063	0.389453	0	1	1	0	0	0	0	0	0	0	1	0	0	1	1	0	0	0	0	0	0	0	1	0	1.8307453365837e-28	1	1	0	0	0	0	0
58042	Outer membrane lipoprotein	000000000010000000000000	0.588722	0.411278	0.575007	0.424993	0.492361	0.507639	0.683581	0.316419	0.40923	2.89222	0.565411	0.718905	0.569241	4.02309	0.78649	0	0	0	1	0	0.000214068	-0.000214068	0	0	0	0.999786	0.000214068	0	0	0	1	0	0.000214068	-0.000214068	0	0	0	0.999786	0.000214068	0.000213196	8.72506e-07	0.000214068	0.999786	0.000152288	2.11122e-07	0.000152076	3.12393e-07
58050	N-terminal coiled coil domain from apc	000000000100001101022211	0.235742	0.764258	0.862554	0.137446	0.0112308	0.988769	0.949701	0.0502992	0.676357	2.23358	0.97222	0.406023	1.66581	5.50113	2.3945	1	0	1	0	1.93915e-09	0	1.93915e-09	0	0.64872	-0.64872	0.35128	0.64872	1	0	1	0	1.93915e-09	0	1.93915e-09	0	0.64872	-0.64872	0.35128	0.64872	0.35128	0.64872	1	1.93915e-09	1.78292e-07	7.12206e-10	1.77579e-07	0.000617896
58069	Virus ectodomain	000000000000000000000448	0.995328	0.00467152	0.05913	0.94087	0.715244	0.284756	0.00349358	0.996506	0.101521	4.07385	0.376958	1.5185	0.0668561	2.68282	0.248244	0	1	1	0	1.70646e-07	0	1.70646e-07	0.562185	0	0.562185	0.437815	0.562185	0	1	1	0	1.70646e-07	0	1.70646e-07	0.562185	0	0.562185	0.437815	0.562185	0.562185	0.437815	1	1.70646e-07	0.0026542	3.39082e-11	0.0026542	0.102931
58100	Bacterial hemolysins	00201402120010(25)0(10)0210020	0.0578851	0.942115	0.995575	0.00442513	0.00619803	0.993802	7.9386e-07	0.999999	0.810954	1.9289	0.976475	1.5226	0.53261	1.26684	0.64132	0	1	1	0	0.0832639	0	0.0832639	0.826051	0	0.826051	0.090685	0.909315	0	0	0	1	0	0.916736	-0.916736	0	0	0	0.0832639	0.916736	0.826051	0.090685	0.916736	0.0832639	0.0311166	4.35216e-05	0.0310731	0.0327649
58104	Methyl-accepting chemotaxis protein (MCP) signaling domain	1420125(24)(19)(22)1001(121)090002112	0.000550177	0.99945	1.34143e-06	0.999999	0.00319757	0.996802	1.08339666933041e-29	1	0.854343	4.20928	0.979012	1.5226	0.561107	2.76453	0.642986	1	0	1	0	1.60516e-05	0	1.60516e-05	0	0.143263	-0.143263	0.856721	0.143279	0	1	1	0	1.60516e-05	0	1.60516e-05	0.856721	0	0.856721	0.143263	0.856737	0.856721	0.143263	0.999984	1.60516e-05	0.00161214	1.95733e-07	0.00161195	0.057116
58113	Apolipoprotein A-I	(12)(15)2109091(14)3330(23)331068554	0.279611	0.720389	0.999986	1.38228e-05	0.0386146	0.961385	8.472e-06	0.999992	0.643158	1.91879	0.949066	1.52259	0.422409	1.26021	0.623322	0	1	1	0	2.04625e-14	0	2.04625e-14	2.1257e-06	0	2.1257e-06	0.999998	2.1257e-06	0	1	1	0	2.04625e-14	0	2.04625e-14	2.1257e-06	0	2.1257e-06	0.999998	2.1257e-06	2.1257e-06	0.999998	1	2.04281e-14	1.79147e-11	8.84036021823893e-15	1.79059e-11	1.85797e-06
63380	Riboflavin synthase domain-like	(45)(12)(23)(11)(13)(21)(13)(16)(12)(15)788(10)(25)(26)(14)(11)9(11)(17)(20)(16)(16)	0.49221	0.50779	0.0425711	0.957429	0.179121	0.820879	0.957429	0.0425711	0.482268	4.11178	0.830264	0.396937	1.21497	10.3588	2.09168	0	1	1	0	0	0	0	0	0	0	1	0	0	1	1	0	0	0	0	0	0	0	1	0	1.70878000016702e-18	1	1	0	0	0	0	0
63393	RNA polymerase subunits	622223122222221312012231	0.659889	0.340111	0.993127	0.00687303	0.00557851	0.994421	0.999999	1.16176e-06	0.355373	1.9345	0.976999	0.346887	1.02446	5.57676	2.81648	0	1	1	0	1.47514e-12	0	1.47514e-12	0.0113374	0	0.0113374	0.988663	0.0113374	1	0	1	0	1.47514e-12	0	1.47514e-12	0	0.988663	-0.988663	0.0113374	0.988663	0.0113374	0.988663	1	1.47515e-12	9.82841e-10	1.08824e-12	9.81753e-10	0.000174922
63411	LuxS/MPP-like metallohydrolase	(58)(22)(18)(14)(15)(32)(18)(29)(24)(21)(21)(35)(12)(22)(33)(33)(23)(14)(18)(23)(22)(20)(19)(25)	0.473915	0.526085	0.0614203	0.93858	0.994107	0.00589324	0.93858	0.0614203	0.496113	4.0686	0.141172	0.419098	1.18376	9.70799	0.336848	0	1	1	0	0	0	0	0	0	0	1	0	0	1	1	0	0	0	0	0	0	0	1	0	1.5852238474947e-21	1	1	0	0	0	0	0
63418	MurE/MurF N-terminal domain	100000000000000000000000	0.705962	0.294038	0.723669	0.276331	0.285508	0.714492	0.864004	0.135996	0.320506	2.5517	0.740312	0.506778	0.632438	5.03515	1.46082	0	0	0	1	0	0.000137035	-0.000137035	0	0	0	0.999863	0.000137035	0	0	0	1	0	0.000137035	-0.000137035	0	0	0	0.999863	0.000137035	0.000136541	4.93578e-07	0.000137035	0.999863	9.83905e-05	1.31193e-07	9.82594e-05	1.80278e-07
63433	Fumarylacetoacetate hydrolase, FAH, N-terminal domain	111111121111110111001111	0.734571	0.265429	0.999407	0.00059341	0.0992077	0.900792	1	2.96557e-10	0.298855	1.92012	0.897833	0.346885	0.861539	5.53531	2.58827	1	0	1	0	7.34229e-10	0	7.34229e-10	0	0.000615019	-0.000615019	0.999385	0.000615019	1	0	1	0	7.34229e-10	0	7.34229e-10	0	0.000615019	-0.000615019	0.999385	0.000615019	0.999385	0.000615019	1	7.34228e-10	4.06117e-07	2.67009e-10	4.0585e-07	0.000410372
63446	Type I dockerin domain	000351100000000000000000	0.299447	0.700553	0.386524	0.613476	0.588928	0.411072	0.63595	0.36405	0.628146	3.32394	0.483762	0.774906	0.81061	4.28948	0.624285	0	0	0	1	0	0.000660046	-0.000660046	0	0	0	0.99934	0.000660046	0	0	0	1	0	0.000660046	-0.000660046	0	0	0	0.99934	0.000660046	0.00065481	5.2365e-06	0.000660046	0.99934	0.000447527	6.83955e-07	0.000446843	2.09768e-06
63451	LEM domain	0000045131233455442(12)7847	0.363897	0.636103	0.426798	0.573202	0.465069	0.534931	0.576916	0.423084	0.579372	3.23169	0.588488	0.844312	0.686206	3.8276	0.697003	0	1	1	0	0	0	0	5.21518e-08	0	5.21518e-08	1	5.21518e-08	0	1	1	0	0	0	0	5.21518e-08	0	5.21518e-08	1	5.21518e-08	5.21518e-08	1	1	0	2.39993e-14	0	2.39993e-14	4.81491e-08
63491	BAG domain	821134161221010122157756	0.362591	0.637409	0.101135	0.898865	0.0572916	0.942708	0.998704	0.00129625	0.58036	3.97763	0.933274	0.348409	1.66574	11.4166	2.67867	0	1	1	0	0	0	0	5.10984e-09	0	5.10984e-09	1	5.10984e-09	0	1	1	0	0	0	0	5.10984e-09	0	5.10984e-09	1	5.10984e-09	5.10984e-09	1	1	0	2.21485015064903e-15	0	2.21485015064903e-15	5.18106e-09
63501	Frizzled cysteine-rich domain	06000(10)3(25)598578(51)(46)(97)(11)(10)(23)(23)(23)(19)(20)	0.0251733	0.974827	0.882453	0.117547	0.998836	0.0011641	1.34406294977062e-21	1	0.835709	2.188	0.137174	1.5226	0.548869	1.43701	0.0900915	0	1	1	0	0	0	0	1.07824e-09	0	1.07824e-09	1	1.07824e-09	0	1	1	0	0	0	0	1.07824e-09	0	1.07824e-09	1	1.07824e-09	1.07824e-09	1	1	0	3.20625618645108e-15	0	3.20625618645108e-15	5.85727e-09
63562	RPB6/omega subunit-like	211012110211111211011111	0.664837	0.335163	0.997444	0.00255633	0.0953792	0.904621	1	1.92524e-09	0.351628	1.92461	0.90107	0.346885	1.01367	5.54827	2.5976	1	0	1	0	5.68754e-10	0	5.68754e-10	0	0.000672719	-0.000672719	0.999327	0.00067272	1	0	1	0	5.68754e-10	0	5.68754e-10	0	0.000672719	-0.000672719	0.999327	0.00067272	0.999327	0.000672719	1	5.68753e-10	2.02432e-07	3.34141e-10	2.02098e-07	0.00044234
63570	PABC (PABP) domain	92128128573322(18)552287554	0.330863	0.669137	0.013906	0.986094	0.269711	0.730289	0.986139	0.0138614	0.604371	4.17743	0.753668	0.363182	1.6641	11.5023	2.07518	0	1	1	0	0	0	0	9.22082e-08	0	9.22082e-08	1	9.22082e-08	0	1	1	0	0	0	0	9.22082e-08	0	9.22082e-08	1	9.22082e-08	9.22082e-08	1	1	1.11022302462516e-16	1.54242e-13	0	1.54242e-13	7.24392e-08
63600	Telomeric repeat binding factor (TRF) dimerisation domain	000000000120002000002222	0.27475	0.72525	0.638898	0.361102	0.362835	0.637165	0.69034	0.30966	0.646836	2.74587	0.674929	0.710958	0.909808	3.86221	0.949323	0	1	1	0	3.34054e-08	0	3.34054e-08	0.182286	0	0.182286	0.817714	0.182286	0	1	1	0	3.34054e-08	0	3.34054e-08	0.182286	0	0.182286	0.817714	0.182286	0.182286	0.817714	1	3.34054e-08	1.34693e-05	1.03457e-09	1.34683e-05	0.0250271
63697	Olfactory marker protein	000000000000000000000201	0.819472	0.180528	0.72309	0.27691	0.102982	0.897018	0.276084	0.723916	0.234605	2.55303	0.894642	1.19801	0.195829	2.13106	0.746775	0	0	0	1	0	0.996597	-0.996597	0	0	0	0.0034026	0.996597	1	0	1	0	0.0034026	0	0.0034026	0	0.0396901	-0.0396901	0.956907	0.0430927	0.956907	0.0396901	0.996597	0.0034026	0.00359948	8.02743e-07	0.00359868	0.00627741
63707	Ganglioside M2 (gm2) activator	000110036816(11)39260111111	0.645151	0.354849	0.96206	0.0379398	0.967324	0.0326764	0.0379399	0.96206	0.366526	2.00566	0.163818	1.478	0.247988	1.35701	0.110838	1	0	1	0	5.17932e-08	0	5.17932e-08	0	0.0012205	-0.0012205	0.998779	0.00122055	1	0	1	0	5.17932e-08	0	5.17932e-08	0	0.0012205	-0.0012205	0.998779	0.00122055	0.998779	0.0012205	1	5.17932e-08	5.3778e-06	7.86716e-09	5.36993e-06	0.000767124
63712	Nicotinic receptor ligand binding domain-like	0003000(106)(29)(87)(85)(103)(38)(24)(144)(75)(177)(17)(28)(73)(48)(49)(41)(41)	0.154519	0.845481	2.45851343446924e-23	1	1	3.27167e-12	4.4270395089272e-93	1	0.737823	4.20929	0.136189	1.5226	0.48458	2.76453	0.089445	0	1	1	0	0	0	0	0	0	0	1	0	0	1	1	0	0	0	0	0	0	0	1	0	3.34282100414872e-23	1	1	0	0	0	0	0
63724	Cytolysin/lectin	001000013000000000040020	0.157819	0.842181	0.771374	0.228626	0.121098	0.878902	0.0468709	0.953129	0.735326	2.44243	0.879324	1.4675	0.501075	1.66435	0.5992	0	1	1	0	0.280245	0	0.280245	0.660139	0	0.660139	0.059616	0.940384	0	0	0	1	0	0.719755	-0.719755	0	0	0	0.280245	0.719755	0.660139	0.059616	0.719755	0.280245	0.0622233	2.86745e-05	0.0621947	0.0214673
63737	Leukotriene A4 hydrolase N-terminal domain	964246(23)(15)(14)(13)(21)(19)(18)(24)(48)(22)(16)78(16)(11)(14)(11)(11)	0.325575	0.674425	0.996258	0.00374249	0.99804	0.00195995	0.00374249	0.996258	0.608373	1.92733	0.137846	1.5182	0.400719	1.26948	0.0907958	0	1	1	0	0	0	0	8.73997e-13	0	8.73997e-13	1	8.73997e-13	0	1	1	0	0	0	0	8.73997e-13	0	8.73997e-13	1	8.73997e-13	8.73997e-13	1	1	0	0	0	0	1.07903e-12
63748	Tudor/PWWP/MBT	(48)63(15)(13)(58)(27)(78)(47)(85)(53)(24)(55)(60)(125)(65)(79)(38)(51)(109)(95)(129)(106)(104)	0.0118079	0.988192	0.999868	0.000132066	1	4.50762757982083e-22	3.49610914999381e-25	1	0.845824	1.91906	0.136189	1.5226	0.555512	1.26038	0.089445	0	1	1	0	0	0	0	0	0	0	1	0	0	1	1	0	0	0	0	0	0	0	1	0	7.86542168969969e-60	1	1	0	0	0	0	0
63763	SAND domain-like	1000022227552374833(11)9(12)86	0.016372	0.983628	0.0568791	0.943121	0.414398	0.585602	0.95696	0.0430397	0.84237	4.079	0.631332	0.397488	2.11923	10.262	1.5883	0	1	1	0	0	0	0	3.78328e-12	0	3.78328e-12	1	3.78328e-12	0	1	1	0	0	0	0	3.78328e-12	0	3.78328e-12	1	3.78328e-12	3.78328e-12	1	1	0	0	0	0	1.18109e-11
63825	YWTD domain	2510(39)(36)9(34)(28)(54)(31)(21)(18)(34)(128)(160)(105)(26)(28)(70)(42)(48)(41)(47)	0.00122271	0.998777	1.18278e-08	1	1	4.39928e-08	9.48223032062016e-45	1	0.853835	4.20929	0.136189	1.5226	0.560773	2.76453	0.089445	0	1	1	0	0	0	0	0	0	0	1	0	0	1	1	0	0	0	0	0	0	0	1	0	2.75755289216966e-23	1	1	0	0	0	0	0
63829	Calcium-dependent phosphotriesterase	(23)475(36)(69)5(11)7(10)(13)(25)(12)9(51)(69)(103)(11)568(10)67	0.0263724	0.973628	9.18624e-05	0.999908	0.955589	0.0444106	1.01195622709297e-32	1	0.834802	4.20908	0.17374	1.5226	0.548273	2.76439	0.114107	0	1	1	0	8.32897e-11	0	8.32897e-11	0.0343997	0	0.0343997	0.9656	0.0343997	0	1	1	0	8.32897e-11	0	8.32897e-11	0.0343997	0	0.0343997	0.9656	0.0343997	0.0343997	0.9656	1	8.32896e-11	1.10055e-07	4.19816e-11	1.10013e-07	0.0117757
63862	Thiamin pyrophosphokinase, substrate-binding domain	611112111111010110111111	0.689181	0.310819	0.996286	0.00371402	0.092762	0.907238	1	1.35745e-09	0.333205	1.92727	0.903283	0.346885	0.960564	5.55592	2.60398	1	0	1	0	5.28434e-10	0	5.28434e-10	0	0.000670358	-0.000670358	0.99933	0.000670359	1	0	1	0	5.28434e-10	0	5.28434e-10	0	0.000670358	-0.000670358	0.99933	0.000670359	0.99933	0.000670358	1	5.28434e-10	1.88112e-07	3.10896e-10	1.87801e-07	0.000433015
63867	MoeA C-terminal domain-like	112012111111112112221111	0.647839	0.352161	0.995297	0.00470319	0.935693	0.0643065	1	2.49373e-09	0.364492	1.92953	0.190562	0.346885	1.05076	5.56245	0.549352	1	0	1	0	1.14505e-10	0	1.14505e-10	0	0.000580741	-0.000580741	0.999419	0.000580741	1	0	1	0	1.14505e-10	0	1.14505e-10	0	0.000580741	-0.000580741	0.999419	0.000580741	0.999419	0.000580741	1	1.14505e-10	4.36877e-08	6.7593e-11	4.36201e-08	4.26132e-05
63877	Methuselah ectodomain	0000000000000(14)0000000000	0.997554	0.00244586	0.0137852	0.986215	0.529386	0.470614	6.40781e-05	0.999936	0.0998364	4.17771	0.534106	1.52253	0.0655728	2.74393	0.350802	0	0	0	1	0	0.000333729	-0.000333729	0	0	0	0.999666	0.000333729	0	0	0	1	0	0.000333729	-0.000333729	0	0	0	0.999666	0.000333729	0.00033216	1.56998e-06	0.000333729	0.999666	0.000265692	3.0743e-07	0.000265385	4.68469e-07
63882	MoeA N-terminal region -like	112112112112012113221111	0.561297	0.438703	0.961623	0.0383772	0.947021	0.0529795	1	7.12823e-08	0.429985	2.00666	0.180985	0.346885	1.23956	5.7848	0.521743	1	0	1	0	1.30155e-10	0	1.30155e-10	0	0.000630132	-0.000630132	0.99937	0.000630133	1	0	1	0	1.30155e-10	0	1.30155e-10	0	0.000630132	-0.000630132	0.99937	0.000630133	0.99937	0.000630132	1	1.30155e-10	4.98525e-08	7.65981e-11	4.97759e-08	4.07765e-05
63887	P-domain of calnexin/calreticulin	921225223232243221354434	0.431685	0.568315	0.98019	0.0198104	0.896892	0.103108	1	4.92706e-07	0.528072	1.96414	0.22337	0.346886	1.52232	5.6622	0.643928	0	1	1	0	0	0	0	4.13013e-09	0	4.13013e-09	1	4.13013e-09	0	1	1	0	0	0	0	4.13013e-09	0	4.13013e-09	1	4.13013e-09	4.13013e-09	1	1	0	0	0	0	2.70014e-09
63892	Pyridoxine 5'-phosphate synthase	000001000000000000000000	0.579856	0.420144	0.595097	0.404903	0.475154	0.524846	0.697937	0.302063	0.415939	2.8462	0.579961	0.702026	0.592484	4.05427	0.826124	0	0	0	1	0	0.000223295	-0.000223295	0	0	0	0.999777	0.000223295	0	0	0	1	0	0.000223295	-0.000223295	0	0	0	0.999777	0.000223295	0.000222387	9.07931e-07	0.000223295	0.999777	0.00015799	2.20448e-07	0.000157769	3.27602e-07
63965	Precorrin-8X methylmutase CbiC/CobH	000000010000000000000000	0.602686	0.397314	0.587327	0.412673	0.460304	0.539696	0.65929	0.34071	0.398662	2.864	0.592517	0.747464	0.533354	3.83162	0.792703	0	0	0	1	0	0.000252316	-0.000252316	0	0	0	0.999748	0.000252316	0	0	0	1	0	0.000252316	-0.000252316	0	0	0	0.999748	0.000252316	0.000251264	1.05245e-06	0.000252316	0.999748	0.000177163	2.51886e-07	0.000176911	3.79711e-07
63999	Thiamin pyrophosphokinase, catalytic domain	611112111111111110121111	0.718137	0.281863	0.997605	0.00239468	0.881564	0.118436	1	3.23414e-10	0.311292	1.92424	0.236331	0.346885	0.897392	5.54721	0.681293	1	0	1	0	1.21446e-10	0	1.21446e-10	0	0.000242064	-0.000242064	0.999758	0.000242065	1	0	1	0	1.21446e-10	0	1.21446e-10	0	0.000242064	-0.000242064	0.999758	0.000242065	0.999758	0.000242064	1	1.21446e-10	4.55199e-08	7.17251e-11	4.54481e-08	6.51613e-05
64005	Undecaprenyl diphosphate synthase	(10)2312(15)220222822321112222	0.540407	0.459593	0.0314678	0.968532	0.177433	0.822567	0.978757	0.0212431	0.445793	4.13721	0.831692	0.371861	1.19882	11.1257	2.23657	0	1	1	0	3.03564e-11	0	3.03564e-11	0.061058	0	0.061058	0.938942	0.061058	0	1	1	0	3.03564e-11	0	3.03564e-11	0.061058	0	0.061058	0.938942	0.061058	0.061058	0.938942	1	3.03564e-11	1.42904e-08	1.08558e-11	1.42796e-08	0.006938
64076	MTH938-like	211003121111112120121222	0.369097	0.630903	0.987187	0.0128134	0.155434	0.844566	1	7.07385e-08	0.575436	1.94811	0.850292	0.346885	1.65887	5.616	2.45122	0	1	1	0	2.12421e-12	0	2.12421e-12	0.0176107	0	0.0176107	0.982389	0.0176107	0	1	1	0	2.12421e-12	0	2.12421e-12	0.0176107	0	0.0176107	0.982389	0.0176107	0.0176107	0.982389	1	2.1243e-12	2.44901e-09	1.56277e-12	2.44745e-09	0.00781019
64153	YjeF N-terminal domain-like	212112122221113222123424	0.465727	0.534273	0.982956	0.0170444	0.103789	0.896211	1	7.17916e-08	0.50231	1.9578	0.893959	0.346885	1.44806	5.64394	2.5771	0	1	1	0	0	0	0	2.645e-05	0	2.645e-05	0.999974	2.645e-05	0	1	1	0	0	0	0	2.645e-05	0	2.645e-05	0.999974	2.645e-05	2.645e-05	0.999974	1	2.22044604925031e-16	3.26776e-13	0	3.26776e-13	9.69396e-06
64158	2,3-Bisphosphoglycerate-independent phosphoglycerate mutase, substrate-binding domain	301002141001101110000000	0.475385	0.524615	0.948608	0.051392	0.00167798	0.998322	0.97657	0.0234299	0.495	2.03647	0.980297	0.374432	1.322	5.43883	2.61809	0	0	0	1	0	0.000423044	-0.000423044	0	0	0	0.999577	0.000423044	0	0	0	1	0	0.000423044	-0.000423044	0	0	0	0.999577	0.000423044	0.000419259	3.78472e-06	0.000423044	0.999577	0.000216959	7.82025e-07	0.000216177	1.71274e-06
64167	SurE-like	301001001000000000000000	0.0675677	0.932432	0.702772	0.297228	0.304312	0.695688	0.928692	0.0713078	0.803626	2.59957	0.724412	0.430723	1.86576	6.03536	1.68185	0	0	0	1	0	0.000556006	-0.000556006	0	0	0	0.999444	0.000556006	0	0	0	1	0	0.000556006	-0.000556006	0	0	0	0.999444	0.000556006	0.000551602	4.4036e-06	0.000556006	0.999444	0.00037897	5.61816e-07	0.000378408	1.83148e-06
64182	DHH phosphoesterases	102122220110311111112212	0.346451	0.653549	0.937066	0.062934	0.0232543	0.976746	0.999998	1.6325e-06	0.592574	2.06291	0.962054	0.346887	1.70826	5.94692	2.77339	1	0	1	0	6.22328e-11	0	6.22328e-11	0	0.832467	-0.832467	0.167533	0.832467	0	1	1	0	6.22328e-11	0	6.22328e-11	0.167533	0	0.167533	0.832467	0.167533	0.167533	0.832467	1	6.22327e-11	2.77871e-08	4.57245e-11	2.77414e-08	0.00270309
[truncated: 611 more rows]
[truncated: 528 more columns]
